# Supplementary material for: Crystal structure of 1-bromo-2-(phenyl­selen­yl)benzene
Source: Acta Crystallogr E Crystallogr Commun. 2015 Feb 28;71(Pt 3):327–9. doi: 10.1107/S205698901500345X (PMC4350714; doi:10.1107/S205698901500345X)
Supplement: Supplementary file 1 [file e-71-00327-sup1.cif]

##############################################################################
#                                                                            #
# This CIF contains the data in a paper accepted for publication in          #
# Acta Crystallographica Section E. It conforms to the requirements of       #
# Notes for Authors for Acta Crystallographica Section E, and has been       #
# peer reviewed under the auspices of the IUCr Commission on Journals.       #
#                                                                            #
# Full details of the Crystallographic Information File format               #
# are given in the paper "The Crystallographic Information File (CIF):       #
# a New Standard Archive File for Crystallography" by S. R. Hall, F. H.      #
# Allen and I. D. Brown [Acta Cryst. (1991), A47, 655-685].                  #
#                                                                            #
# The current version of the core CIF dictionary is obtainable from          #
# ftp://ftp.iucr.org/pub/cif_core.dic.                                       #
#                                                                            #
# Software is freely available for graphical display of the structure(s)     #
# in this CIF. For information consult the CIF software page                 #
# http://www.iucr.org/resources/cif/software.                                #
#                                                                            #
# This file may be used for bona fide research purposes within the           #
# scientific community so long as proper attribution is given to the journal # 
# article from which it was obtained.                                        #
#                                                                            #
##############################################################################
data_I
_audit_creation_method
;
Olex2 1.2
(compiled 2015.01.26 svn.r3150 for OlexSys, GUI svn.r4998)
;
_journal_date_recd_electronic     2015-02-04
_journal_date_accepted     2015-02-18
_journal_name_full     'Acta Crystallographica, Section E'
_journal_year     2015
_journal_volume     71
_journal_issue      3
_journal_page_first     327
_journal_page_last     329
_journal_paper_category     GO
_journal_paper_doi     10.1107/S205698901500345X
_journal_coeditor_code     LH5753
_publ_contact_author_name     'Jamie S. Ritch'
_publ_contact_author_address
;
Department of Chemistry
The University of Winnipeg
515 Portage Avenue
Winnipeg
MB
Canada R3B 2E9
;
_publ_contact_author_email     'j.ritch@uwinnipeg.ca'
_publ_contact_author_fax     '+1-204-774-2401'
_publ_contact_author_phone     '+1-204-786-9730'
_publ_section_title
;
Crystal structure of 1-bromo-2-(phenylselenyl)benzene
;
_publ_section_title_footnote     .
loop_
    _publ_author_name
    _publ_author_footnote
    _publ_author_address
    'Charette, Bronte J.' .
;
Department of Chemistry
The University of Winnipeg
515 Portage Avenue
Winnipeg
MB
Canada R3B 2E9
Department of Chemistry,
360 Parker Building,
University of Manitoba,
Winnipeg
MB
Canada R3T 2N2
;
    'Ritch, Jamie S.' .
;
(a)Department of Chemistry
The University of Winnipeg
515 Portage Avenue
Winnipeg
MB
Canada R3B 2E9
Department of Chemistry,
360 Parker Building,
University of Manitoba,
Winnipeg
MB
Canada R3T 2N2
;
_publ_section_synopsis
;
The first crystal structure determination of 1-bromo-2-(phenylselenyl)benzene
is presented. The molecules form weak dimers through displaced parallel
\p-stacking interactions.
;
_database_code_depnum_ccdc_archive     'CCDC 1050354'
_chemical_name_systematic
;
1-Bromo-2-(phenylselenyl)benzene
;
_chemical_name_common     ?
_chemical_formula_moiety     'C12 H9 Br Se'
_chemical_formula_sum     'C12 H9 Br Se'
_chemical_formula_iupac     'C12 H9 Br Se'
_chemical_formula_weight     312.06
_chemical_melting_point     ?
_shelx_space_group_comment
;
The symmetry employed for this shelxl refinement is uniquely defined
by the following loop, which should always be used as a source of
symmetry information in preference to the above space-group names.
They are only intended as comments.
;
_space_group_crystal_system     monoclinic
_space_group_name_H-M_alt     'P 1 21/c 1'
_space_group_name_Hall     '-P 2ybc'
loop_
    _space_group_symop_operation_xyz
    'x, y, z'
    '-x, y+1/2, -z+1/2'
    '-x, -y, -z'
    'x, -y-1/2, z-1/2'
_cell_length_a     8.1171(4)
_cell_length_b     7.6028(4)
_cell_length_c     18.1345(10)
_cell_angle_alpha     90
_cell_angle_beta     99.2668(6)
_cell_angle_gamma     90
_cell_volume     1104.52(10)
_cell_formula_units_Z     4
_cell_measurement_reflns_used     9910
_cell_measurement_theta_min     2.276
_cell_measurement_theta_max     28.224
_cell_measurement_temperature     173(2)
_exptl_crystal_description     fragment
_exptl_crystal_colour     colourless
_exptl_crystal_size_max     0.347
_exptl_crystal_size_mid     0.32
_exptl_crystal_size_min     0.256
_exptl_crystal_density_diffrn     1.877
_exptl_crystal_density_meas     ?
_exptl_crystal_density_method     ?
_exptl_crystal_F_000     600
_exptl_absorpt_coefficient_mu     6.973
_exptl_absorpt_correction_type     numerical
_exptl_absorpt_process_details
;
(SADABS; Bruker, 2013)
;
_shelx_estimated_absorpt_T_min     0.196
_shelx_estimated_absorpt_T_max     0.268
_exptl_absorpt_correction_T_min     0.2047
_exptl_absorpt_correction_T_max     0.3611
_exptl_special_details
;
The following wavelength and cell were deduced by <i>SADABS</i> from the
direction cosines <i>etc</i>. They are given here for emergency use only:
<i>CELL</i> 0.71074 8.140 7.626 18.183 89.999 99.279 90.004.
;
_diffrn_ambient_temperature     173.15
_diffrn_radiation_type     MoK\a
_diffrn_radiation_wavelength     0.71073
_diffrn_measurement_device_type     'Bruker APEXII CCD'
_diffrn_measurement_method     '\w scans'
_diffrn_detector_area_resol_mean     ?
_diffrn_reflns_number     21749
_diffrn_reflns_av_R_equivalents     0.0162
_diffrn_reflns_theta_min     2.276
_diffrn_reflns_theta_max     28.370
_diffrn_reflns_theta_full     25.242
_diffrn_measured_fraction_theta_max     0.994
_diffrn_measured_fraction_theta_full     1.000
_diffrn_reflns_limit_h_min     -10
_diffrn_reflns_limit_h_max     10
_diffrn_reflns_limit_k_min     -10
_diffrn_reflns_limit_k_max     10
_diffrn_reflns_limit_l_min     -24
_diffrn_reflns_limit_l_max     24
_diffrn_standards_number     0
_diffrn_standards_interval_count     ?
_refine_special_details     ?
_reflns_number_total     2742
_reflns_number_gt     2528
_reflns_threshold_expression     I>2\s(I)
_refine_ls_structure_factor_coef     Fsqd
_refine_ls_matrix_type     full
_refine_ls_R_factor_all     0.0190
_refine_ls_R_factor_gt     0.0166
_refine_ls_wR_factor_gt     0.0410
_refine_ls_wR_factor_ref     0.0417
_refine_ls_goodness_of_fit_ref     1.059
_refine_ls_restrained_S_all     1.059
_refine_ls_number_reflns     2742
_refine_ls_number_parameters     127
_refine_ls_number_restraints     0
_refine_ls_hydrogen_treatment     constr
_refine_ls_weighting_scheme     calc
_refine_ls_weighting_details
              'w=1/[\s^2^(Fo^2^)+(0.0194P)^2^+0.5087P] where P=(Fo^2^+2Fc^2^)/3'
_atom_sites_solution_hydrogens     geom
_atom_sites_solution_primary     direct
_atom_sites_solution_secondary     ?
_refine_ls_shift/su_max     0.001
_refine_ls_shift/su_mean     0.000
_refine_diff_density_max     0.281
_refine_diff_density_min     -0.449
_refine_ls_extinction_method     none
_refine_ls_extinction_coef     .
loop_
    _atom_type_symbol
    _atom_type_description
    _atom_type_scat_dispersion_real
    _atom_type_scat_dispersion_imag
    _atom_type_scat_source
    'C' 'C' 0.0033 0.0016
                         'International Tables Vol C Tables 4.2.6.8 and 6.1.1.4'
    'H' 'H' 0.0000 0.0000
                         'International Tables Vol C Tables 4.2.6.8 and 6.1.1.4'
    'Br' 'Br' -0.2901 2.4595
                         'International Tables Vol C Tables 4.2.6.8 and 6.1.1.4'
    'Se' 'Se' -0.0929 2.2259
                         'International Tables Vol C Tables 4.2.6.8 and 6.1.1.4'
_computing_data_collection
;
APEX2 (Bruker 2013)
;
_computing_cell_refinement
;
SAINT (Bruker, 2013)
;
_computing_data_reduction
;
SAINT (Bruker, 2013)
;
_computing_structure_solution
;
SHELXS97 (Sheldrick, 2008)
;
_computing_structure_refinement
;
SHELXL2014 (Sheldrick, 2015)
;
_computing_molecular_graphics
;
OLEX2 (Dolomanov <i>et al.</i>,  2009)
;
_computing_publication_material
;
OLEX2 (Dolomanov <i>et al.</i>,  2009)
;
loop_
    _atom_site_type_symbol
    _atom_site_label
    _atom_site_fract_x
    _atom_site_fract_y
    _atom_site_fract_z
    _atom_site_U_iso_or_equiv
    _atom_site_adp_type
    _atom_site_calc_flag
    _atom_site_occupancy
    _atom_site_disorder_assembly
    _atom_site_disorder_group
    Br Br1 0.37269(2) 0.33279(2) 0.26417(2) 0.03601(5) Uani d 1 . .
    Se Se1 0.39491(2) 0.65383(2) 0.38572(2) 0.02860(5) Uani d 1 . .
    C C1 0.19202(17) 0.52181(18) 0.36221(7) 0.0237(3) Uani d 1 . .
    C C2 0.18210(18) 0.39017(19) 0.30840(8) 0.0266(3) Uani d 1 . .
    C C3 0.0361(2) 0.2971(2) 0.28518(9) 0.0349(3) Uani d 1 . .
    H H3 0.0323 0.2087 0.2479 0.042 Uiso calc 1 . .
    C C4 -0.1043(2) 0.3346(2) 0.31696(10) 0.0384(4) Uani d 1 . .
    H H4 -0.2058 0.2735 0.3008 0.046 Uiso calc 1 . .
    C C5 -0.09621(19) 0.4610(2) 0.37222(9) 0.0341(3) Uani d 1 . .
    H H5 -0.1918 0.4846 0.3947 0.041 Uiso calc 1 . .
    C C6 0.05039(18) 0.55397(19) 0.39518(8) 0.0283(3) Uani d 1 . .
    H H6 0.0546 0.6399 0.4335 0.034 Uiso calc 1 . .
    C C7 0.32416(18) 0.82409(18) 0.45228(8) 0.0255(3) Uani d 1 . .
    C C8 0.22331(19) 0.9649(2) 0.42396(9) 0.0315(3) Uani d 1 . .
    H H8 0.1849 0.9747 0.3718 0.038 Uiso calc 1 . .
    C C9 0.17967(19) 1.0906(2) 0.47282(10) 0.0350(3) Uani d 1 . .
    H H9 0.1097 1.1861 0.4541 0.042 Uiso calc 1 . .
    C C10 0.23779(19) 1.0773(2) 0.54880(10) 0.0343(3) Uani d 1 . .
    H H10 0.2074 1.1636 0.5820 0.041 Uiso calc 1 . .
    C C11 0.3399(2) 0.9387(2) 0.57634(9) 0.0325(3) Uani d 1 . .
    H H11 0.3809 0.9311 0.6283 0.039 Uiso calc 1 . .
    C C12 0.38282(18) 0.81058(19) 0.52816(9) 0.0283(3) Uani d 1 . .
    H H12 0.4518 0.7145 0.5471 0.034 Uiso calc 1 . .
loop_
    _atom_site_aniso_label
    _atom_site_aniso_U_11
    _atom_site_aniso_U_22
    _atom_site_aniso_U_33
    _atom_site_aniso_U_12
    _atom_site_aniso_U_13
    _atom_site_aniso_U_23
    Br1 0.03941(9) 0.04133(10) 0.02890(8) 0.00838(7) 0.01038(6) -0.00290(6)
    Se1 0.02379(8) 0.02797(8) 0.03495(9) -0.00057(5) 0.00750(6) -0.00292(6)
    C1 0.0245(6) 0.0210(6) 0.0253(6) 0.0015(5) 0.0034(5) 0.0045(5)
    C2 0.0294(7) 0.0261(7) 0.0244(6) 0.0041(6) 0.0045(5) 0.0030(5)
    C3 0.0418(9) 0.0299(8) 0.0310(8) -0.0032(7) -0.0002(6) -0.0033(6)
    C4 0.0322(8) 0.0352(9) 0.0460(9) -0.0086(7) 0.0010(7) 0.0016(7)
    C5 0.0274(7) 0.0312(8) 0.0449(9) -0.0010(6) 0.0098(6) 0.0047(7)
    C6 0.0292(7) 0.0230(7) 0.0340(7) 0.0014(6) 0.0089(6) 0.0009(6)
    C7 0.0228(6) 0.0208(6) 0.0332(7) -0.0020(5) 0.0049(5) -0.0010(5)
    C8 0.0296(7) 0.0279(7) 0.0350(8) 0.0009(6) -0.0004(6) 0.0023(6)
    C9 0.0281(7) 0.0251(7) 0.0504(9) 0.0042(6) 0.0023(7) 0.0019(7)
    C10 0.0305(8) 0.0280(8) 0.0457(9) -0.0021(6) 0.0105(7) -0.0069(7)
    C11 0.0338(8) 0.0325(8) 0.0313(7) -0.0031(6) 0.0057(6) -0.0008(6)
    C12 0.0274(7) 0.0233(7) 0.0339(7) -0.0006(5) 0.0038(6) 0.0047(6)
_geom_special_details
;
All e.s.d.'s (except the e.s.d. in the dihedral angle between two l.s. planes)
are estimated using the full covariance matrix. The cell e.s.d.'s are taken
into account individually in the estimation of e.s.d.'s in distances, angles
and torsion angles; correlations between e.s.d.'s in cell parameters are only
used when they are defined by crystal symmetry. An approximate (isotropic)
treatment of cell e.s.d.'s is used for estimating e.s.d.'s involving l.s.
planes.
;
loop_
    _geom_bond_atom_site_label_1
    _geom_bond_atom_site_label_2
    _geom_bond_site_symmetry_2
    _geom_bond_distance
    _geom_bond_publ_flag
    Br1 C2 . 1.9044(14) ?
    Se1 C1 . 1.9171(14) ?
    Se1 C7 . 1.9198(14) ?
    C1 C2 . 1.391(2) ?
    C1 C6 . 1.4001(19) ?
    C2 C3 . 1.386(2) ?
    C3 H3 . 0.9500 ?
    C3 C4 . 1.387(2) ?
    C4 H4 . 0.9500 ?
    C4 C5 . 1.383(2) ?
    C5 H5 . 0.9500 ?
    C5 C6 . 1.389(2) ?
    C6 H6 . 0.9500 ?
    C7 C8 . 1.395(2) ?
    C7 C12 . 1.386(2) ?
    C8 H8 . 0.9500 ?
    C8 C9 . 1.387(2) ?
    C9 H9 . 0.9500 ?
    C9 C10 . 1.386(2) ?
    C10 H10 . 0.9500 ?
    C10 C11 . 1.384(2) ?
    C11 H11 . 0.9500 ?
    C11 C12 . 1.390(2) ?
    C12 H12 . 0.9500 ?
loop_
    _geom_angle_atom_site_label_1
    _geom_angle_atom_site_label_2
    _geom_angle_atom_site_label_3
    _geom_angle_site_symmetry_1
    _geom_angle_site_symmetry_3
    _geom_angle
    _geom_angle_publ_flag
    C1 Se1 C7 . . 99.19(6) ?
    C2 C1 Se1 . . 118.90(10) ?
    C2 C1 C6 . . 117.80(13) ?
    C6 C1 Se1 . . 123.27(11) ?
    C1 C2 Br1 . . 120.07(11) ?
    C3 C2 Br1 . . 117.89(11) ?
    C3 C2 C1 . . 122.04(14) ?
    C2 C3 H3 . . 120.4 ?
    C2 C3 C4 . . 119.24(15) ?
    C4 C3 H3 . . 120.4 ?
    C3 C4 H4 . . 120.1 ?
    C5 C4 C3 . . 119.82(15) ?
    C5 C4 H4 . . 120.1 ?
    C4 C5 H5 . . 119.7 ?
    C4 C5 C6 . . 120.64(15) ?
    C6 C5 H5 . . 119.7 ?
    C1 C6 H6 . . 119.8 ?
    C5 C6 C1 . . 120.39(14) ?
    C5 C6 H6 . . 119.8 ?
    C8 C7 Se1 . . 120.23(11) ?
    C12 C7 Se1 . . 118.99(11) ?
    C12 C7 C8 . . 120.67(14) ?
    C7 C8 H8 . . 120.4 ?
    C9 C8 C7 . . 119.25(14) ?
    C9 C8 H8 . . 120.4 ?
    C8 C9 H9 . . 119.9 ?
    C10 C9 C8 . . 120.25(15) ?
    C10 C9 H9 . . 119.9 ?
    C9 C10 H10 . . 119.9 ?
    C11 C10 C9 . . 120.16(15) ?
    C11 C10 H10 . . 119.9 ?
    C10 C11 H11 . . 119.9 ?
    C10 C11 C12 . . 120.22(15) ?
    C12 C11 H11 . . 119.9 ?
    C7 C12 C11 . . 119.45(14) ?
    C7 C12 H12 . . 120.3 ?
    C11 C12 H12 . . 120.3 ?
loop_
    _geom_torsion_atom_site_label_1
    _geom_torsion_atom_site_label_2
    _geom_torsion_atom_site_label_3
    _geom_torsion_atom_site_label_4
    _geom_torsion_site_symmetry_1
    _geom_torsion_site_symmetry_2
    _geom_torsion_site_symmetry_3
    _geom_torsion_site_symmetry_4
    _geom_torsion
    _geom_torsion_publ_flag
    Br1 C2 C3 C4 . . . . 179.31(12) ?
    Se1 C1 C2 Br1 . . . . 4.17(16) ?
    Se1 C1 C2 C3 . . . . -175.83(12) ?
    Se1 C1 C6 C5 . . . . 175.87(11) ?
    Se1 C7 C8 C9 . . . . -177.21(12) ?
    Se1 C7 C12 C11 . . . . 176.40(11) ?
    C1 C2 C3 C4 . . . . -0.7(2) ?
    C2 C1 C6 C5 . . . . -2.4(2) ?
    C2 C3 C4 C5 . . . . -1.3(2) ?
    C3 C4 C5 C6 . . . . 1.4(3) ?
    C4 C5 C6 C1 . . . . 0.5(2) ?
    C6 C1 C2 Br1 . . . . -177.44(10) ?
    C6 C1 C2 C3 . . . . 2.6(2) ?
    C7 C8 C9 C10 . . . . 0.9(2) ?
    C8 C7 C12 C11 . . . . 0.2(2) ?
    C8 C9 C10 C11 . . . . 0.1(2) ?
    C9 C10 C11 C12 . . . . -1.0(2) ?
    C10 C11 C12 C7 . . . . 0.8(2) ?
    C12 C7 C8 C9 . . . . -1.1(2) ?
_shelx_hkl_file
;
  -1   0   0 3496.87 45.1819   7
   1   0   0 3450.58 43.7037   1
   1   0   0 3570.34 45.0917   5
   1   0   0 3286.02 44.7308   6
  -1   0   0 3362.59 44.1554   4
  -1   0   0 3391.12 43.8589   3
  -2   0   0 171.889 3.29666   7
   2   0   0 174.487 2.82197   1
   2   0   0 168.013 3.21290   2
   2   0   0 172.235 3.21759   5
   2   0   0 169.229 3.25063   6
  -2   0   0 173.776 3.27673   4
  -2   0   0 180.643 3.12843   3
  -3   0   0 3163.37 40.5255   4
  -3   0   0 3170.68 40.6460   7
   3   0   0 3253.58 40.5826   5
   3   0   0 3137.67 40.6607   6
   3   0   0 3151.61 39.7049   1
  -3   0   0 3239.97 40.2789   3
   3   0   0 3210.34 40.5662   2
   4   0   0 7949.99 99.7749   1
   4   0   0 7902.13 99.2713   2
  -4   0   0 7696.49 100.563   7
   4   0   0 7733.59 104.657   6
  -4   0   0 7632.43 102.621   4
   4   0   0 8184.82 104.043   5
  -4   0   0 8027.43 101.075   3
  -5   0   0 5226.13 67.4662   7
  -5   0   0 5301.34 66.8182   3
   5   0   0 5283.12 67.7755   6
   5   0   0 5302.12 67.5938   2
   5   0   0 5430.68 66.0964   1
  -5   0   0 5264.98 67.2580   4
   5   0   0 5312.41 67.4665   5
   6   0   0 325.752 7.37542   6
   6   0   0 313.671 7.32888   2
   6   0   0 309.138 7.17350   5
  -6   0   0 314.414 6.97373   4
   6   0   0 305.262 6.84065   1
  -6   0   0 319.168 6.56561   3
  -6   0   0 313.774 7.18688   7
   7   0   0 748.796 13.5903   2
   7   0   0 739.581 13.4078   5
  -7   0   0 755.512 13.3217   7
   7   0   0 768.341 13.5468   6
  -7   0   0 754.199 12.9200   4
  -7   0   0 730.255 12.3307   3
  -8   0   0 649.584 12.0486   4
  -8   0   0 622.403 12.2392   7
   8   0   0 628.175 12.5416   5
   8   0   0 645.813 12.7678   2
   9   0   0 551.640 12.3340   2
  -9   0   0 564.743 11.9354   7
   9   0   0 570.080 12.2821   5
  -9   0   0 577.146 11.6170   4
  10   0   0 227.166 8.12467   2
  10   0   0 217.883 8.11534   5
 -10   0   0 219.600 7.37762   4
   0  -1   0 0.69353 0.12773   2
   0  -1   0 1.23082 0.24086   6
   0  -1   0 0.67730 0.20099   3
   0   1   0 0.84700 0.26874   1
   0   1   0 1.06277 0.21297   4
  -1  -1   0 18.7310 0.62635   4
  -1  -1   0 19.0765 0.73148   3
   1  -1   0 19.4321 0.75821   2
   1  -1   0 19.2739 0.73349   3
  -1  -1   0 19.8397 0.59783   6
   1  -1   0 21.2456 0.54892   5
   1   1   0 20.4414 0.70455   2
  -1   1   0 21.4794 0.60606   1
   1   1   0 18.4392 0.89561   5
  -1   1   0 20.3613 0.72976   7
   1   1   0 20.4645 0.91746   1
   2  -1   0 273.161 4.09418   5
  -2  -1   0 261.479 4.05522   4
   2  -1   0 256.859 4.21442   3
  -2  -1   0 264.603 4.20272   3
   2  -1   0 263.316 4.55409   6
   2  -1   0 269.777 4.44496   2
  -2  -1   0 260.787 4.03592   6
   2   1   0 259.227 4.38726   2
   2   1   0 254.168 4.43484   1
   2   1   0 251.572 4.08171   6
   2   1   0 261.057 4.67074   5
  -2   1   0 260.758 4.60850   4
  -2   1   0 276.963 4.39959   7
  -2   1   0 263.082 3.65838   1
  -3  -1   0 547.615 8.18397   4
  -3  -1   0 550.570 8.54496   7
   3  -1   0 564.695 8.84124   6
  -3  -1   0 568.309 8.35300   3
   3  -1   0 560.443 8.70189   2
   3  -1   0 565.406 7.55648   1
   3  -1   0 565.390 8.43684   3
   3  -1   0 573.971 8.33950   5
   3   1   0 545.397 8.43010   6
  -3   1   0 560.699 8.93379   4
  -3   1   0 568.849 7.58595   1
   3   1   0 562.278 8.97554   5
   3   1   0 570.492 8.52424   1
   3   1   0 562.831 8.68211   2
  -3   1   0 572.406 8.76357   7
   4  -1   0 97.6514 2.12703   1
   4  -1   0 96.7915 2.94567   5
   4  -1   0 100.172 2.96135   3
  -4  -1   0 95.6753 2.83723   3
   4  -1   0 95.4959 3.17688   2
  -4  -1   0 97.0485 3.10556   7
   4  -1   0 87.0640 3.10463   6
  -4   1   0 99.0514 3.23693   7
  -4   1   0 96.1232 3.37123   4
   4   1   0 97.7177 3.02833   6
   4   1   0 98.6002 3.19227   2
   4   1   0 106.007 2.93069   1
   4   1   0 91.4536 3.28446   5
  -4   1   0 98.3552 2.88332   3
   5  -1   0 144.714 2.98748   1
  -5  -1   0 145.766 4.28354   7
   5  -1   0 138.249 4.36397   6
  -5  -1   0 141.239 3.87744   3
  -5  -1   0 138.042 3.79832   4
   5  -1   0 144.327 4.04732   3
   5  -1   0 143.218 4.05792   5
   5   1   0 143.853 3.79753   1
   5   1   0 144.151 4.10512   6
   5   1   0 146.325 4.33425   2
  -5   1   0 145.659 3.92044   3
  -5   1   0 144.267 4.46910   4
  -5   1   0 143.098 4.44356   7
   5   1   0 149.015 4.53482   5
   6  -1   0 52.2989 3.47733   6
  -6  -1   0 55.0991 3.05281   4
   6  -1   0 53.5539 3.09473   5
  -6  -1   0 59.1275 3.50174   7
  -6  -1   0 54.4957 2.93270   3
   6  -1   0 61.0333 3.64023   2
   6   1   0 51.4744 3.29736   2
   6   1   0 58.2719 3.58236   5
   6   1   0 57.8698 3.19592   6
   6   1   0 55.8823 2.81156   1
  -6   1   0 57.5776 3.04114   3
  -6   1   0 52.4810 3.31154   4
  -6   1   0 55.8113 3.47076   7
  -7  -1   0 238.790 5.89208   3
  -7  -1   0 240.177 6.02011   4
   7  -1   0 239.173 6.46744   5
   7  -1   0 245.112 7.00653   6
   7  -1   0 225.355 6.81774   2
   7   1   0 226.178 6.76054   5
  -7   1   0 227.958 6.53414   7
  -7   1   0 240.698 6.64449   4
   7   1   0 231.881 6.71485   2
  -7   1   0 223.912 5.83580   3
   8  -1   0 167.605 6.53825   2
  -8  -1   0 175.824 5.77913   4
   8  -1   0 176.462 6.55496   6
   8  -1   0 161.797 5.99142   5
   8   1   0 174.241 6.29256   2
  -8   1   0 169.881 6.00862   7
   8   1   0 166.297 6.30084   5
  -8   1   0 175.254 5.99411   4
   9  -1   0 232.609 7.86377   2
  -9  -1   0 236.924 6.97994   4
   9  -1   0 224.127 7.38529   5
   9   1   0 234.600 7.68466   2
  -9   1   0 236.438 7.25662   4
   9   1   0 214.514 7.62272   5
  -9   1   0 227.416 7.36059   7
 -10  -1   0 28.3925 3.47562   4
  10  -1   0 21.9075 3.94738   2
  10   1   0 22.2409 3.88076   5
 -10   1   0 29.3659 3.73087   4
 -10   1   0 19.1795 3.52293   7
  10   1   0 23.9454 3.78795   2
   0  -2   0 826.919 10.9894   6
   0  -2   0 837.065 10.3286   2
   0   2   0 809.009 10.7766   4
   0   2   0 825.392 11.3669   1
   0   2   0 809.821 10.5535   5
   1  -2   0 2424.47 31.4164   6
  -1  -2   0 2395.21 30.6736   4
   1  -2   0 2449.14 30.3240   2
  -1  -2   0 2450.17 31.5350   6
  -1  -2   0 2404.81 30.2402   3
   1  -2   0 2389.11 30.2046   3
   1  -2   0 2431.78 30.0357   5
   1   2   0 2375.33 30.1701   2
   1   2   0 2441.00 30.9216   1
  -1   2   0 2357.85 30.2358   4
  -1   2   0 2382.18 30.7535   1
   1   2   0 2400.26 30.4861   5
  -1   2   0 2338.62 29.9245   5
  -2  -2   0 568.865 8.40961   3
   2  -2   0 577.101 8.86349   6
   2  -2   0 592.448 7.73509   5
   2  -2   0 574.435 8.42773   3
  -2  -2   0 572.292 8.00799   4
  -2  -2   0 586.742 7.92041   6
   2  -2   0 596.899 8.52034   2
  -2   2   0 590.941 8.78939   4
   2   2   0 588.944 8.16875   2
  -2   2   0 576.614 7.85455   1
   2   2   0 584.202 9.06234   1
  -2   2   0 583.391 8.29908   7
   2   2   0 582.267 9.04886   5
  -3  -2   0 1819.61 23.0124   6
   3  -2   0 1844.95 23.1462   5
   3  -2   0 1802.73 23.9417   2
   3  -2   0 1781.45 23.6519   3
   3  -2   0 1793.94 24.3415   6
  -3  -2   0 1816.67 23.6594   3
  -3  -2   0 1754.82 23.1750   4
  -3   2   0 1825.35 24.3648   4
   3   2   0 1821.24 24.3045   1
   3   2   0 1780.64 24.5236   5
  -3   2   0 1777.94 23.6990   7
  -3   2   0 1804.48 22.5737   1
   3   2   0 1824.08 23.7251   2
   4  -2   0 1474.22 20.9518   6
  -4  -2   0 1465.73 19.5147   6
  -4  -2   0 1485.69 20.1660   3
  -4  -2   0 1450.20 19.7215   4
   4  -2   0 1487.88 19.8350   5
   4  -2   0 1447.99 20.1239   3
   4  -2   0 1477.83 20.6277   2
  -4   2   0 1469.08 20.4526   7
   4   2   0 1496.48 20.4304   2
   4   2   0 1513.86 21.2751   5
  -4   2   0 1463.49 21.0097   4
  -4   2   0 1480.77 18.7723   1
   4   2   0 1487.06 20.6621   1
   5  -2   0 313.725 6.87216   2
  -5  -2   0 315.302 6.31978   3
  -5  -2   0 302.808 5.98092   4
   5  -2   0 322.562 6.43621   3
  -5  -2   0 312.932 5.85722   6
   5  -2   0 325.538 6.23926   5
   5  -2   0 317.936 7.08131   6
  -5   2   0 312.050 6.73281   7
   5   2   0 321.089 6.61966   1
   5   2   0 309.745 7.25553   5
  -5   2   0 315.916 7.09182   4
   5   2   0 326.998 6.71652   2
  -6  -2   0 13.4248 1.90685   3
   6  -2   0 19.9876 2.60755   6
   6  -2   0 12.9006 1.98704   3
   6  -2   0 12.7716 2.21504   2
  -6  -2   0 14.5169 1.84055   4
   6   2   0 15.6339 2.01138   1
  -6   2   0 12.4288 2.12185   7
   6   2   0 13.0384 2.02620   2
  -6   2   0 13.2756 1.92362   3
  -6   2   0 16.2651 2.32020   4
   6   2   0 10.0698 2.24231   5
   7  -2   0 6.90375 1.94710   5
   7  -2   0 7.43100 2.38465   2
   7  -2   0 11.6731 2.60755   6
  -7  -2   0 6.89389 1.86897   4
  -7  -2   0 10.7103 2.05616   3
   7   2   0 6.64432 2.05804   2
  -7   2   0 10.7725 2.47936   4
  -7   2   0 7.22768 2.22698   7
   7   2   0 8.25833 2.41733   5
   7   2   0 9.81801 2.03779   1
   8  -2   0 241.076 7.59896   2
  -8  -2   0 251.769 6.67717   4
   8  -2   0 242.921 8.92736   5
   8  -2   0 254.337 8.08511   6
  -8   2   0 249.739 7.48319   4
   8   2   0 248.851 7.92933   5
  -8   2   0 250.670 7.32910   7
   8   2   0 246.610 7.12643   2
  -9  -2   0 110.212 4.99741   4
   9  -2   0 101.079 5.78462   2
   9   2   0 103.416 5.97115   5
  -9   2   0 102.433 5.51488   4
  -9   2   0 100.532 5.45672   7
   9   2   0 105.237 5.63195   2
  10  -2   0 7.39556 3.44407   2
 -10  -2   0 5.24175 2.77584   4
 -10   2   0 11.5743 3.29039   4
  10   2   0 9.35612 3.50691   5
  10   2   0 11.4710 3.23190   2
 -10   2   0 8.77270 3.12733   7
   0  -3   0 1.72133 0.38115   2
   0  -3   0 1.23807 0.60722   3
   0  -3   0 1.90542 0.72746   6
   0   3   0 1.44651 0.56937   4
   0   3   0 1.83222 0.44643   5
   0   3   0 5.16030 0.94125   1
   1  -3   0 27.9710 1.19623   2
   1  -3   0 28.0491 1.63530   6
  -1  -3   0 28.2165 1.33680   6
  -1  -3   0 29.1074 1.26074   4
  -1  -3   0 27.6856 1.50597   3
   1  -3   0 28.0406 1.50050   3
  -1  -3   0 28.7666 0.80972   2
   1   3   0 28.4706 1.53710   5
   1   3   0 30.6641 1.30914   4
  -1   3   0 28.2834 0.76127   5
  -1   3   0 26.2174 1.49121   1
   2  -3   0 113.959 2.91307   3
  -2  -3   0 111.938 2.49342   4
  -2  -3   0 111.300 2.48765   6
   2  -3   0 114.839 1.89157   5
   2  -3   0 113.521 3.26565   6
  -2  -3   0 106.209 2.81558   3
   2  -3   0 106.800 2.70176   2
   2   3   0 111.317 2.19758   2
  -2   3   0 111.887 3.03246   4
  -2   3   0 107.635 2.53214   1
   2   3   0 106.704 3.39528   1
   2   3   0 108.924 3.21889   5
   3  -3   0 467.171 7.70857   3
  -3  -3   0 470.322 6.93332   6
   3  -3   0 465.812 6.66834   5
   3  -3   0 476.561 8.41117   6
   3  -3   0 460.125 7.73531   2
  -3  -3   0 458.475 7.07904   4
  -3  -3   0 454.156 7.64700   3
  -3   3   0 459.306 8.16863   4
   3   3   0 461.579 8.48566   1
   3   3   0 465.604 7.19309   2
  -3   3   0 464.036 6.73557   1
   3   3   0 465.000 8.43697   5
  -3   3   0 462.922 7.47462   7
  -4  -3   0 184.551 4.44198   3
   4  -3   0 185.799 3.79118   5
  -4  -3   0 183.943 3.65270   6
   4  -3   0 180.177 4.40282   3
   4  -3   0 182.061 4.66232   2
  -4  -3   0 183.366 3.92195   4
   4  -3   0 186.823 5.07011   6
  -4   3   0 180.760 4.40754   7
   4   3   0 178.495 5.11359   5
   4   3   0 186.514 5.02866   1
  -4   3   0 181.693 3.19150   1
   4   3   0 179.349 4.23594   2
  -4   3   0 183.008 5.06661   4
   5  -3   0 2.07372 1.57859   2
   5  -3   0 1.25508 1.17061   5
  -5  -3   0 2.81997 1.16808   4
   5  -3   0 0.76861 1.25714   3
  -5  -3   0 1.53175 1.32320   3
   5  -3   0 0.86708 1.67379   6
   5   3   0 1.95496 1.59209   1
  -5   3   0 1.62062 1.64182   4
   5   3   0 3.05500 1.34371   2
  -5   3   0 1.87763 1.49800   7
   5   3   0 1.71992 1.65781   5
   6  -3   0 37.4074 3.14327   2
  -6  -3   0 36.9200 2.74218   3
   6  -3   0 41.1443 3.48330   6
   6  -3   0 39.8285 2.90175   3
  -6  -3   0 35.1832 2.43637   4
   6   3   0 37.7022 3.40013   5
  -6   3   0 35.1092 2.92525   7
   6   3   0 34.1008 2.68857   2
   6   3   0 32.7668 2.88862   1
  -6   3   0 37.7849 3.31623   4
  -7  -3   0 13.5111 2.11368   4
   7  -3   0 14.2312 2.81025   2
   7  -3   0 17.1008 2.54559   3
  -7  -3   0 14.1689 2.36228   3
   7  -3   0 15.8037 3.00115   6
  -7   3   0 14.1684 2.58323   7
   7   3   0 13.6253 2.35597   2
  -7   3   0 13.9756 2.77951   4
   7   3   0 11.5486 2.71103   5
   7   3   0 14.5117 2.43416   1
  -8  -3   0 -1.6301 1.84634   4
   8  -3   0 -1.6628 2.56174   2
   8  -3   0 -2.7595 2.48822   6
  -8   3   0 -0.4187 2.54128   4
   8   3   0 2.01485 2.60008   5
  -8   3   0 1.59163 2.28551   7
   8   3   0 1.53427 2.13217   2
  -9  -3   0 -0.2423 2.26776   4
   9  -3   0 11.3894 3.58736   6
   9  -3   0 2.34816 2.90530   2
  -9   3   0 -0.6435 2.65402   4
  -9   3   0 0.51780 2.69067   7
   9   3   0 3.38888 3.07070   5
 -10   3   0 -0.1794 2.88999   7
   0  -4   0 2791.92 33.4763   2
   0  -4   0 2745.17 34.9760   6
   0  -4   0 2656.93 34.8388   3
   0   4   0 2691.28 34.4597   4
   0   4   0 2637.83 35.5065   1
   0   4   0 2680.09 33.7744   5
  -1  -4   0 1788.76 23.5775   6
   1  -4   0 1826.85 22.9290   2
  -1  -4   0 1771.42 23.8599   3
  -1  -4   0 1759.83 23.2369   4
   1  -4   0 1779.62 23.8259   3
  -1  -4   0 1813.86 22.1637   2
   1  -4   0 1808.40 24.2545   6
   1   4   0 1776.44 23.4921   5
   1   4   0 1776.60 23.3268   4
   1   4   0 1754.18 24.8024   1
  -1   4   0 1780.89 23.6914   4
  -1   4   0 1790.14 24.0279   1
  -1   4   0 1800.58 22.2128   5
   2  -4   0 31.3070 1.73847   2
  -2  -4   0 29.3236 1.07371   2
  -2  -4   0 30.6564 1.63093   4
  -2  -4   0 32.8095 1.77170   6
   2  -4   0 30.7975 1.95853   3
  -2  -4   0 28.3617 1.90015   3
  -2   4   0 28.5255 1.68256   1
   2   4   0 33.8381 2.55355   1
  -2   4   0 27.5802 1.95410   4
   2   4   0 26.9489 1.07355   2
   2   4   0 24.2620 1.86896   5
  -3  -4   0 428.437 6.88313   4
  -3  -4   0 412.558 7.54662   3
  -3  -4   0 415.612 6.76434   6
   3  -4   0 419.766 7.40755   2
   3  -4   0 425.572 7.57666   3
  -3   4   0 412.059 7.15654   7
  -3   4   0 419.109 6.68925   1
   3   4   0 417.513 8.16755   5
  -3   4   0 423.010 7.90314   4
   3   4   0 417.222 6.39190   2
   3   4   0 413.770 8.44092   1
  -4  -4   0 1604.32 22.5120   3
   4  -4   0 1628.00 22.6955   2
   4  -4   0 1607.19 23.5618   6
  -4  -4   0 1591.98 21.5630   4
   4  -4   0 1610.83 22.5209   3
   4   4   0 1628.92 21.5764   2
   4   4   0 1593.28 23.4953   5
  -4   4   0 1632.29 23.2740   4
   4   4   0 1592.59 23.5564   1
  -4   4   0 1573.60 22.1475   7
  -5  -4   0 955.121 14.9593   3
   5  -4   0 949.526 15.3430   2
  -5  -4   0 955.232 14.0774   4
   5  -4   0 979.524 15.0627   3
   5  -4   0 979.147 16.2272   6
   5   4   0 951.592 14.3829   2
  -5   4   0 920.044 14.8149   7
   5   4   0 940.226 16.0768   5
   5   4   0 955.988 15.8837   1
  -5   4   0 970.773 15.9511   4
   6  -4   0 148.244 5.39798   2
  -6  -4   0 145.697 4.96826   3
   6  -4   0 168.114 5.16878   3
  -6  -4   0 159.534 4.48793   4
   6  -4   0 148.824 5.93793   6
   6   4   0 157.178 5.66429   1
  -6   4   0 149.373 5.20455   7
   6   4   0 146.395 5.95883   5
  -6   4   0 147.483 5.79872   4
  -7  -4   0 3.84431 2.10046   3
   7  -4   0 0.19156 2.23949   2
  -7  -4   0 2.54749 1.79618   4
   7  -4   0 4.13152 2.75265   6
   7   4   0 0.93703 2.41610   5
   7   4   0 1.85021 2.20159   1
  -7   4   0 4.16617 2.27612   7
  -7   4   0 -0.5907 2.34490   4
   8  -4   0 173.760 7.00852   2
   8  -4   0 170.378 7.55020   6
  -8   4   0 167.021 6.58452   7
  -8   4   0 195.642 7.47524   4
   8   4   0 177.234 7.21489   5
   8   4   0 176.372 6.46835   1
   9  -4   0 235.878 8.53105   2
   9  -4   0 244.172 9.24834   6
   9   4   0 219.144 8.41829   5
  -9   4   0 237.488 7.97333   7
  -9   4   0 236.722 8.39605   4
   0  -5   0 0.16752 1.18066   6
   0  -5   0 -0.0435 1.10922   3
   0   5   0 -0.5558 0.88943   4
   0   5   0 -0.0257 0.65083   5
   0   5   0 1.71027 1.33087   1
   1  -5   0 9.31921 1.68577   6
  -1  -5   0 8.21083 1.42477   6
   1  -5   0 7.15062 1.00783   2
  -1  -5   0 8.11005 1.54728   3
   1  -5   0 10.0839 1.53206   3
  -1   5   0 7.56711 1.33762   4
   1   5   0 8.88463 1.22495   5
  -1   5   0 5.96349 1.40078   1
   1   5   0 7.45864 1.66488   1
   1   5   0 9.81516 1.27453   4
   2  -5   0 146.271 4.17813   3
  -2  -5   0 143.411 4.21300   3
  -2  -5   0 149.343 3.62526   4
   2  -5   0 140.644 3.60135   2
   2  -5   0 143.917 4.63445   6
  -2  -5   0 139.268 3.77616   6
  -2   5   0 148.050 4.20402   4
   2   5   0 143.013 4.13429   5
  -2   5   0 145.298 3.89725   1
   2   5   0 139.355 4.98480   1
   2   5   0 146.415 3.72347   4
  -3  -5   0 124.312 3.48408   6
  -3  -5   0 130.376 4.23785   3
   3  -5   0 131.281 3.87123   2
  -3  -5   0 123.150 3.47965   4
   3  -5   0 130.948 4.18942   3
   3   5   0 125.906 4.88945   1
   3   5   0 124.912 4.34405   5
  -3   5   0 129.208 4.27082   4
  -3   5   0 126.129 3.72318   7
  -3   5   0 129.490 3.46460   1
  -4  -5   0 182.334 4.38184   4
  -4  -5   0 175.833 5.17770   3
   4  -5   0 172.257 4.95863   2
   4  -5   0 177.815 5.88869   6
   4  -5   0 178.795 5.15020   3
   4   5   0 176.213 5.57136   5
   4   5   0 177.453 5.92015   1
  -4   5   0 171.857 5.49224   4
  -4   5   0 172.872 4.64610   7
  -5  -5   0 46.9927 3.29176   3
   5  -5   0 45.2446 3.24799   2
   5  -5   0 43.2887 3.15043   3
  -5  -5   0 43.6128 2.59292   4
   5  -5   0 43.6098 3.62942   6
  -5   5   0 42.3305 3.54466   4
   5   5   0 40.2733 3.42700   5
   5   5   0 46.9033 3.77810   1
  -5   5   0 48.4185 3.16198   7
   6  -5   0 14.3505 2.43800   3
   6  -5   0 10.8072 2.48729   2
   6  -5   0 13.0267 3.02352   6
  -6  -5   0 10.7590 1.98975   4
  -6  -5   0 9.19474 2.36210   3
  -6   5   0 12.5442 2.36429   7
   6   5   0 9.49880 2.63669   1
  -6   5   0 15.8618 2.85649   4
   6   5   0 9.71884 2.67233   5
  -7  -5   0 169.118 6.19937   3
   7  -5   0 159.376 6.57012   2
   7  -5   0 168.840 7.18710   6
  -7   5   0 174.250 7.07575   4
   7   5   0 168.535 6.71570   1
  -7   5   0 165.822 6.14500   7
   7   5   0 168.721 6.76164   5
   8  -5   0 222.913 7.88709   2
   8  -5   0 217.502 8.71823   6
   8   5   0 214.758 7.95679   5
  -8   5   0 209.017 7.54070   7
   8   5   0 215.580 7.44932   1
  -8   5   0 209.952 7.88648   4
   9  -5   0 71.6963 6.25900   6
   9  -5   0 55.9372 5.17402   2
   0  -6   0 2949.81 38.9006   3
   0  -6   0 2902.84 39.0470   6
   0   6   0 2946.11 39.6902   1
   0   6   0 2880.00 38.1616   4
  -1  -6   0 1561.55 22.0573   6
   1  -6   0 1550.02 22.2216   3
  -1  -6   0 1543.62 22.2318   3
   1  -6   0 1559.91 22.7705   6
   1   6   0 1554.03 23.3318   1
   1   6   0 1525.75 21.3692   4
  -1   6   0 1518.18 21.7341   4
  -1   6   0 1539.27 22.3369   1
  -2  -6   0 57.9003 3.07372   6
  -2  -6   0 66.0158 3.54318   3
   2  -6   0 70.0192 3.67278   3
   2  -6   0 55.8085 3.66907   6
  -2   6   0 68.5238 3.55504   4
   2   6   0 80.0819 4.55087   1
  -2   6   0 65.2856 3.29947   1
   2   6   0 67.7009 3.28518   5
   2   6   0 62.6818 2.88885   4
  -3  -6   0 853.202 12.8697   4
   3  -6   0 827.648 14.7770   6
   3  -6   0 844.719 13.9243   3
  -3  -6   0 835.007 13.9669   3
   3   6   0 854.075 14.0359   5
  -3   6   0 825.982 14.0110   4
  -3   6   0 846.775 13.1625   7
   3   6   0 826.935 12.9782   4
   3   6   0 848.467 15.3028   1
   4  -6   0 1852.29 26.1735   2
  -4  -6   0 1827.09 26.5800   3
   4  -6   0 1857.60 26.5653   3
   4  -6   0 1817.78 27.8201   6
  -4  -6   0 1856.78 25.2944   4
  -4   6   0 1837.88 27.0125   4
  -4   6   0 1844.10 25.7981   7
   4   6   0 1842.53 28.0127   1
   4   6   0 1865.22 27.1873   5
   5  -6   0 711.049 13.1007   2
  -5  -6   0 737.677 13.4027   3
   5  -6   0 744.601 14.5897   6
   5  -6   0 765.606 13.3756   3
   5   6   0 744.353 14.5032   1
  -5   6   0 724.490 13.9527   4
  -5   6   0 727.211 12.6568   7
   5   6   0 737.857 13.9312   5
   6  -6   0 119.535 6.52772   6
   6  -6   0 124.476 5.46518   3
   6  -6   0 114.459 5.52458   2
  -6  -6   0 109.215 5.49001   3
  -6   6   0 108.853 5.79255   4
  -6   6   0 109.311 4.97680   7
   6   6   0 128.634 6.30611   5
   6   6   0 110.183 5.96478   1
  -7  -6   0 54.1437 4.30368   3
   7  -6   0 46.0697 4.28162   2
   7  -6   0 58.8471 5.25958   6
   7   6   0 46.9961 4.48740   1
   7   6   0 50.3520 4.60063   5
  -7   6   0 56.4267 4.85795   4
   8  -6   0 277.214 9.94550   6
   8  -6   0 287.193 9.28498   2
   8   6   0 269.651 8.96546   1
   8   6   0 274.273 9.46247   5
  -8   6   0 266.117 9.41374   4
   0  -7   0 -0.5703 1.74308   6
   0  -7   0 -0.1635 1.84812   3
   0   7   0 -0.4677 1.91354   1
   0   7   0 -0.0610 1.52102   4
   1  -7   0 101.119 4.48427   3
   1  -7   0 100.513 4.74054   6
  -1  -7   0 103.769 4.40471   6
  -1  -7   0 99.3231 4.63133   3
   1   7   0 106.891 5.06366   1
  -1   7   0 99.0429 4.09629   4
  -1   7   0 96.7037 4.43874   1
   1   7   0 97.8102 3.86428   4
  -2  -7   0 103.657 4.68327   3
   2  -7   0 108.658 4.71702   3
   2  -7   0 116.582 5.51604   6
   2   7   0 113.261 5.60418   1
  -2   7   0 110.635 4.44483   1
   2   7   0 110.628 4.05587   4
  -2   7   0 113.391 4.63920   4
   3  -7   0 -1.9199 1.89936   3
  -3  -7   0 0.81763 2.10886   3
   3  -7   0 -0.7438 2.33027   6
   3   7   0 -1.4093 2.28378   1
  -3   7   0 -0.3653 1.98195   4
   4  -7   0 54.1100 3.90077   3
   4  -7   0 52.6705 4.48551   6
  -4  -7   0 60.7427 4.14834   3
   4   7   0 64.5417 4.25882   5
  -4   7   0 61.2474 4.26619   4
   4   7   0 63.4755 4.73931   1
  -4   7   0 59.2865 3.56462   7
   5  -7   0 35.3080 3.57642   3
   5  -7   0 31.2951 4.02736   6
  -5  -7   0 35.7596 3.68915   3
   5   7   0 29.7628 3.80625   1
   5   7   0 31.8673 3.61881   5
  -5   7   0 31.7771 3.63992   4
  -6  -7   0 -1.0682 2.73301   3
   6  -7   0 4.21902 2.68571   3
   6  -7   0 1.84585 3.19824   6
   6   7   0 0.00821 2.65685   5
  -6   7   0 2.07429 2.79212   4
   6   7   0 1.88418 3.01095   1
  -7  -7   0 0.41198 2.92051   3
   7  -7   0 2.50776 3.62485   6
   7   7   0 -3.1738 2.99390   1
   7   7   0 2.91444 3.04267   5
  -7   7   0 -1.0655 2.97992   4
   0  -8   0 214.098 7.00973   6
   0  -8   0 218.636 6.76646   3
   0   8   0 221.202 6.20215   4
   0   8   0 224.678 7.21809   1
  -1  -8   0 10.4551 2.57802   3
   1  -8   0 4.58725 2.43962   3
   1  -8   0 4.32890 2.58674   6
   1   8   0 10.8690 2.89433   1
   1   8   0 9.38901 2.14769   4
  -1   8   0 7.09620 2.24726   4
  -1   8   0 7.30793 2.40754   1
   2  -8   0 0.84648 2.63404   6
   2  -8   0 0.35444 2.38869   3
  -2  -8   0 -1.4218 2.25051   3
  -2   8   0 -0.3001 2.00514   4
   2   8   0 2.32284 2.64840   1
   3  -8   0 151.599 6.18772   3
   3  -8   0 141.825 6.84091   6
  -3  -8   0 155.497 6.37005   3
   3   8   0 146.428 6.92946   1
  -3   8   0 146.066 6.00726   4
   4  -8   0 34.5199 3.74974   3
  -4  -8   0 39.0528 4.00236   3
   4  -8   0 36.8438 4.44819   6
  -4   8   0 33.1584 3.76058   4
   4   8   0 38.4041 4.46977   1
   5  -8   0 3.12910 2.81860   3
   5  -8   0 4.68597 3.39296   6
  -5  -8   0 0.52087 2.82836   3
   5   8   0 5.02777 3.35192   1
  -5   8   0 3.90858 2.92308   4
   6  -8   0 7.56422 3.32431   3
  -6  -8   0 7.46552 3.50581   3
   6   8   0 5.23421 5.47598   1
  -6   8   0 2.19245 3.23578   4
   0  -9   0 -3.3731 2.57739   3
   0   9   0 -2.3181 2.63571   1
   1  -9   0 120.499 6.23765   6
  -1  -9   0 111.953 5.78247   3
   1  -9   0 120.659 5.94114   3
   1   9   0 129.612 6.85514   1
  -1   9   0 127.276 5.62808   4
  -2  -9   0 6.51581 2.90911   3
   2  -9   0 9.51021 3.08258   3
   2  -9   0 6.58495 3.25717   6
  -2   9   0 7.02910 2.74545   4
   2   9   0 7.92004 3.52672   1
   3  -9   0 20.9444 4.00938   6
  -3  -9   0 22.3456 3.69605   3
   3  -9   0 22.1112 3.58131   3
   3   9   0 23.4878 4.24017   1
  -3   9   0 20.5851 3.45340   4
   4  -9   0 27.8981 4.53017   6
  -4  -9   0 33.8406 4.25525   3
   4  -9   0 34.3876 4.15459   3
  -4   9   0 33.3775 4.02240   4
   4   9   0 32.5907 4.78492   1
   0  10   0 201.235 8.14060   1
   1  10   0 109.340 6.85574   1
 -10   0   1 0.37994 2.51675   4
  10   0  -1 -3.6405 2.67911   5
  10   0  -1 -1.7978 2.88002   2
  -9   0   1 -0.6000 2.51239   7
   9   0  -1 -0.6254 2.39976   5
  -9   0   1 -0.1483 2.30473   4
   9   0  -1 1.29038 2.63282   2
  -8   0   1 -0.6857 2.15129   7
   8   0  -1 1.69248 2.10626   5
  -8   0   1 -0.1438 2.05193   4
   8   0  -1 -1.3648 2.20967   2
   7   0  -1 -1.6788 1.94211   2
  -7   0   1 -0.0856 1.53569   3
   7   0  -1 -0.2088 1.78960   5
   7   0  -1 -0.3807 1.87550   6
  -7   0   1 0.38465 1.88104   7
  -7   0   1 3.07426 1.78169   4
  -6   0   1 0.15787 1.35110   3
  -6   0   1 0.75798 1.57051   7
   6   0  -1 -0.3697 1.65746   2
   6   0  -1 0.48593 1.58338   6
  -6   0   1 -0.5192 1.42600   4
   6   0  -1 -0.3326 1.54709   5
  -5   0   1 0.74115 1.07794   3
  -5   0   1 0.47711 1.24637   7
   5   0  -1 -1.0312 1.22484   2
   5   0  -1 2.08381 1.35104   6
   5   0  -1 0.33067 1.27943   5
  -5   0   1 1.59969 1.20324   4
   5   0  -1 -0.3770 0.80381   1
   4   0  -1 0.98792 0.69273   1
  -4   0   1 0.67187 1.08768   7
   4   0  -1 1.99693 1.09575   6
   4   0  -1 0.65095 1.01075   5
  -4   0   1 -0.6221 0.88746   4
   4   0  -1 0.48682 1.03260   2
  -4   0   1 1.16277 0.89133   3
   3   0  -1 0.35715 0.71114   2
   3   0  -1 1.42141 0.51499   1
   3   0  -1 0.62919 0.75168   6
  -3   0   1 1.09067 0.71484   3
   3   0  -1 1.64478 0.77677   5
  -3   0   1 1.32649 0.78375   7
  -2   0   1 5.16279 0.67525   3
   2   0  -1 2.80563 0.61858   5
  -2   0   1 5.89722 0.71467   4
   2   0  -1 4.18790 0.43823   1
   2   0  -1 4.07099 0.64911   2
  -2   0   1 3.90362 0.65893   7
  -1   0   1 1.91025 0.34903   3
   1   0  -1 0.99873 0.31521   6
   1   0  -1 2.15641 0.36987   3
   1   0  -1 2.15897 0.33612   5
  -1   0   1 0.86696 0.27794   7
   1   0  -1 1.79878 0.32877   2
   0   0   1 0.02066 0.01549   2
   0   0   1 0.02257 0.01474   6
   0   0  -1 0.01269 0.01850   4
   0   0  -1 0.09298 0.03932   3
   0   0   1 0.02544 0.01518   3
   0   0  -1 0.00693 0.01789   5
   0   0  -1 0.02174 0.02221   1
   1   0   1 3.15928 0.34188   2
  -1   0  -1 4.01811 0.35375   7
   1   0   1 4.27843 0.39258   5
  -1   0  -1 5.55511 0.41741   1
  -1   0  -1 5.44847 0.32425   3
   1   0   1 4.17932 0.31758   6
   2   0   1 2.05284 0.55207   2
  -2   0  -1 -0.0260 0.37380   1
  -2   0  -1 0.51187 0.50921   4
   2   0   1 0.55193 0.49336   5
   2   0   1 0.20891 0.37015   1
  -2   0  -1 0.14451 0.44862   7
  -3   0  -1 1.75891 0.73441   4
   3   0   1 0.83072 0.53958   1
   3   0   1 2.36074 0.80360   2
   3   0   1 0.75638 0.62383   6
  -3   0  -1 0.74247 0.63726   3
   3   0   1 0.57175 0.69664   5
  -3   0  -1 0.74848 0.69640   7
  -4   0  -1 1.10612 0.98467   7
  -4   0  -1 0.67162 0.81302   3
  -4   0  -1 0.64541 0.99720   4
   4   0   1 -0.1969 0.95898   2
   4   0   1 0.15435 0.93190   5
   4   0   1 0.79749 0.89026   6
   4   0   1 0.51086 0.69900   1
   5   0   1 0.35123 1.28011   5
   5   0   1 -1.6788 1.31074   2
  -5   0  -1 0.55202 1.23531   7
   5   0   1 -0.5583 1.17298   6
  -5   0  -1 1.05960 1.04743   3
  -5   0  -1 -0.5688 1.14654   4
   5   0   1 0.53574 0.89435   1
  -6   0  -1 -0.0881 1.50777   4
  -6   0  -1 0.61549 1.51803   7
   6   0   1 0.51352 1.53720   6
  -6   0  -1 -0.2501 1.23279   3
   6   0   1 -0.7271 1.55398   2
   6   0   1 1.24135 1.58703   5
   6   0   1 1.27301 1.14038   1
   7   0   1 -0.0804 1.87183   5
  -7   0  -1 1.45933 1.79156   4
   7   0   1 1.32373 1.91266   2
   7   0   1 1.86226 1.84660   6
  -7   0  -1 0.29080 1.84300   7
   8   0   1 -0.5940 2.25741   5
  -8   0  -1 0.36169 2.12895   4
  -8   0  -1 -1.9145 2.08044   7
   8   0   1 -1.3736 2.17634   2
   9   0   1 -0.0344 2.68843   2
   9   0   1 -0.6691 2.41116   5
  -9   0  -1 2.06072 2.44206   4
 -10   0  -1 2.72444 2.66008   4
  10   0   1 -0.5298 2.86003   2
  10   0   1 2.51307 2.86015   5
  10  -1  -1 244.206 8.52003   2
 -10  -1   1 250.869 7.52121   4
 -10   1   1 252.951 8.34665   7
 -10   1   1 245.954 7.93645   4
  10   1  -1 261.470 8.57492   2
  10   1  -1 244.358 8.63847   5
   9  -1  -1 182.794 6.71310   5
  -9  -1   1 188.943 6.27366   4
   9  -1  -1 187.024 7.11648   2
   9   1  -1 176.131 6.73791   2
   9   1  -1 180.413 6.93794   5
  -9   1   1 184.853 6.60451   4
  -9   1   1 184.546 6.69723   7
   8  -1  -1 45.3441 4.02222   6
  -8  -1   1 49.4870 3.38670   4
   8  -1  -1 39.2987 3.39596   5
   8  -1  -1 39.6462 3.79215   2
   8   1  -1 41.6942 3.72433   5
  -8   1   1 35.4165 3.33022   4
  -8   1   1 40.0611 3.54001   7
   8   1  -1 36.3730 3.42148   2
  -7  -1   1 180.474 5.22684   4
   7  -1  -1 183.839 6.08386   2
   7  -1  -1 177.628 5.61840   5
   7  -1  -1 184.313 6.32097   6
  -7  -1   1 174.963 5.19606   3
  -7  -1   1 181.816 5.95159   7
  -7   1   1 193.146 5.85235   4
   7   1  -1 177.105 5.87461   2
  -7   1   1 175.385 5.24634   3
   7   1  -1 180.017 5.57433   6
   7   1  -1 185.467 6.02685   5
  -7   1   1 178.194 5.79203   7
  -6  -1   1 1929.55 26.1062   4
   6  -1  -1 1921.50 27.6020   6
   6  -1  -1 1865.86 27.0537   2
  -6  -1   1 1900.39 26.1842   3
  -6  -1   1 1869.31 26.7300   7
   6  -1  -1 1911.88 26.6215   5
  -6   1   1 1864.41 26.9513   7
   6   1  -1 1898.84 26.7418   6
   6   1  -1 1897.91 26.9126   2
  -6   1   1 1827.80 26.0755   3
   6   1  -1 1897.73 25.6407   1
   6   1  -1 1908.22 27.2373   5
  -6   1   1 1906.94 26.9231   4
   5  -1  -1 764.212 12.2724   3
   5  -1  -1 786.450 10.5468   1
  -5  -1   1 754.199 12.0088   3
  -5  -1   1 772.968 11.8565   4
   5  -1  -1 789.028 13.0276   6
   5  -1  -1 768.497 12.6936   2
   5  -1  -1 789.238 12.2520   5
  -5  -1   1 778.745 12.4552   7
   5   1  -1 805.807 12.9533   5
  -5   1   1 748.198 12.5404   4
  -5   1   1 757.058 12.0981   3
   5   1  -1 763.106 12.4579   6
  -5   1   1 764.881 12.6505   7
   5   1  -1 791.710 12.6146   2
   5   1  -1 776.195 11.6910   1
   4  -1  -1 108.018 2.05689   1
   4  -1  -1 105.265 3.07820   5
   4  -1  -1 102.817 3.33857   2
   4  -1  -1 106.159 3.47958   6
  -4  -1   1 102.976 3.21962   7
   4  -1  -1 103.076 3.16022   3
  -4  -1   1 99.8334 2.83603   4
  -4  -1   1 99.8658 3.02356   3
   4   1  -1 109.862 2.94005   1
   4   1  -1 106.339 3.49623   5
  -4   1   1 106.948 3.32513   7
  -4   1   1 107.669 3.13117   3
  -4   1   1 101.900 3.31139   4
   4   1  -1 100.228 3.19009   6
   4   1  -1 102.094 3.26200   2
   3  -1  -1 687.012 10.1359   2
  -3  -1   1 660.875 9.71521   3
   3  -1  -1 674.876 9.64950   5
  -3  -1   1 649.208 9.36613   4
  -3  -1   1 651.260 9.86220   7
   3  -1  -1 661.174 9.82880   3
   3  -1  -1 665.474 10.3236   6
   3  -1  -1 679.466 8.53701   1
  -3   1   1 657.926 9.93305   7
   3   1  -1 663.029 9.91897   6
   3   1  -1 658.043 9.97950   2
   3   1  -1 664.627 9.70664   1
  -3   1   1 655.777 10.0411   4
  -2  -1   1 7636.91 98.5077   7
   2  -1  -1 7273.81 100.017   6
  -2  -1   1 7475.37 97.6993   6
   2  -1  -1 7652.68 97.2560   2
   2  -1  -1 7840.27 96.9586   5
   2  -1  -1 7480.36 97.6817   3
  -2  -1   1 7755.46 97.3011   3
  -2  -1   1 7547.97 95.8676   4
   2   1  -1 7505.60 98.0267   6
   2   1  -1 7787.30 100.391   5
   2   1  -1 7678.77 97.2831   1
  -2   1   1 7405.51 98.5549   4
  -2   1   1 7673.79 98.5228   7
   2   1  -1 7323.06 96.2900   2
  -1  -1   1 2246.68 29.6926   6
  -1  -1   1 2264.88 28.7488   3
   1  -1  -1 2311.71 28.3350   5
   1  -1  -1 2224.64 30.1743   3
   1  -1  -1 2207.40 30.0873   6
  -1  -1   1 2243.44 28.6238   4
   1  -1  -1 2247.71 28.0694   2
   1   1  -1 2254.32 29.6698   5
   1   1  -1 2254.91 30.3627   1
  -1   1   1 2287.14 29.8806   4
   1   1  -1 2202.22 29.2989   2
  -1   1   1 2288.26 28.4902   1
   0  -1   1 193.851 2.71112   2
   0  -1  -1 193.908 2.86788   6
   0  -1  -1 192.131 2.82817   4
   0  -1   1 199.134 2.96366   6
   0   1   1 193.205 3.04807   1
   0   1   1 198.282 2.69136   5
   0   1   1 198.092 2.86877   4
   0   1  -1 193.035 2.77777   5
   0   1  -1 196.815 2.73945   4
   1  -1   1 2147.54 27.6021   5
   1  -1   1 2129.21 27.7272   3
  -1  -1  -1 2089.35 26.7664   3
  -1  -1  -1 2139.75 26.5701   4
  -1  -1  -1 2136.25 26.6836   6
   1  -1   1 2170.59 26.6055   6
   1   1   1 2155.81 28.8279   5
   1   1   1 2107.00 26.5508   2
  -1   1  -1 2113.62 26.7327   4
  -1   1  -1 2079.81 27.0475   1
  -1   1  -1 2089.66 26.6771   7
   2  -1   1 398.661 6.18531   6
   2  -1   1 406.783 5.80442   5
   2  -1   1 391.498 5.78331   3
  -2  -1  -1 407.010 5.80847   3
   2  -1   1 400.257 6.09002   2
  -2  -1  -1 404.537 5.88361   4
  -2   1  -1 415.793 6.14873   7
  -2   1  -1 389.957 5.57085   1
   2   1   1 394.467 5.98861   2
  -2   1  -1 399.047 6.49636   4
   2   1   1 403.742 6.32701   5
   2   1   1 401.355 6.25417   1
   2   1   1 423.307 5.66403   6
   3  -1   1 1376.30 17.9095   5
   3  -1   1 1352.12 17.8417   3
   3  -1   1 1343.89 18.2326   2
  -3  -1  -1 1352.50 17.9434   4
   3  -1   1 1338.93 18.2724   6
  -3  -1  -1 1359.77 17.7361   3
   3   1   1 1338.27 17.8500   6
   3   1   1 1316.78 18.4828   5
  -3   1  -1 1352.04 18.7706   4
   3   1   1 1364.68 18.1632   1
  -3   1  -1 1367.48 18.4179   7
  -3   1  -1 1356.94 17.3601   1
   3   1   1 1333.62 18.1412   2
   4  -1   1 1123.13 15.9798   2
   4  -1   1 1112.04 14.6774   1
  -4  -1  -1 1092.26 15.1981   3
   4  -1   1 1121.26 16.0049   6
   4  -1   1 1118.38 15.5905   5
   4  -1   1 1092.37 15.4357   3
  -4  -1  -1 1038.74 15.3893   4
  -4   1  -1 1093.69 15.2900   3
  -4   1  -1 1113.07 16.1211   7
  -4   1  -1 1109.18 16.3633   4
   4   1   1 1124.15 15.5753   1
  -4   1  -1 1120.54 14.7183   1
   4   1   1 1102.61 15.5378   6
   4   1   1 1107.68 16.2285   5
   4   1   1 1093.36 15.8330   2
  -5  -1  -1 7.21451 1.38300   4
   5  -1   1 12.7307 1.84991   2
  -5  -1  -1 10.4565 1.38426   3
   5  -1   1 8.65600 1.60212   6
   5  -1   1 9.55073 1.54852   5
   5   1   1 8.44832 1.58564   2
  -5   1  -1 11.0513 1.42722   3
   5   1   1 8.24788 1.68935   5
  -5   1  -1 9.55127 1.68073   7
   5   1   1 10.1672 1.45158   1
  -5   1  -1 12.8482 1.90945   4
   5   1   1 10.0159 1.46279   6
  -6  -1  -1 287.711 6.09358   3
   6  -1   1 285.830 6.65798   5
   6  -1   1 294.886 7.10249   6
  -6  -1  -1 306.406 6.62001   4
   6  -1   1 288.961 6.99656   2
   6   1   1 302.687 6.50512   6
   6   1   1 292.578 7.11034   5
  -6   1  -1 285.293 7.01822   4
   6   1   1 290.998 6.18600   1
  -6   1  -1 297.251 6.88017   7
  -6   1  -1 292.583 6.19992   3
   6   1   1 291.399 6.92155   2
   7  -1   1 71.5254 4.25316   6
  -7  -1  -1 61.5331 3.56522   4
   7  -1   1 61.7407 4.02809   2
   7  -1   1 77.3876 4.06980   5
   7   1   1 65.5814 3.90380   2
   7   1   1 72.6909 4.41941   5
  -7   1  -1 61.7358 3.78250   7
  -7   1  -1 72.8767 4.19632   4
   8  -1   1 174.166 6.45583   2
  -8  -1  -1 169.495 5.79248   4
   8  -1   1 170.555 6.17203   5
   8   1   1 173.445 6.51992   5
  -8   1  -1 168.460 6.17852   4
  -8   1  -1 165.470 5.96085   7
   8   1   1 169.166 6.18266   2
   9  -1   1 67.3801 4.76136   5
   9  -1   1 72.7369 5.26652   2
  -9  -1  -1 68.0408 4.34850   4
  -9   1  -1 54.4144 4.23775   7
  -9   1  -1 68.0045 4.66181   4
   9   1   1 67.6173 5.01370   5
   9   1   1 54.8610 4.37415   2
 -10  -1  -1 -1.9322 2.53501   4
  10  -1   1 -1.5282 2.76776   5
  10  -1   1 -0.1250 3.03568   2
 -10   1  -1 1.94937 2.67649   4
 -10   1  -1 -1.2150 2.81993   7
  10   1   1 1.04806 3.06542   5
  10   1   1 0.10313 2.83943   2
  10  -2  -1 10.7544 3.49833   2
 -10   2   1 6.11124 3.13322   7
  10   2  -1 11.0973 3.45828   5
 -10   2   1 6.96599 3.03419   4
  10   2  -1 9.59720 3.13744   2
  -9  -2   1 108.120 4.98168   4
   9  -2  -1 119.517 6.72687   6
   9  -2  -1 107.803 6.00874   2
  -9   2   1 101.294 5.48707   4
   9   2  -1 112.619 5.70302   2
  -9   2   1 105.985 5.62345   7
   9   2  -1 109.968 6.25107   5
   8  -2  -1 45.3246 4.01639   2
  -8  -2   1 45.9207 3.25119   4
   8  -2  -1 50.7111 4.32552   6
  -8   2   1 52.9213 4.13114   4
   8   2  -1 48.1209 4.13034   5
   8   2  -1 49.3935 3.82281   2
  -8   2   1 42.4826 3.74208   7
   7  -2  -1 19.5478 2.34615   5
  -7  -2   1 17.3846 2.35062   3
  -7  -2   1 18.5736 2.18035   4
   7  -2  -1 18.7109 2.95934   6
   7  -2  -1 23.5933 2.68967   3
   7  -2  -1 14.4387 2.65003   2
  -7   2   1 15.5086 2.65216   7
   7   2  -1 18.2112 2.74910   5
  -7   2   1 22.1077 2.49594   3
   7   2  -1 18.1682 2.22424   1
   7   2  -1 19.9855 2.60657   2
  -7   2   1 18.2887 2.73992   4
   6  -2  -1 8.76844 1.82604   3
  -6  -2   1 0.09442 1.22007   4
  -6  -2   1 2.20179 1.64152   6
   6  -2  -1 1.86401 1.43909   5
  -6  -2   1 -0.7526 1.38457   3
   6  -2  -1 0.14628 1.72597   2
   6  -2  -1 2.16592 1.91414   6
   6   2  -1 7.08964 1.73008   6
   6   2  -1 1.02455 1.41577   1
   6   2  -1 1.10915 1.45447   2
  -6   2   1 1.11261 1.79722   4
  -6   2   1 7.42412 1.74074   3
   6   2  -1 -0.5948 1.70320   5
  -6   2   1 0.97809 1.63902   7
   5  -2  -1 107.188 4.00769   2
  -5  -2   1 105.517 3.19568   4
   5  -2  -1 115.324 3.51916   5
   5  -2  -1 114.981 3.77324   3
   5  -2  -1 117.729 4.30560   6
  -5  -2   1 117.592 3.74185   3
  -5  -2   1 111.081 3.33874   6
   5   2  -1 109.892 3.80325   2
  -5   2   1 118.692 4.15949   4
   5   2  -1 114.174 3.73812   1
   5   2  -1 109.137 4.27255   5
  -5   2   1 112.047 3.87637   7
  -4  -2   1 56.9440 2.04368   4
  -4  -2   1 64.0138 2.51647   3
   4  -2  -1 61.6557 2.26193   5
   4  -2  -1 55.7790 2.79639   2
  -4  -2   1 61.3179 2.20197   6
   4  -2  -1 59.3948 2.89139   6
   4  -2  -1 57.6709 2.46947   3
   4   2  -1 60.9271 2.59694   2
  -4   2   1 54.8607 2.50944   7
  -4   2   1 60.9755 1.29630   1
   4   2  -1 52.7389 2.88172   5
   4   2  -1 58.9254 2.63040   1
  -4   2   1 55.7519 2.84558   4
   3  -2  -1 396.099 6.59153   3
  -3  -2   1 397.029 6.56165   3
   3  -2  -1 398.968 6.02930   5
   3  -2  -1 390.263 6.74547   2
  -3  -2   1 390.614 6.08743   6
  -3  -2   1 375.669 5.87200   4
   3  -2  -1 387.623 7.07538   6
  -3   2   1 388.729 5.20745   1
  -3   2   1 393.662 6.49957   7
   3   2  -1 390.400 6.91710   1
   3   2  -1 382.826 7.15153   5
   3   2  -1 385.685 6.47109   2
   2  -2  -1 66.1654 1.99562   3
   2  -2  -1 70.6673 2.32045   6
  -2  -2   1 68.9167 2.01484   3
  -2  -2   1 68.5441 1.58444   4
  -2  -2   1 70.6081 1.77249   6
   2  -2  -1 72.3218 2.05449   2
   2  -2  -1 69.7042 1.48216   5
  -2   2   1 69.7703 2.11492   4
  -2   2   1 77.0176 1.97118   7
  -2   2   1 67.1784 1.45207   1
   2   2  -1 68.6326 2.31560   5
   2   2  -1 67.9702 1.76931   2
  -1  -2   1 306.515 4.66556   6
   1  -2  -1 306.507 4.58582   2
   1  -2  -1 309.477 5.10203   6
  -1  -2   1 306.971 4.36008   4
   1   2  -1 299.369 5.30389   1
  -1   2   1 298.932 4.77925   4
   1   2  -1 305.399 4.96674   5
   1   2  -1 308.503 4.33439   2
  -1   2   1 314.400 4.71463   1
   0  -2  -1 1169.48 15.0667   4
   0  -2  -1 1167.33 15.2340   3
   0  -2   1 1165.40 15.1974   3
   0  -2  -1 1187.37 14.4494   2
   0  -2   1 1189.42 14.7173   2
   0  -2   1 1163.22 15.3014   6
   0  -2  -1 1172.20 15.1899   6
   0   2   1 1155.33 15.6089   1
   0   2  -1 1166.69 14.9629   4
   0   2  -1 1166.70 14.8656   5
   0   2  -1 1181.72 15.6532   1
   0   2   1 1170.41 14.8883   5
   0   2   1 1167.85 15.1049   4
  -1  -2  -1 866.971 11.3704   4
   1  -2   1 863.665 11.3465   2
   1  -2   1 870.844 11.8712   6
  -1  -2  -1 870.458 11.1854   6
   1  -2   1 857.609 11.4982   3
  -1  -2  -1 865.020 11.5647   3
   1   2   1 856.662 12.2151   1
  -1   2  -1 868.870 10.9802   5
   1   2   1 872.006 10.7952   2
   1   2   1 865.520 11.8187   5
  -1   2  -1 844.841 11.5948   1
  -1   2  -1 862.065 11.7019   4
  -2  -2  -1 361.492 5.67839   3
   2  -2   1 370.807 5.23101   5
  -2  -2  -1 379.779 5.11600   6
   2  -2   1 366.299 5.78976   2
   2  -2   1 362.993 5.66743   3
   2  -2   1 368.211 6.18648   6
  -2  -2  -1 365.055 5.52496   4
   2   2   1 374.196 5.57395   2
  -2   2  -1 363.879 5.59884   7
  -2   2  -1 363.896 5.39755   1
  -2   2  -1 368.929 6.27019   4
   2   2   1 362.318 6.28035   5
  -3  -2  -1 1410.36 18.8215   3
   3  -2   1 1402.21 18.8122   3
   3  -2   1 1441.02 18.4867   5
  -3  -2  -1 1423.88 18.0650   6
  -3  -2  -1 1408.45 18.6792   4
   3  -2   1 1423.75 19.2140   2
   3  -2   1 1387.15 19.5063   6
   3   2   1 1404.80 19.7501   5
  -3   2  -1 1408.15 18.1544   1
   3   2   1 1422.59 19.0353   2
  -3   2  -1 1437.28 19.0960   7
   3   2   1 1439.57 19.6883   1
  -3   2  -1 1423.13 19.8036   4
  -4  -2  -1 920.280 13.1310   3
   4  -2   1 915.474 13.6653   2
   4  -2   1 915.239 12.9453   5
   4  -2   1 907.084 13.8967   6
   4  -2   1 909.804 13.1527   3
  -4  -2  -1 879.870 12.9349   4
  -4  -2  -1 926.512 12.4303   6
   4   2   1 929.617 13.5388   2
   4   2   1 909.613 13.7936   1
  -4   2  -1 902.967 12.2022   1
  -4   2  -1 915.984 13.6384   7
  -4   2  -1 927.998 14.2819   4
   4   2   1 889.231 14.0978   5
  -5  -2  -1 1.85412 1.16060   3
   5  -2   1 2.91621 1.53128   2
   5  -2   1 0.86305 1.11582   3
  -5  -2  -1 1.53456 0.99805   6
   5  -2   1 -1.4950 1.24603   6
  -5  -2  -1 1.33215 1.09369   4
   5  -2   1 1.06465 1.15518   5
   5   2   1 2.62251 1.36455   1
   5   2   1 -0.0370 1.26454   2
  -5   2  -1 4.36274 1.51261   7
  -5   2  -1 5.59632 0.89750   1
   5   2   1 1.22566 1.44876   5
  -5   2  -1 1.10823 1.43574   4
   6  -2   1 719.809 11.8624   5
   6  -2   1 711.178 12.5673   2
  -6  -2  -1 688.372 11.5647   4
   6  -2   1 712.222 11.7997   3
  -6  -2  -1 723.087 11.6270   3
   6  -2   1 736.315 12.8860   6
   6   2   1 717.135 12.2816   2
  -6   2  -1 696.744 11.5084   3
   6   2   1 702.396 12.9489   5
   6   2   1 702.654 11.9300   1
  -6   2  -1 721.196 12.9141   4
  -6   2  -1 703.436 12.4363   7
   7  -2   1 1114.85 17.3586   5
   7  -2   1 1143.35 18.5571   6
  -7  -2  -1 1124.39 17.1811   4
   7  -2   1 1106.11 18.2758   2
   7   2   1 1111.02 17.8186   2
  -7   2  -1 1107.66 18.3280   4
   7   2   1 1083.00 18.5594   5
  -7   2  -1 1098.20 17.9044   7
   7   2   1 1097.08 17.2142   1
   8  -2   1 411.154 10.0321   2
   8  -2   1 412.103 10.1445   6
  -8  -2  -1 397.074 8.68929   4
   8  -2   1 399.581 9.18077   5
   8   2   1 399.606 10.0296   5
  -8   2  -1 389.398 9.20455   7
  -8   2  -1 397.126 9.62472   4
   8   2   1 396.729 9.33075   2
   9  -2   1 -0.3577 2.68694   2
  -9  -2  -1 -1.8545 2.27765   4
   9   2   1 8.93557 3.21342   5
  -9   2  -1 -1.7827 2.34135   7
   9   2   1 1.62082 2.47741   2
  -9   2  -1 -0.1555 2.61008   4
 -10  -2  -1 121.450 5.81785   4
  10  -2   1 99.6094 6.75933   2
  10   2   1 103.380 6.42374   5
  10   2   1 105.034 5.94255   2
 -10   2  -1 126.629 6.56979   4
 -10   2  -1 113.819 6.13629   7
 -10   3   1 366.971 10.1099   7
 -10   3   1 343.459 10.9054   4
   9  -3  -1 291.197 9.12872   2
   9  -3  -1 309.193 9.73391   6
  -9   3   1 284.815 8.90526   4
  -9   3   1 307.855 8.94328   7
   9   3  -1 301.426 8.49234   2
   9   3  -1 309.209 9.30808   5
   8  -3  -1 1.70705 2.80158   6
   8  -3  -1 -2.7844 2.45852   2
  -8  -3   1 1.52685 1.93811   4
   8   3  -1 2.12832 2.21244   2
  -8   3   1 3.82868 2.61394   4
  -8   3   1 8.41739 2.70789   7
   8   3  -1 1.98684 2.53205   5
   7  -3  -1 898.646 15.8331   2
  -7  -3   1 892.781 14.0876   4
   7  -3  -1 909.991 15.1802   3
   7  -3  -1 897.785 16.4255   6
  -7  -3   1 897.530 14.9374   3
  -7   3   1 879.288 15.8453   4
   7   3  -1 900.363 16.0987   5
   7   3  -1 912.109 15.0981   2
   7   3  -1 891.150 14.9110   1
  -7   3   1 883.571 14.8244   3
  -7   3   1 891.766 15.4343   7
   6  -3  -1 3335.35 43.6149   3
  -6  -3   1 3200.06 43.3457   3
   6  -3  -1 3299.51 44.9335   6
   6  -3  -1 3326.81 44.2785   2
  -6  -3   1 3258.32 42.4352   4
  -6   3   1 3225.08 44.2594   4
   6   3  -1 3309.88 43.4681   2
   6   3  -1 3243.30 44.7103   5
   6   3  -1 3285.47 43.7127   1
  -6   3   1 3260.15 43.8066   7
  -5  -3   1 2456.76 32.2148   4
   5  -3  -1 2524.88 34.5501   6
   5  -3  -1 2502.73 33.8293   2
  -5  -3   1 2425.91 32.1268   6
  -5  -3   1 2472.76 33.2268   3
   5  -3  -1 2519.82 33.3768   3
   5  -3  -1 2480.47 32.3800   5
  -5   3   1 2461.92 33.9817   4
   5   3  -1 2481.75 34.4678   5
   5   3  -1 2520.63 33.1909   2
   5   3  -1 2458.48 33.7141   1
  -5   3   1 2428.42 33.3280   7
  -4  -3   1 110.533 3.49431   3
   4  -3  -1 104.606 2.75019   5
  -4  -3   1 102.043 2.79606   6
   4  -3  -1 104.846 3.40073   3
   4  -3  -1 106.788 3.59978   2
  -4  -3   1 106.421 2.80354   4
  -4   3   1 104.145 3.40319   7
   4   3  -1 111.375 3.81912   1
   4   3  -1 106.101 3.24094   2
  -4   3   1 111.419 3.82791   4
  -4   3   1 103.693 2.01951   1
   4   3  -1 107.331 4.05469   5
   3  -3  -1 1798.64 23.8809   2
  -3  -3   1 1780.95 23.8047   3
   3  -3  -1 1816.52 22.5437   5
   3  -3  -1 1767.14 23.8478   3
  -3  -3   1 1804.92 23.0940   6
  -3  -3   1 1766.12 22.8849   4
  -3   3   1 1746.64 24.1002   4
  -3   3   1 1747.38 22.4415   1
   3   3  -1 1781.97 23.1888   2
   3   3  -1 1786.85 24.6364   5
  -3   3   1 1782.87 23.5888   7
   3   3  -1 1745.18 24.5537   1
  -2  -3   1 6853.74 86.2835   6
   2  -3  -1 6860.24 86.0501   2
   2  -3  -1 6758.98 89.0079   6
   2  -3  -1 6756.17 87.4788   3
  -2  -3   1 6660.69 85.0983   4
  -2  -3   1 6748.12 89.2330   3
   2   3  -1 6470.50 87.5530   1
  -2   3   1 6728.70 86.3465   1
   2   3  -1 6544.43 84.7513   2
   2   3  -1 6621.82 88.8983   5
  -2   3   1 6552.09 85.7986   4
   1  -3  -1 6583.20 82.5936   2
  -1  -3   1 6650.34 81.2981   2
   1  -3  -1 6352.18 84.3011   3
  -1  -3   1 6635.20 84.3587   6
   1  -3  -1 6634.37 86.6517   6
  -1  -3   1 6439.08 82.5068   4
  -1  -3   1 6647.73 86.6993   3
  -1   3   1 6570.05 85.8784   1
   1   3  -1 6165.45 86.8458   1
   1   3  -1 6387.23 83.3741   4
   1   3  -1 6274.51 84.0051   5
  -1   3   1 6517.82 85.5766   4
   0  -3   1 968.030 12.1485   2
   0  -3  -1 913.380 12.9394   3
   0  -3   1 949.443 13.0847   6
   0  -3  -1 947.993 12.9818   6
   0  -3   1 915.419 12.9363   3
   0  -3  -1 956.122 11.8597   2
   0   3   1 946.892 12.3215   5
   0   3  -1 930.272 13.4631   1
   0   3  -1 940.633 12.3447   5
   0   3  -1 949.691 12.6345   4
   0   3   1 950.874 13.5033   1
   0   3   1 921.352 12.7228   4
  -1  -3  -1 548.820 8.21910   3
  -1  -3  -1 540.598 7.86963   4
   1  -3   1 555.422 7.72611   2
   1  -3   1 556.506 8.55291   6
  -1  -3  -1 554.472 7.88105   6
   1  -3   1 535.419 8.11748   3
  -1   3  -1 547.669 8.16842   4
  -1   3  -1 538.576 8.32276   1
   1   3   1 547.048 9.01424   1
  -1   3  -1 541.269 7.25892   5
   1   3   1 548.755 8.32094   5
   2  -3   1 4203.04 53.5082   3
   2  -3   1 4254.53 53.1904   6
   2  -3   1 4271.16 52.3063   5
  -2  -3  -1 4198.37 52.9151   4
  -2  -3  -1 4214.31 53.7584   6
  -2  -3  -1 4166.35 56.4695   3
   2  -3   1 4202.08 52.3302   2
  -2   3  -1 4156.99 52.7934   7
  -2   3  -1 4129.56 53.9119   1
   2   3   1 4113.89 52.4554   2
  -2   3  -1 4151.25 52.9476   4
   2   3   1 4218.62 53.6607   1
   2   3   1 4200.30 53.2436   5
  -3  -3  -1 3729.35 47.0656   4
  -3  -3  -1 3693.94 47.4834   3
   3  -3   1 3785.78 48.4519   6
   3  -3   1 3752.43 47.4781   3
  -3  -3  -1 3715.07 47.2621   6
   3  -3   1 3840.10 46.5535   5
   3  -3   1 3827.93 47.7109   2
   3   3   1 3725.43 48.6530   1
  -3   3  -1 3725.79 48.3551   4
   3   3   1 3780.91 47.0416   2
  -3   3  -1 3735.83 47.3308   7
   3   3   1 3680.39 48.5005   5
  -3   3  -1 3759.16 46.7199   1
   4  -3   1 1061.84 14.3399   5
  -4  -3  -1 1031.31 13.8187   6
   4  -3   1 1039.61 15.0221   3
   4  -3   1 1047.68 15.9983   6
  -4  -3  -1 1008.63 14.5742   4
  -4  -3  -1 1018.87 14.9643   3
   4  -3   1 1038.03 15.4450   2
  -4   3  -1 1046.62 13.8611   1
   4   3   1 1038.11 14.9042   2
  -4   3  -1 1037.41 16.0538   4
   4   3   1 1046.75 16.2228   5
   4   3   1 1046.89 16.0486   1
  -4   3  -1 1041.20 15.1747   7
   5  -3   1 8.48495 1.54537   3
  -5  -3  -1 8.72312 1.45121   4
  -5  -3  -1 9.77843 1.57747   3
   5  -3   1 8.70532 1.85112   2
   5  -3   1 11.3392 1.51906   5
   5  -3   1 10.9869 1.94017   6
   5   3   1 6.95998 1.83409   1
  -5   3  -1 8.15243 1.68999   7
  -5   3  -1 7.65975 1.89718   4
   5   3   1 10.7620 2.12345   5
   5   3   1 12.3722 1.71184   2
  -6  -3  -1 521.018 9.19993   4
   6  -3   1 516.093 10.2349   2
  -6  -3  -1 511.372 9.40303   3
   6  -3   1 522.239 10.6115   6
   6  -3   1 529.502 9.56578   3
   6   3   1 533.289 9.69755   2
  -6   3  -1 509.107 10.6796   4
   6   3   1 504.401 10.0377   1
   6   3   1 504.182 10.7798   5
  -6   3  -1 493.562 9.83284   7
   7  -3   1 678.696 12.9965   2
   7  -3   1 696.359 13.4011   6
  -7  -3  -1 695.076 11.8192   4
   7   3   1 690.742 12.2832   2
  -7   3  -1 666.390 12.6458   7
   7   3   1 667.523 13.3418   5
  -7   3  -1 645.103 13.1211   4
   7   3   1 681.324 12.5154   1
  -8  -3  -1 479.426 9.84481   4
   8  -3   1 488.643 11.5852   6
   8  -3   1 489.269 11.2387   2
  -8   3  -1 484.025 10.6398   7
   8   3   1 467.085 11.3207   5
   8   3   1 502.274 10.4759   2
  -8   3  -1 492.064 11.1902   4
  -9  -3  -1 13.7836 2.81498   4
   9  -3   1 5.43585 3.20780   2
   9  -3   1 10.2887 3.46116   6
  -9   3  -1 9.81198 2.92922   7
  -9   3  -1 7.04038 3.07215   4
   9   3   1 9.70041 3.35909   5
 -10   3  -1 10.5896 3.57915   7
   9  -4  -1 14.3088 3.87981   6
   9  -4  -1 8.22458 3.30998   2
  -9   4   1 8.75435 3.20964   4
   9   4  -1 7.42093 3.35816   5
  -9   4   1 13.4860 3.45393   7
   8  -4  -1 -1.0650 2.96779   6
   8  -4  -1 -0.7560 2.63538   2
   8   4  -1 0.53090 2.65498   5
   8   4  -1 1.66129 2.32625   1
  -8   4   1 -0.7695 2.35448   7
  -8   4   1 -1.4660 2.59915   4
   7  -4  -1 7.57932 2.86292   6
  -7  -4   1 2.84257 2.10128   3
   7  -4  -1 4.29413 2.20426   3
  -7  -4   1 6.68456 1.95975   4
   7  -4  -1 4.74264 2.45386   2
   7   4  -1 4.33742 2.29530   1
  -7   4   1 3.18055 2.54356   4
  -7   4   1 6.05362 2.37614   7
   7   4  -1 3.04206 2.55184   5
  -6  -4   1 85.4513 3.31260   4
   6  -4  -1 81.7658 4.07743   3
  -6  -4   1 81.7887 4.08880   3
   6  -4  -1 86.9211 5.04767   6
   6  -4  -1 78.8316 4.33278   2
  -6   4   1 87.4859 4.27487   7
  -6   4   1 76.5099 4.33759   4
   6   4  -1 82.2079 4.67513   5
   6   4  -1 81.6012 4.45422   1
   6   4  -1 78.9128 3.87205   2
   5  -4  -1 2.23769 1.97842   6
   5  -4  -1 2.62424 1.63369   2
  -5  -4   1 4.40817 1.57832   3
   5  -4  -1 1.98414 1.57267   3
  -5  -4   1 2.59376 1.22811   4
   5   4  -1 5.42239 1.51252   2
  -5   4   1 1.82609 1.54112   7
  -5   4   1 0.73978 1.74682   4
   5   4  -1 3.00370 1.81292   1
   5   4  -1 0.06430 1.76605   5
   4  -4  -1 14.8028 1.83588   2
   4  -4  -1 15.4292 2.25933   6
  -4  -4   1 10.8225 1.68342   3
  -4  -4   1 12.1004 1.36990   4
  -4  -4   1 12.4962 1.41996   6
   4  -4  -1 15.5232 1.85838   3
   4   4  -1 10.1070 1.99705   1
   4   4  -1 14.4409 1.46905   2
  -4   4   1 14.5733 2.05913   4
   4   4  -1 10.5832 1.97326   5
  -4   4   1 11.8741 1.64785   7
   3  -4  -1 109.992 3.50360   3
  -3  -4   1 107.773 2.94108   6
  -3  -4   1 110.821 3.55810   3
   3  -4  -1 109.690 3.34397   2
  -3  -4   1 109.816 2.78853   4
   3   4  -1 109.727 3.85198   5
   3   4  -1 107.021 2.63602   2
  -3   4   1 110.022 3.22058   7
  -3   4   1 104.621 2.64830   1
  -3   4   1 107.627 3.61084   4
   2  -4  -1 322.590 6.12706   3
  -2  -4   1 323.815 5.72670   6
  -2  -4   1 316.911 5.31562   4
  -2  -4   1 322.908 4.80239   2
  -2  -4   1 316.344 6.07389   3
   2  -4  -1 326.612 5.67194   2
   2   4  -1 317.563 4.85013   2
   2   4  -1 312.698 6.20501   5
  -2   4   1 313.855 6.06180   4
  -2   4   1 312.971 5.62718   1
   2   4  -1 328.256 6.91313   1
  -1  -4   1 23.1083 1.61216   6
  -1  -4   1 22.7948 0.98153   2
   1  -4  -1 23.1119 1.79543   6
   1  -4  -1 19.7728 1.53865   3
   1  -4  -1 27.6138 1.31073   2
   1   4  -1 24.6473 2.10239   1
   1   4  -1 23.7484 1.50471   5
   1   4  -1 22.3375 1.31170   4
  -1   4   1 23.2289 1.66570   1
   0  -4  -1 690.268 10.4482   3
   0  -4  -1 682.655 10.4324   6
   0  -4   1 689.871 10.5624   6
   0  -4  -1 688.361 8.97137   2
   0  -4   1 681.467 10.3855   3
   0  -4   1 697.130 9.26519   2
   0   4  -1 678.205 10.9870   1
   0   4   1 682.680 10.9812   1
   0   4  -1 688.946 9.97787   4
   0   4  -1 688.298 9.50249   5
   0   4   1 682.000 9.38559   5
   1  -4   1 13.3376 1.06946   2
   1  -4   1 12.3291 1.48420   6
  -1  -4  -1 11.3049 1.23382   6
   1  -4   1 13.6720 1.36918   3
  -1  -4  -1 12.2383 1.14779   4
  -1  -4  -1 11.4870 1.34839   3
  -1   4  -1 11.8513 0.75901   5
   1   4   1 9.38012 1.11219   4
  -1   4  -1 11.2561 1.33425   1
   1   4   1 11.2541 1.18519   5
  -1   4  -1 15.9493 1.36172   4
   1   4   1 11.5419 1.61464   1
  -2  -4  -1 333.851 6.33263   3
   2  -4   1 355.919 6.02099   2
  -2  -4  -1 352.227 5.82152   6
   2  -4   1 342.478 6.86422   6
  -2  -4  -1 344.323 5.91118   4
   2  -4   1 347.624 6.32411   3
   2  -4   1 347.145 4.92632   5
  -2  -4  -1 346.571 4.75886   2
   2   4   1 353.312 7.34908   1
  -2   4  -1 348.152 6.56530   4
  -2   4  -1 345.495 6.16776   1
   2   4   1 356.737 6.77481   5
   2   4   1 343.881 4.78872   2
  -3  -4  -1 1185.74 16.3404   4
   3  -4   1 1197.76 16.8346   2
  -3  -4  -1 1174.39 15.8806   6
  -3  -4  -1 1165.58 16.9182   3
   3  -4   1 1202.46 17.8705   6
   3  -4   1 1180.97 16.8836   3
   3   4   1 1169.32 18.1673   1
  -3   4  -1 1175.23 16.4998   7
   3   4   1 1177.46 17.7680   5
   3   4   1 1205.97 15.6276   2
  -3   4  -1 1194.29 17.5845   4
  -3   4  -1 1189.46 16.1445   1
   4  -4   1 523.933 10.0564   6
   4  -4   1 525.513 9.09645   3
  -4  -4  -1 517.528 9.12784   3
   4  -4   1 516.430 9.28557   2
  -4  -4  -1 523.774 8.55371   4
   4   4   1 537.155 8.38492   2
   4   4   1 529.673 10.2699   1
  -4   4  -1 533.740 8.97608   7
   4   4   1 521.953 10.0909   5
  -4   4  -1 518.948 9.93960   4
  -4   4  -1 514.986 8.16617   1
   5  -4   1 8.47952 1.74388   3
   5  -4   1 7.74815 1.91022   2
  -5  -4  -1 9.73531 1.56544   4
   5  -4   1 6.21582 2.04751   6
  -5  -4  -1 7.40986 1.70665   3
  -5   4  -1 8.12969 1.71425   7
   5   4   1 9.58558 2.29466   1
   5   4   1 8.50263 2.16585   5
  -5   4  -1 8.79060 2.12541   4
  -6  -4  -1 285.731 6.77611   3
   6  -4   1 288.268 7.88223   6
   6  -4   1 292.664 6.85040   3
   6  -4   1 294.975 7.46055   2
  -6  -4  -1 283.418 6.30948   4
  -6   4  -1 292.609 7.14343   7
  -6   4  -1 290.090 7.88281   4
   6   4   1 282.498 7.89425   5
   6   4   1 282.943 7.62769   1
  -7  -4  -1 574.183 13.7018   3
  -7  -4  -1 568.875 10.3984   4
   7  -4   1 575.168 12.3813   6
   7  -4   1 568.384 11.7946   2
  -7   4  -1 557.630 11.3307   7
  -7   4  -1 569.574 12.1322   4
   7   4   1 557.642 12.1456   5
   7   4   1 562.421 11.5972   1
  -8  -4  -1 104.930 4.79750   4
   8  -4   1 108.801 6.35937   6
   8  -4   1 101.737 5.88053   2
   8   4   1 104.862 5.43358   1
  -8   4  -1 106.540 5.53878   7
   8   4   1 116.829 6.44583   5
  -8   4  -1 89.1770 5.54031   4
   9  -4   1 1.39380 3.29831   6
   9  -4   1 -2.5593 3.13404   2
   9   4   1 -0.6281 3.16088   5
  -9   4  -1 4.11540 3.23645   4
   9  -5  -1 35.4804 4.62483   2
   9  -5  -1 35.5421 5.07614   6
  -9   5   1 37.4424 4.69013   7
   9   5  -1 33.1185 6.63155   5
   8  -5  -1 2.48021 3.26889   6
   8  -5  -1 -1.8697 2.75849   2
  -8   5   1 0.62150 2.58862   7
   8   5  -1 1.13673 2.64057   1
   8   5  -1 0.98394 3.01797   5
  -8   5   1 -0.3690 2.92630   4
   7  -5  -1 2.99885 2.66028   2
   7  -5  -1 6.78341 2.54402   3
  -7  -5   1 3.93166 2.41783   3
   7  -5  -1 3.13859 2.86729   6
   7   5  -1 5.78578 2.75533   5
  -7   5   1 2.13377 2.47705   7
   7   5  -1 5.12364 2.65724   1
  -7   5   1 3.42854 2.66444   4
  -6  -5   1 184.924 5.98991   3
   6  -5  -1 172.445 5.97260   2
   6  -5  -1 176.307 5.88109   3
   6  -5  -1 175.252 6.78753   6
   6   5  -1 176.051 6.54920   5
   6   5  -1 170.403 6.41588   1
  -6   5   1 167.359 6.39196   4
  -6   5   1 160.320 5.59938   7
  -5  -5   1 167.628 4.38447   4
  -5  -5   1 161.925 5.40644   3
   5  -5  -1 169.075 5.41822   3
   5  -5  -1 161.927 5.33361   2
   5  -5  -1 172.142 6.20596   6
   5   5  -1 167.488 5.95264   1
   5   5  -1 172.089 5.97759   5
  -5   5   1 164.698 5.07039   7
  -5   5   1 162.923 5.70207   4
  -4  -5   1 9.77151 1.47791   4
   4  -5  -1 9.97147 2.34248   6
  -4  -5   1 7.12643 1.92310   3
   4  -5  -1 12.2995 2.03357   3
   4  -5  -1 8.65476 1.81644   2
   4   5  -1 8.18102 1.96473   5
   4   5  -1 10.7708 2.32154   1
  -4   5   1 6.36275 1.89410   4
  -4   5   1 9.85813 1.74374   7
  -3  -5   1 254.026 6.01314   3
  -3  -5   1 249.777 5.24209   6
   3  -5  -1 253.744 6.00137   3
   3  -5  -1 250.700 6.57149   6
  -3  -5   1 254.781 4.98263   4
   3  -5  -1 248.947 5.51165   2
   3   5  -1 256.172 6.21858   5
  -3   5   1 258.752 5.08928   1
  -3   5   1 255.861 6.04199   4
  -3   5   1 253.362 5.45976   7
   3   5  -1 234.686 6.69418   1
   2  -5  -1 340.500 6.17372   2
   2  -5  -1 343.937 7.46083   6
  -2  -5   1 343.658 6.03043   4
  -2  -5   1 333.894 6.44680   6
   2  -5  -1 338.082 6.90992   3
  -2  -5   1 353.190 6.93482   3
   2   5  -1 337.863 6.70933   5
  -2   5   1 343.043 6.77573   4
   2   5  -1 340.159 6.10641   4
  -2   5   1 352.041 6.53525   1
   2   5  -1 340.436 7.69618   1
  -1  -5   1 62.6172 2.75360   6
   1  -5  -1 60.1865 3.01174   6
  -1  -5   1 55.8338 2.74770   3
   1  -5  -1 62.4837 2.10615   2
   1  -5  -1 60.0031 2.85368   3
   1   5  -1 59.9335 2.30383   4
   1   5  -1 62.4351 2.35622   5
  -1   5   1 63.8031 2.69606   4
  -1   5   1 61.4530 2.84830   1
   1   5  -1 48.9234 3.05748   1
   0  -5   1 48.1047 2.67711   6
   0  -5   1 50.6730 2.64868   3
   0  -5   1 51.7370 1.69079   2
   0  -5  -1 54.0204 2.69014   3
   0  -5  -1 49.9433 2.66306   6
   0   5   1 52.4099 2.96133   1
   0   5   1 51.4717 1.70779   5
   0   5  -1 48.6078 1.80333   5
   0   5  -1 51.9039 2.28082   4
   0   5  -1 45.6394 2.77233   1
   0   5   1 43.5697 2.23938   4
   1  -5   1 156.893 4.20620   3
   1  -5   1 159.390 4.61856   6
   1  -5   1 157.187 3.37980   2
  -1  -5  -1 156.355 4.06766   6
  -1  -5  -1 156.344 4.23616   3
  -1   5  -1 152.133 3.12785   5
   1   5   1 147.977 4.81051   1
   1   5   1 154.974 3.80581   4
   1   5   1 155.905 3.71986   5
  -1   5  -1 154.405 3.97396   4
  -1   5  -1 157.039 4.33765   1
  -2  -5  -1 441.488 8.18177   3
   2  -5   1 436.089 8.68196   6
  -2  -5  -1 454.817 7.63103   6
  -2  -5  -1 432.868 7.49432   4
   2  -5   1 460.116 8.14834   3
   2  -5   1 452.671 7.48476   2
  -2   5  -1 438.708 7.89513   1
   2   5   1 455.584 8.22902   5
   2   5   1 436.217 9.12601   1
  -2   5  -1 437.846 8.18339   4
   2   5   1 439.473 7.62698   4
   3  -5   1 60.6423 2.94131   2
   3  -5   1 58.8408 3.64718   6
  -3  -5  -1 51.9194 2.50714   4
   3  -5   1 47.4090 2.74406   3
  -3  -5  -1 50.3001 2.89575   3
   3   5   1 62.7300 3.49228   5
  -3   5  -1 58.6096 3.34767   4
   3   5   1 62.2748 3.82759   1
  -3   5  -1 53.7938 2.66024   7
  -3   5  -1 55.4854 2.51121   1
   4  -5   1 5.81366 1.71247   3
  -4  -5  -1 5.79208 1.43302   4
  -4  -5  -1 7.80515 1.80024   3
   4  -5   1 4.47541 1.67918   2
   4  -5   1 6.48884 2.11285   6
  -4   5  -1 4.84898 1.91038   4
   4   5   1 3.15616 1.85589   5
   4   5   1 2.59121 2.08512   1
  -4   5  -1 3.68793 1.44952   7
  -5  -5  -1 24.5991 2.23591   4
   5  -5   1 26.2598 2.71813   2
   5  -5   1 24.0909 3.08505   6
   5  -5   1 25.4818 2.55755   3
  -5  -5  -1 27.8676 2.70850   3
   5   5   1 24.7099 3.11194   1
  -5   5  -1 24.3779 2.90317   4
   5   5   1 25.4014 3.05051   5
  -5   5  -1 26.5521 2.51458   7
  -6  -5  -1 124.679 4.39295   4
   6  -5   1 131.257 5.52049   2
   6  -5   1 127.458 5.04839   3
  -6  -5  -1 125.674 5.02978   3
   6  -5   1 124.667 6.07885   6
  -6   5  -1 126.949 5.72012   4
  -6   5  -1 129.353 5.05200   7
   6   5   1 121.456 5.60569   1
   6   5   1 130.509 5.83018   5
   7  -5   1 14.5575 3.12331   2
  -7  -5  -1 18.3223 3.10705   3
   7  -5   1 10.9088 3.21357   6
  -7  -5  -1 13.8079 2.67845   4
  -7   5  -1 11.4674 3.06903   4
  -7   5  -1 13.9362 3.04131   7
   7   5   1 10.9152 2.96486   1
   7   5   1 15.2104 3.29332   5
   8  -5   1 -0.0543 3.22022   6
   8  -5   1 1.83248 2.88007   2
   8   5   1 1.47956 2.80491   1
  -8   5  -1 1.88764 2.97636   4
   8   5   1 2.74010 3.13903   5
   9  -5   1 19.7341 4.32225   6
   8  -6  -1 61.1525 5.11518   2
   8  -6  -1 41.4497 5.21588   6
   8   6  -1 55.6471 5.09486   5
   8   6  -1 61.1250 4.96915   1
  -8   6   1 60.6703 5.25173   4
   7  -6  -1 60.1784 4.73633   2
  -7  -6   1 56.6071 4.50134   3
   7  -6  -1 51.3234 5.07399   6
   7  -6  -1 53.5546 4.67282   3
  -7   6   1 65.8793 4.54200   7
   7   6  -1 56.1411 4.65449   1
  -7   6   1 54.4503 4.66206   4
   7   6  -1 62.5015 4.96899   5
   6  -6  -1 6.18549 3.11415   6
   6  -6  -1 4.58616 2.50733   3
  -6  -6   1 8.16294 2.56791   3
   6  -6  -1 2.92959 2.48019   2
  -6   6   1 7.99537 2.79016   4
   6   6  -1 1.31264 2.58120   1
   6   6  -1 6.53269 2.77210   5
  -6   6   1 4.89648 2.28559   7
  -5  -6   1 2.35087 2.14437   3
   5  -6  -1 1.62102 2.21372   3
   5  -6  -1 1.40370 2.55035   6
   5  -6  -1 3.35986 2.04321   2
   5   6  -1 1.64720 2.33817   1
  -5   6   1 2.28360 1.90668   7
  -5   6   1 2.86334 2.28137   4
   5   6  -1 3.07170 2.28509   5
   4  -6  -1 110.844 4.60028   3
   4  -6  -1 97.9160 5.12318   6
  -4  -6   1 99.1368 4.67105   3
   4   6  -1 92.9062 5.06551   1
  -4   6   1 96.8706 3.88404   7
   4   6  -1 99.0422 4.72468   5
  -4   6   1 92.8030 4.56422   4
  -3  -6   1 209.761 4.80767   4
   3  -6  -1 199.454 5.78397   3
   3  -6  -1 191.384 6.24996   6
  -3  -6   1 199.366 5.80532   3
   3   6  -1 190.239 6.37750   1
  -3   6   1 194.706 5.78920   4
   3   6  -1 192.492 4.81997   4
   3   6  -1 203.940 5.69706   5
  -2  -6   1 183.436 4.97726   6
   2  -6  -1 195.118 5.52895   3
  -2  -6   1 195.215 5.43495   3
   2  -6  -1 189.725 5.83094   6
  -2   6   1 198.380 5.34688   4
   2   6  -1 193.724 4.62912   4
   2   6  -1 189.083 6.25103   1
  -2   6   1 200.567 5.13465   1
  -1  -6   1 16.6649 2.13530   3
  -1  -6   1 15.4291 2.05014   6
   1  -6  -1 19.5983 2.25878   3
   1  -6  -1 20.4310 2.42457   6
   1   6  -1 19.7722 1.86247   4
   1   6  -1 15.6256 2.00881   5
   1   6  -1 15.4002 2.34579   1
  -1   6   1 20.6041 2.03862   4
  -1   6   1 16.3740 2.08289   1
   0  -6  -1 86.4257 3.72444   3
   0  -6   1 87.0177 3.68313   3
   0  -6   1 85.8858 3.82879   6
   0  -6  -1 80.0937 3.69479   6
   0   6   1 81.5341 3.29941   4
   0   6  -1 87.8508 3.27143   4
   0   6  -1 80.9899 3.91112   1
   0   6   1 81.3512 3.86871   1
  -1  -6  -1 206.656 5.31756   6
   1  -6   1 205.633 5.46796   3
   1  -6   1 200.838 5.69414   6
  -1  -6  -1 202.500 5.56641   3
   1   6   1 204.395 6.13878   1
  -1   6  -1 204.990 5.57101   1
  -1   6  -1 198.714 5.09381   4
   1   6   1 206.480 4.95984   4
   2  -6   1 425.999 8.49406   3
   2  -6   1 426.591 9.20466   6
  -2  -6  -1 436.751 7.89008   4
  -2  -6  -1 426.848 8.64410   3
  -2  -6  -1 439.210 8.97517   6
  -2   6  -1 433.839 8.50907   4
   2   6   1 428.915 9.65880   1
   2   6   1 437.877 7.98906   4
  -2   6  -1 444.842 8.37747   1
   2   6   1 432.172 8.18888   5
   3  -6   1 1.61430 1.47630   2
  -3  -6  -1 2.44520 1.47862   4
   3  -6   1 0.28619 1.55341   3
   3  -6   1 0.64933 2.03800   6
  -3  -6  -1 -1.5735 1.63311   3
   3   6   1 -0.8917 1.37023   4
  -3   6  -1 0.87636 1.34696   7
   3   6   1 -0.0054 1.54655   5
  -3   6  -1 0.27828 1.73043   4
   3   6   1 -0.3169 1.99002   1
   4  -6   1 0.15987 1.78335   3
  -4  -6  -1 2.96355 1.57480   4
  -4  -6  -1 0.96943 1.84692   3
   4  -6   1 1.81511 2.27712   6
   4  -6   1 1.86445 1.76219   2
  -4   6  -1 1.28049 2.00194   4
  -4   6  -1 1.09960 1.51046   7
   4   6   1 0.06897 1.91519   5
   4   6   1 -1.0939 2.15249   1
   5  -6   1 43.6871 4.16318   6
   5  -6   1 45.7606 3.46490   3
  -5  -6  -1 40.7794 3.43820   3
  -5  -6  -1 42.8396 2.95089   4
   5  -6   1 40.7445 3.38394   2
   5   6   1 42.8764 3.71080   5
   5   6   1 45.5799 4.21477   1
  -5   6  -1 41.2695 3.71340   4
  -5   6  -1 45.5803 3.18533   7
  -6  -6  -1 117.647 5.37302   3
   6  -6   1 119.375 5.73926   2
   6  -6   1 119.887 6.62486   6
   6  -6   1 107.266 5.16221   3
   6   6   1 112.594 5.79475   5
  -6   6  -1 104.293 5.68832   4
   6   6   1 120.682 6.27354   1
   7  -6   1 22.5562 3.60661   2
  -7  -6  -1 22.4024 3.74703   3
   7  -6   1 22.7919 4.13387   6
   7   6   1 29.9263 3.92492   5
  -7   6  -1 21.9445 3.82546   4
   7   6   1 23.7811 3.70537   1
   8  -6   1 3.54751 3.30777   2
   8  -6   1 0.09146 3.34571   6
   8   6   1 1.08597 3.03645   1
  -8   6  -1 3.17657 3.39205   4
   8   6   1 -3.8325 2.87297   5
  -7  -7   1 135.591 6.58424   3
   7  -7  -1 131.705 7.71042   6
   7   7  -1 148.742 7.57726   1
   7   7  -1 146.901 7.29877   5
  -7   7   1 154.965 7.43510   4
  -6  -7   1 321.102 9.02978   3
   6  -7  -1 314.154 10.0243   6
   6  -7  -1 299.260 8.66531   3
  -6   7   1 306.140 9.17069   4
   6   7  -1 308.889 9.07333   5
   6   7  -1 304.551 9.39627   1
   5  -7  -1 485.334 10.6838   3
  -5  -7   1 482.272 10.6504   3
   5  -7  -1 473.865 11.8257   6
   5   7  -1 466.111 10.7317   5
  -5   7   1 445.841 9.73232   7
  -5   7   1 465.493 10.7965   4
   5   7  -1 480.159 11.7012   1
   4  -7  -1 3.85858 2.75730   6
   4  -7  -1 6.97351 2.40866   3
  -4  -7   1 4.10142 2.39664   3
   4   7  -1 4.14900 2.38444   5
  -4   7   1 4.41986 2.08648   7
  -4   7   1 8.10023 2.47855   4
   4   7  -1 8.83613 2.81928   1
   3  -7  -1 140.307 5.48767   3
  -3  -7   1 142.286 5.48680   3
   3  -7  -1 137.691 5.97749   6
   3   7  -1 146.334 6.22630   1
  -3   7   1 133.934 5.31843   4
   2  -7  -1 440.898 10.0179   6
  -2  -7   1 449.993 9.40386   3
   2  -7  -1 424.235 9.33921   3
  -2  -7   1 429.235 9.39229   6
  -2   7   1 443.430 9.04379   4
   2   7  -1 444.920 10.4966   1
  -2   7   1 445.018 8.93538   1
   1  -7  -1 842.087 14.7422   6
  -1  -7   1 830.694 14.1706   3
   1  -7  -1 822.093 14.2192   3
  -1  -7   1 836.106 14.1347   6
  -1   7   1 831.579 13.7207   4
  -1   7   1 819.995 14.2116   1
   1   7  -1 836.734 13.2119   4
   1   7  -1 847.294 15.3149   1
   0  -7   1 514.893 10.0585   3
   0  -7  -1 516.168 10.2774   6
   0  -7   1 513.543 10.2848   6
   0  -7  -1 517.832 10.1603   3
   0   7  -1 525.735 9.49319   4
   0   7  -1 522.418 10.6936   1
   0   7   1 500.314 9.48758   4
   0   7   1 531.095 10.7905   1
  -1  -7  -1 1.32680 1.80939   6
   1  -7   1 1.80178 1.95251   3
  -1  -7  -1 3.13103 2.01947   3
   1  -7   1 1.01274 1.98756   6
  -1   7  -1 3.69319 1.92220   1
   1   7   1 1.24703 1.55125   4
   1   7   1 3.30684 2.16773   1
  -1   7  -1 2.12549 1.72387   4
  -2  -7  -1 527.577 10.4962   3
   2  -7   1 531.679 11.2022   6
   2  -7   1 522.710 10.3969   3
   2   7   1 530.513 9.68869   4
  -2   7  -1 534.440 10.1828   1
   2   7   1 535.351 11.5925   1
  -2   7  -1 529.178 10.3003   4
  -3  -7  -1 407.714 8.14596   4
   3  -7   1 405.975 8.94519   3
  -3  -7  -1 391.877 8.95652   3
   3  -7   1 393.645 9.81935   6
   3   7   1 391.332 8.14521   4
   3   7   1 414.698 10.3434   1
  -3   7  -1 402.947 8.01893   7
  -3   7  -1 394.655 8.99526   4
   4  -7   1 604.487 11.8158   3
  -4  -7  -1 608.318 12.0792   3
   4  -7   1 600.061 12.9615   6
   4   7   1 617.279 12.8240   5
  -4   7  -1 586.266 12.0618   4
   4   7   1 607.067 13.1591   1
   5  -7   1 61.8889 4.34236   3
  -5  -7  -1 67.6171 4.53968   3
   5  -7   1 58.0747 4.93099   6
   5   7   1 62.7325 4.94622   1
  -5   7  -1 63.2587 4.62349   4
   5   7   1 67.6554 4.72569   5
  -6  -7  -1 23.9332 3.57004   3
   6  -7   1 21.1398 4.18103   6
   6   7   1 23.0399 3.84044   1
   6   7   1 25.3095 3.73034   5
  -6   7  -1 19.4000 3.55061   4
   7  -7   1 134.089 7.70293   6
  -7   7  -1 134.675 7.16595   4
   7   7   1 140.363 7.21427   5
   7   7   1 132.301 7.24102   1
   6  -8  -1 7.45011 3.31913   3
   6  -8  -1 4.55103 4.91419   6
  -6  -8   1 5.94465 3.36551   3
   6   8  -1 8.57657 3.58566   1
  -6   8   1 7.78464 3.40391   4
   5  -8  -1 26.8832 3.74606   3
  -5  -8   1 27.5110 3.94039   3
   5  -8  -1 20.6391 4.13414   6
   5   8  -1 29.2328 4.31186   1
  -5   8   1 26.5393 3.78440   4
   4  -8  -1 0.43661 2.59673   3
   4  -8  -1 1.69933 2.89814   6
  -4  -8   1 1.40258 2.61082   3
   4   8  -1 -2.0267 2.89541   1
  -4   8   1 1.13195 2.54468   4
   3  -8  -1 153.323 6.92322   6
   3  -8  -1 157.196 6.16143   3
  -3  -8   1 161.309 6.48106   3
   3   8  -1 160.652 7.12510   1
  -3   8   1 166.692 6.21847   4
  -2  -8   1 62.7236 4.35459   3
   2  -8  -1 65.3551 4.45132   3
   2  -8  -1 61.8156 4.65945   6
   2   8  -1 63.5221 4.92018   1
  -2   8   1 57.7379 3.97852   4
   1  -8  -1 28.6328 3.44061   6
  -1  -8   1 21.0507 2.98761   3
   1  -8  -1 22.4865 3.04843   3
  -1  -8   1 24.8736 3.12106   6
   1   8  -1 22.7610 3.32164   1
  -1   8   1 32.6996 3.34912   1
  -1   8   1 24.4252 2.88643   4
   0  -8   1 0.45878 2.30624   6
   0  -8   1 1.51909 2.25575   3
   0  -8  -1 0.60083 2.31007   6
   0  -8  -1 0.81661 2.28625   3
   0   8   1 -0.3212 1.85668   4
   0   8   1 -0.2961 2.14713   1
   0   8  -1 2.28052 2.34814   1
   0   8  -1 -0.7831 1.80923   4
  -1  -8  -1 37.6158 3.54174   3
   1  -8   1 36.6238 3.48246   3
   1  -8   1 37.5091 3.85364   6
   1   8   1 35.7144 3.07087   4
   1   8   1 38.1371 3.90281   1
  -1   8  -1 38.4697 3.52349   1
  -1   8  -1 36.1481 3.22968   4
  -2  -8  -1 170.824 6.21063   3
   2  -8   1 159.215 6.04526   3
   2  -8   1 166.224 6.75694   6
  -2   8  -1 159.151 5.85000   4
   2   8   1 171.233 7.05086   1
   2   8   1 177.973 8.27358   4
   3  -8   1 333.746 9.55807   6
   3  -8   1 336.510 8.66887   3
  -3  -8  -1 339.918 8.84355   3
  -3   8  -1 328.273 8.63316   4
   3   8   1 348.699 9.91062   1
   4  -8   1 46.9058 4.11893   3
   4  -8   1 38.1253 4.44530   6
  -4  -8  -1 45.5829 4.12946   3
   4   8   1 40.7887 4.52948   1
  -4   8  -1 46.1552 4.25021   4
  -5  -8  -1 51.1774 4.59373   3
   5  -8   1 53.5383 4.44958   3
   5  -8   1 56.2452 5.32209   6
   5   8   1 47.6234 4.97322   1
  -5   8  -1 64.4130 5.06179   4
  -6  -8  -1 76.6898 5.54021   3
  -6   8  -1 67.8675 5.43616   4
   5  -9  -1 125.766 6.90182   3
   4  -9  -1 26.6054 4.51429   6
   4  -9  -1 23.3382 3.83339   3
  -4  -9   1 24.4532 4.06236   3
   4   9  -1 31.8821 4.70604   1
  -4   9   1 19.1947 3.54982   4
   3  -9  -1 101.669 5.95512   3
   3  -9  -1 98.0499 6.60412   6
  -3  -9   1 104.454 6.00511   3
   3   9  -1 95.9596 6.45495   1
  -3   9   1 96.4229 5.51275   4
   2  -9  -1 652.865 13.5790   3
  -2  -9   1 644.029 13.3091   3
   2  -9  -1 642.064 14.3314   6
  -2   9   1 613.190 12.6610   4
   2   9  -1 635.786 14.3997   1
   1  -9  -1 176.420 6.97792   3
  -1  -9   1 186.041 7.20795   3
   1  -9  -1 181.044 7.51948   6
   1   9  -1 188.901 7.75840   1
  -1   9   1 183.087 6.50567   4
   0  -9   1 47.6374 4.17273   3
   0  -9   1 43.9571 4.36805   6
   0  -9  -1 48.7655 4.27286   3
   0   9   1 49.5468 4.50272   1
   0   9  -1 52.8058 4.58190   1
   0   9   1 46.4356 3.84555   4
   1  -9   1 30.0073 4.11072   6
   1  -9   1 31.0192 3.70461   3
  -1  -9  -1 32.5584 3.95005   3
  -1   9  -1 32.1926 3.89119   1
   1   9   1 33.4841 4.14627   1
  -2  -9  -1 198.921 7.38637   3
   2  -9   1 200.354 7.93388   6
   2  -9   1 195.251 7.42762   3
   2   9   1 191.501 8.06694   1
  -2   9  -1 200.141 6.95102   4
  -3  -9  -1 189.106 7.59831   3
   3  -9   1 196.617 8.15152   6
   3  -9   1 188.925 7.19095   3
   3   9   1 194.005 8.56641   1
  -3   9  -1 193.876 7.14027   4
   4  -9   1 53.5868 5.48685   6
  -4  -9  -1 61.0881 5.01072   3
   4  -9   1 55.5109 4.74390   3
   4   9   1 52.5005 6.18409   1
  -4   9  -1 58.7097 4.89971   4
   1  10  -1 13.3388 3.87191   1
   0  10  -1 21.3038 3.88126   1
   1 -10   1 6.58382 3.59310   6
   1  10   1 7.26260 3.48269   1
  10   0  -2 74.3406 5.06807   5
  10   0  -2 79.7167 5.41099   2
 -10   0   2 70.4214 5.00614   7
 -10   0   2 83.8113 4.86988   4
   9   0  -2 181.838 6.70482   5
   9   0  -2 186.403 6.98773   2
  -9   0   2 191.506 6.37714   4
  -9   0   2 188.299 6.81332   7
  -8   0   2 1599.01 23.6731   3
  -8   0   2 1588.92 24.4280   7
   8   0  -2 1635.63 24.9619   6
  -8   0   2 1594.47 23.6896   4
   8   0  -2 1600.16 24.7334   2
   8   0  -2 1612.04 24.5367   5
   7   0  -2 1046.84 17.0859   5
  -7   0   2 1046.27 17.1602   7
   7   0  -2 1055.46 17.3595   2
  -7   0   2 1035.25 16.4514   3
  -7   0   2 1064.60 16.5701   4
   7   0  -2 1077.09 17.6174   6
   6   0  -2 2040.35 28.9553   2
  -6   0   2 2052.67 28.2504   4
  -6   0   2 2088.70 28.3903   3
   6   0  -2 2070.06 29.4469   6
   6   0  -2 2012.36 28.7355   5
  -5   0   2 42.9141 2.71301   7
  -5   0   2 53.9246 2.81337   4
   5   0  -2 47.5167 2.97892   6
   5   0  -2 52.4951 1.95281   1
  -5   0   2 52.7909 2.76215   3
   5   0  -2 59.1079 3.16072   5
   4   0  -2 4641.84 58.0343   1
  -4   0   2 4522.14 58.0340   4
   4   0  -2 4665.02 58.4198   5
   4   0  -2 4529.04 59.0218   6
   4   0  -2 4640.96 58.5807   2
  -4   0   2 4644.96 58.2364   3
  -4   0   2 4539.70 58.5686   7
   3   0  -2 4789.70 66.2820   6
   3   0  -2 4953.02 62.4982   2
   3   0  -2 5074.13 63.6277   1
  -3   0   2 4994.22 63.3383   3
  -3   0   2 4912.58 64.0663   4
   3   0  -2 5074.88 64.7950   5
  -3   0   2 5092.69 65.3494   7
   2   0  -2 1140.55 15.4448   2
  -2   0   2 1157.68 15.0689   4
   2   0  -2 1106.30 15.8460   6
   2   0  -2 1183.51 14.6653   1
  -2   0   2 1181.30 15.4396   7
   2   0  -2 1164.73 15.3591   5
  -2   0   2 1136.84 15.4471   3
   1   0  -2 2001.42 27.4156   6
   1   0  -2 2004.12 26.7668   1
   1   0  -2 2133.81 27.8339   5
  -1   0   2 2178.79 26.5479   3
   1   0  -2 2105.91 27.1007   2
  -1   0   2 2167.36 26.9177   4
  -1   0   2 2181.54 26.9496   7
   0   0   2 914.139 12.0340   6
   0   0   2 916.588 11.7311   2
   0   0  -2 864.568 11.3974   1
   0   0   2 911.023 11.5422   3
   0   0  -2 906.702 11.5372   4
   0   0  -2 891.652 11.3399   3
   1   0   2 4562.09 56.6292   6
   1   0   2 4469.89 58.2731   5
  -1   0  -2 4397.08 58.3506   4
  -1   0  -2 4338.50 58.3926   1
   1   0   2 4598.92 57.8316   2
  -2   0  -2 5062.62 63.0403   7
   2   0   2 4949.31 62.6792   2
   2   0   2 4941.85 64.6014   1
   2   0   2 4961.57 63.2825   6
  -2   0  -2 4779.43 62.9369   4
   2   0   2 5036.04 65.4532   5
  -2   0  -2 4974.65 62.4912   3
  -2   0  -2 4808.58 62.8294   1
   3   0   2 170.109 3.59455   2
  -3   0  -2 171.715 3.13733   3
   3   0   2 170.911 3.37890   1
  -3   0  -2 167.248 3.73419   4
   3   0   2 169.994 3.40085   6
  -3   0  -2 167.551 3.58906   7
  -4   0  -2 16.1264 1.54421   7
   4   0   2 17.1557 1.57143   5
  -4   0  -2 18.0301 1.28915   3
   4   0   2 16.3724 1.31769   1
   4   0   2 20.5385 1.52941   6
  -4   0  -2 13.1194 1.44875   4
   4   0   2 15.5760 1.51466   2
  -5   0  -2 404.175 7.77194   7
  -5   0  -2 413.279 6.99128   3
  -5   0  -2 400.493 7.77065   4
   5   0   2 408.898 7.81027   5
   5   0   2 409.907 7.02291   1
   5   0   2 409.861 7.68417   6
   5   0   2 414.308 7.84996   2
  -6   0  -2 1064.69 16.7336   3
   6   0   2 1122.36 17.2953   2
   6   0   2 1127.14 17.1051   6
   6   0   2 1106.20 17.3159   5
  -6   0  -2 1109.84 17.1385   7
   6   0   2 1124.94 16.0106   1
  -6   0  -2 1142.62 17.2940   4
   7   0   2 19.5319 2.67934   5
  -7   0  -2 19.4965 2.55987   4
  -7   0  -2 16.4338 2.51555   7
   7   0   2 18.5410 2.66302   2
   8   0   2 75.4504 4.64637   5
   8   0   2 75.8042 4.67123   2
  -8   0  -2 75.6147 4.33467   4
   9   0   2 -1.5147 2.48441   2
  -9   0  -2 1.56322 2.41916   4
   9   0   2 1.31009 2.61383   5
  10   0   2 22.2438 3.90435   2
  10   0   2 26.4473 4.00587   5
 -10   0  -2 29.5199 3.78825   4
 -10  -1   2 6.15081 2.62594   4
  10  -1  -2 0.71434 2.87513   2
  10   1  -2 6.62877 2.96057   5
 -10   1   2 7.97953 2.84020   4
 -10   1   2 2.77936 3.05797   7
  10   1  -2 3.92360 2.92031   2
  -9  -1   2 15.1215 2.64861   4
   9  -1  -2 14.4880 2.91859   5
   9  -1  -2 11.9233 3.10354   2
   9   1  -2 6.06033 2.85909   5
  -9   1   2 11.5021 2.72281   4
   9   1  -2 11.7015 3.03621   2
  -9   1   2 14.4120 3.01922   7
   8  -1  -2 75.0917 4.65982   2
  -8  -1   2 73.5826 4.61324   7
  -8  -1   2 69.2290 3.78518   4
   8  -1  -2 75.3885 5.02753   6
  -8  -1   2 72.6237 4.17053   3
   8  -1  -2 72.2628 4.32290   5
   8   1  -2 66.3385 4.29473   2
   8   1  -2 84.7344 5.03965   5
  -8   1   2 76.9600 4.17332   3
  -8   1   2 71.5120 4.42783   7
  -8   1   2 79.5683 4.45685   4
  -7  -1   2 47.7965 3.27222   3
  -7  -1   2 42.3747 2.86044   4
  -7  -1   2 35.7100 3.13749   7
   7  -1  -2 42.9851 3.64872   6
   7  -1  -2 40.4292 3.43763   2
   7  -1  -2 47.2441 3.28381   5
   7   1  -2 34.4385 3.16557   5
  -7   1   2 35.5165 2.99811   4
  -7   1   2 46.9317 3.12447   3
   7   1  -2 40.0297 3.22947   2
   7   1  -2 44.6435 3.35423   6
  -7   1   2 33.9853 3.16674   7
  -6  -1   2 192.924 4.86470   4
   6  -1  -2 182.992 5.11517   5
   6  -1  -2 193.456 5.66624   2
   6  -1  -2 189.730 6.05487   6
  -6  -1   2 186.432 5.43391   7
  -6  -1   2 197.447 5.22975   3
   6   1  -2 182.077 5.53167   5
  -6   1   2 188.902 5.19239   3
   6   1  -2 192.126 5.48755   2
   6   1  -2 183.976 4.48224   1
  -6   1   2 186.391 5.42814   4
  -6   1   2 182.820 5.64219   7
   6   1  -2 182.288 5.45229   6
   5  -1  -2 6.32379 1.36883   5
  -5  -1   2 6.93748 1.40911   3
   5  -1  -2 5.58998 1.44693   3
   5  -1  -2 6.32944 1.68612   6
  -5  -1   2 6.91108 1.57182   7
  -5  -1   2 8.69196 1.37841   4
   5  -1  -2 7.01285 1.63794   2
   5   1  -2 7.21418 1.23941   1
  -5   1   2 4.77027 1.37542   3
   5   1  -2 4.99334 1.51482   5
   5   1  -2 5.26599 1.52480   2
   5   1  -2 5.17433 1.47259   6
  -5   1   2 8.19456 1.66521   7
  -5   1   2 7.65827 1.59924   4
  -4  -1   2 101.884 3.10475   3
   4  -1  -2 109.645 3.12325   5
   4  -1  -2 97.5811 3.33481   2
   4  -1  -2 99.5939 1.82470   1
   4  -1  -2 94.4858 3.12407   3
  -4  -1   2 98.5479 2.75104   4
   4  -1  -2 95.1111 3.56424   6
   4   1  -2 110.949 3.48448   5
  -4   1   2 97.3110 3.20810   4
   4   1  -2 99.6420 2.79774   1
  -4   1   2 98.4128 3.13033   3
  -4   1   2 96.6768 3.19953   7
   4   1  -2 99.5237 3.30419   6
  -3  -1   2 3407.20 43.5288   3
   3  -1  -2 3444.83 43.6806   3
   3  -1  -2 3580.56 44.5506   5
   3  -1  -2 3505.32 43.9254   2
  -3  -1   2 3310.00 42.8454   4
  -3  -1   2 3332.19 43.5524   6
  -3  -1   2 3415.32 43.5984   7
   3   1  -2 3522.45 43.3380   1
   3   1  -2 3430.98 43.6802   2
  -3   1   2 3410.30 43.5596   7
   3   1  -2 3433.40 44.0187   5
   3   1  -2 3378.78 43.7811   6
  -3   1   2 3511.88 43.6387   4
  -2  -1   2 4773.05 61.9463   6
  -2  -1   2 4687.91 60.4501   4
   2  -1  -2 4781.56 62.9258   2
   2  -1  -2 4855.05 64.0571   3
  -2  -1   2 4827.95 63.6029   7
  -2  -1   2 4794.34 62.9517   3
   2  -1  -2 4917.84 61.6870   5
   2  -1  -2 4598.72 63.9867   6
  -2   1   2 4707.78 60.0727   7
   2   1  -2 4746.36 63.1281   2
   2   1  -2 4810.27 63.4251   1
   2   1  -2 4818.81 63.4781   5
  -2   1   2 4759.24 62.9032   4
   1  -1  -2 170.118 2.40188   5
  -1  -1   2 168.200 2.83747   6
  -1  -1   2 171.970 2.90865   3
   1  -1  -2 168.355 2.89381   2
   1  -1  -2 170.477 2.96199   3
  -1  -1   2 168.767 2.25488   4
  -1   1   2 172.489 2.77765   4
   1   1  -2 166.682 2.73827   2
   0  -1   2 938.057 11.9737   6
   0  -1  -2 913.448 11.8519   3
   0  -1  -2 918.400 11.7953   4
   0  -1   2 919.287 11.7506   2
   0  -1  -2 924.229 11.7731   2
   0  -1  -2 924.860 11.9441   6
   0  -1   2 920.459 11.7772   3
   0   1  -2 943.875 11.7263   4
   0   1   2 922.572 11.6390   5
   0   1   2 938.286 12.0779   1
   0   1  -2 932.941 11.8391   5
   0   1  -2 928.369 12.1331   1
   1  -1   2 7740.39 97.5342   6
  -1  -1  -2 7439.58 95.0806   3
   1  -1   2 7734.20 94.5422   3
   1  -1   2 7666.14 95.4793   5
  -1  -1  -2 7541.41 95.6918   4
   1   1   2 7427.53 96.1606   5
  -1   1  -2 7562.78 98.0108   4
  -1   1  -2 7637.68 94.9321   7
   1   1   2 7501.37 98.5946   1
  -1   1  -2 7539.97 95.6064   5
   1   1   2 7568.81 94.4783   2
  -1   1  -2 7382.03 96.4257   1
   2  -1   2 5702.44 72.4831   6
   2  -1   2 5646.29 71.9468   3
   2  -1   2 5587.58 72.1667   5
   2  -1   2 5734.59 73.7553   2
  -2  -1  -2 5562.59 72.3312   4
  -2  -1  -2 5663.69 71.9075   3
   2   1   2 5801.12 75.8508   5
   2   1   2 5682.28 71.8423   2
   2   1   2 5478.65 70.6616   6
  -2   1  -2 5598.75 71.1154   4
  -2   1  -2 5569.91 72.2825   1
   2   1   2 5806.11 75.7860   1
  -2   1  -2 5668.55 72.3178   7
  -3  -1  -2 695.426 9.46440   3
  -3  -1  -2 672.811 9.86686   4
   3  -1   2 695.875 9.81371   5
   3  -1   2 671.954 9.50400   3
   3  -1   2 668.220 10.0048   6
   3  -1   2 680.470 10.0590   2
   3   1   2 684.798 10.1353   1
   3   1   2 674.037 9.91895   2
  -3   1  -2 677.625 10.2148   7
   3   1   2 690.224 9.55613   6
  -3   1  -2 679.524 10.6370   4
  -3   1  -2 676.236 9.47879   1
   3   1   2 672.999 10.2867   5
   4  -1   2 598.061 9.82390   2
   4  -1   2 609.528 9.80031   6
   4  -1   2 602.971 9.30099   3
  -4  -1  -2 622.725 9.14100   3
  -4  -1  -2 606.785 9.66054   4
   4  -1   2 634.303 9.66167   5
   4  -1   2 625.117 9.00660   1
  -4   1  -2 632.235 10.0596   7
   4   1   2 637.241 9.45830   6
  -4   1  -2 617.920 9.20740   3
   4   1   2 616.202 9.68486   1
  -4   1  -2 622.656 9.04013   1
  -4   1  -2 608.658 10.3523   4
   4   1   2 620.019 9.79389   2
   4   1   2 615.913 10.1331   5
   5  -1   2 2594.72 34.6610   2
   5  -1   2 2621.38 34.3221   5
  -5  -1  -2 2552.40 34.2653   4
   5  -1   2 2591.11 34.5680   6
   5  -1   2 2643.30 33.2206   1
  -5  -1  -2 2551.29 33.4927   3
  -5   1  -2 2569.28 35.0569   4
  -5   1  -2 2561.00 33.6255   3
   5   1   2 2594.19 34.0235   1
   5   1   2 2603.99 33.9523   6
   5   1   2 2549.08 34.4672   2
   5   1   2 2620.18 34.9837   5
  -5   1  -2 2601.73 34.6761   7
   6  -1   2 2361.68 32.3924   2
   6  -1   2 2358.42 32.3566   6
  -6  -1  -2 2363.62 31.9174   4
  -6  -1  -2 2282.62 30.9334   3
   6  -1   2 2366.76 31.9973   5
  -6   1  -2 2314.26 32.4908   4
  -6   1  -2 2295.68 32.1507   7
   6   1   2 2355.40 31.4320   1
   6   1   2 2364.89 32.6547   5
   6   1   2 2339.21 32.2621   2
   7  -1   2 189.276 6.25752   2
  -7  -1  -2 190.166 5.76473   4
   7  -1   2 197.812 6.18299   6
   7  -1   2 191.273 5.79663   5
  -7   1  -2 194.000 5.96469   7
   7   1   2 192.563 6.34233   5
   7   1   2 191.991 6.08405   2
  -7   1  -2 189.549 6.02630   4
  -8  -1  -2 17.9443 2.76185   4
   8  -1   2 19.8701 2.89309   5
   8  -1   2 12.1800 2.78773   2
   8   1   2 13.0965 2.92491   5
  -8   1  -2 12.2834 2.62719   7
  -8   1  -2 17.1659 2.87742   4
   8   1   2 16.4647 2.79742   2
   9  -1   2 415.313 10.2440   5
   9  -1   2 426.601 10.7409   2
  -9  -1  -2 413.059 9.67506   4
   9   1   2 406.509 10.1692   2
   9   1   2 412.426 10.7213   5
  -9   1  -2 402.597 9.72700   7
  -9   1  -2 401.163 9.95213   4
 -10  -1  -2 298.589 8.48600   4
  10  -1   2 282.481 9.53730   2
  10  -1   2 281.778 8.99138   5
  10   1   2 264.122 8.81310   2
  10   1   2 277.161 9.13947   5
 -10   1  -2 288.419 8.64589   4
  10  -2  -2 18.5608 3.81748   2
  10   2  -2 25.1615 3.73688   2
 -10   2   2 23.8895 3.62183   4
 -10   2   2 21.7811 3.69694   7
  10   2  -2 21.7936 3.83314   5
   9  -2  -2 -2.3033 2.75674   6
  -9  -2   2 0.10371 2.08509   4
   9  -2  -2 1.66785 2.71282   2
   9   2  -2 0.02313 2.60496   5
  -9   2   2 -2.1102 2.42665   7
  -9   2   2 1.37149 2.59411   4
   9   2  -2 2.51647 2.61991   2
  -8  -2   2 146.890 4.91477   4
   8  -2  -2 150.666 6.52703   6
  -8  -2   2 143.671 5.38229   3
   8  -2  -2 142.486 6.06327   2
   8   2  -2 151.695 5.69572   2
  -8   2   2 135.734 5.86938   4
   8   2  -2 142.571 6.07748   5
  -8   2   2 143.020 5.83942   7
  -8   2   2 132.543 7.90063   3
   7  -2  -2 579.222 10.6373   5
  -7  -2   2 600.555 10.2031   4
  -7  -2   2 584.244 10.8338   3
   7  -2  -2 584.807 11.1393   3
   7  -2  -2 584.984 12.2141   6
   7  -2  -2 579.418 11.5659   2
   7   2  -2 571.890 13.7142   1
   7   2  -2 567.145 11.0208   2
  -7   2   2 585.002 11.4314   7
  -7   2   2 575.547 11.3845   4
   7   2  -2 566.930 11.6367   5
  -7   2   2 571.242 10.8553   3
   6  -2  -2 45.6581 2.84659   5
  -6  -2   2 43.3491 2.74118   6
   6  -2  -2 48.6788 3.36856   2
   6  -2  -2 37.2474 2.84316   3
  -6  -2   2 44.0381 2.50507   4
  -6  -2   2 39.9279 2.77398   3
   6  -2  -2 41.5283 3.42266   6
   6   2  -2 41.5041 2.87351   6
  -6   2   2 46.9074 3.27227   7
  -6   2   2 43.4403 2.91292   3
   6   2  -2 44.1704 3.02599   2
  -6   2   2 41.6999 3.11017   4
   6   2  -2 43.2753 3.22840   5
   6   2  -2 47.3297 2.78420   1
   5  -2  -2 9.45485 1.66939   3
  -5  -2   2 1.72607 1.05067   4
   5  -2  -2 2.55784 1.57293   2
  -5  -2   2 1.77345 1.18204   6
   5  -2  -2 2.10411 1.69275   6
  -5  -2   2 3.14100 1.33689   3
   5   2  -2 4.26080 1.64369   5
   5   2  -2 4.30529 1.42152   2
   5   2  -2 6.48964 1.41232   1
  -5   2   2 2.62950 1.48318   4
  -5   2   2 3.04998 1.43724   7
  -4  -2   2 25.1843 1.69556   6
   4  -2  -2 24.8760 2.30168   6
  -4  -2   2 20.8930 1.73574   3
   4  -2  -2 21.3117 1.91034   2
  -4  -2   2 24.9691 1.46650   4
   4  -2  -2 21.6707 1.77535   3
   4   2  -2 21.5676 1.79418   1
   4   2  -2 29.4813 2.02737   2
  -4   2   2 18.3862 1.78688   4
  -4   2   2 29.9309 2.10067   7
   4   2  -2 24.5329 2.23503   5
  -3  -2   2 1619.91 21.8984   3
  -3  -2   2 1639.57 21.5328   6
   3  -2  -2 1656.03 22.0562   3
   3  -2  -2 1680.25 21.2447   5
   3  -2  -2 1653.42 22.2458   2
  -3  -2   2 1613.56 20.9314   4
   3  -2  -2 1595.48 22.6466   6
  -3   2   2 1622.94 21.7875   7
  -3   2   2 1661.67 22.0864   4
   3   2  -2 1644.86 22.3037   1
   3   2  -2 1684.87 22.6683   5
   3   2  -2 1625.07 21.7617   2
  -2  -2   2 1471.12 19.1387   6
   2  -2  -2 1459.88 19.5084   3
  -2  -2   2 1480.94 19.4715   3
  -2  -2   2 1474.81 18.5118   4
   2  -2  -2 1475.61 19.5260   2
   2  -2  -2 1488.66 18.4048   5
   2  -2  -2 1412.33 19.9121   6
  -2   2   2 1487.20 18.4452   1
  -2   2   2 1497.86 19.2667   7
   2   2  -2 1460.32 19.0478   2
   2   2  -2 1460.32 19.9216   1
  -2   2   2 1458.19 19.3893   4
   2   2  -2 1508.68 19.9464   5
  -1  -2   2 82.4660 1.51086   4
   1  -2  -2 81.8404 2.23995   6
  -1  -2   2 82.4034 1.99126   6
   1  -2  -2 82.3537 1.89365   2
  -1  -2   2 84.0918 1.70796   2
   1   2  -2 82.7382 1.54265   4
   1   2  -2 85.2452 2.06975   5
   1   2  -2 81.9812 1.72112   2
  -1   2   2 84.6855 1.95595   1
  -1   2   2 85.4280 2.00852   4
   0  -2  -2 1733.75 21.6360   6
   0  -2  -2 1697.47 21.4954   4
   0  -2   2 1705.07 21.5757   3
   0  -2   2 1717.38 21.2383   2
   0  -2  -2 1666.64 21.6361   3
   0   2   2 1693.70 21.5535   4
   0   2  -2 1691.13 22.0623   1
   0   2  -2 1699.59 21.3614   5
   0   2  -2 1689.67 21.2989   4
   0   2   2 1651.32 21.9807   1
   0   2   2 1700.46 21.5475   5
   1  -2   2 94.6641 1.99068   2
  -1  -2  -2 93.2908 2.00320   4
  -1  -2  -2 90.0494 2.04588   3
   1  -2   2 88.3948 1.95096   3
  -1  -2  -2 93.1169 1.72185   6
   1   2   2 89.8588 2.19780   5
  -1   2  -2 97.2253 2.29248   4
  -1   2  -2 91.0369 1.78642   5
   1   2   2 90.3390 1.51169   2
  -1   2  -2 87.5566 2.14962   1
   1   2   2 89.4773 2.48906   1
   2  -2   2 940.587 12.5896   3
  -2  -2  -2 951.489 11.8488   6
   2  -2   2 947.255 12.8913   2
   2  -2   2 919.440 13.1831   6
   2  -2   2 950.921 12.3853   5
  -2  -2  -2 940.023 12.6742   3
  -2  -2  -2 938.007 12.6627   4
   2   2   2 948.404 13.6126   1
  -2   2  -2 953.507 12.6230   7
  -2   2  -2 912.556 12.5657   1
   2   2   2 929.260 13.2716   5
   2   2   2 962.941 12.5224   2
  -2   2  -2 957.743 13.5058   4
  -3  -2  -2 71.6359 2.11254   3
   3  -2   2 70.6177 2.08915   3
   3  -2   2 68.5410 2.53381   6
  -3  -2  -2 72.1933 1.47096   6
  -3  -2  -2 68.8758 2.19055   4
   3  -2   2 69.1327 2.41907   2
   3  -2   2 75.1311 2.08528   5
  -3   2  -2 66.0654 1.85978   1
   3   2   2 71.8302 2.26437   2
  -3   2  -2 70.5934 2.33127   7
   3   2   2 70.1632 2.75461   1
   3   2   2 70.0956 2.74544   5
  -3   2  -2 67.4911 2.82239   4
   4  -2   2 221.286 4.44421   5
   4  -2   2 219.204 4.97107   2
  -4  -2  -2 216.258 4.51614   4
   4  -2   2 211.966 5.01591   6
  -4  -2  -2 215.510 3.67924   6
   4  -2   2 215.101 4.37210   3
  -4  -2  -2 214.353 4.35381   3
  -4   2  -2 222.282 3.99139   1
   4   2   2 218.024 4.75954   2
   4   2   2 205.396 5.31098   5
  -4   2  -2 212.710 4.87475   7
   4   2   2 209.596 5.03582   1
   5  -2   2 269.419 4.93995   1
  -5  -2  -2 271.390 5.50522   3
   5  -2   2 264.109 6.20457   2
   5  -2   2 273.967 5.67759   5
   5  -2   2 269.550 6.23090   6
  -5  -2  -2 274.836 5.72526   4
   5  -2   2 282.348 5.65380   3
   5   2   2 272.848 6.04344   2
   5   2   2 273.452 6.61789   5
  -5   2  -2 272.460 6.23118   7
   5   2   2 276.071 6.22111   1
  -5   2  -2 287.017 4.99341   1
  -5   2  -2 268.640 6.66026   4
   6  -2   2 5.14151 1.96891   2
   6  -2   2 3.89983 1.64743   5
   6  -2   2 5.16372 1.81274   6
  -6  -2  -2 5.45304 1.52851   3
   6  -2   2 4.82220 1.55502   3
  -6  -2  -2 4.04880 1.59209   4
   6   2   2 5.42238 1.76901   2
   6   2   2 6.47984 1.74687   1
  -6   2  -2 3.74792 1.70698   7
   6   2   2 2.39416 1.87360   5
  -6   2  -2 3.66245 1.95262   4
  -7  -2  -2 3.63183 1.91351   4
   7  -2   2 4.19876 2.17460   6
   7  -2   2 1.62517 1.91003   5
   7  -2   2 5.63400 2.32818   2
   7   2   2 7.05245 2.42127   5
   7   2   2 3.42185 1.91286   1
   7   2   2 2.78548 2.01849   2
  -7   2  -2 3.07921 1.91429   7
  -7   2  -2 3.92010 2.27069   4
   8  -2   2 9.52639 2.74785   2
   8  -2   2 5.27118 2.71912   6
   8  -2   2 7.14429 2.40991   5
  -8  -2  -2 8.37213 2.43319   4
   8   2   2 8.21905 2.57396   2
   8   2   2 10.5032 2.93929   5
  -8   2  -2 9.50357 2.66210   4
  -8   2  -2 8.99512 2.51963   7
  -9  -2  -2 3.11217 2.38627   4
   9  -2   2 1.01213 2.83937   2
   9   2   2 3.76609 2.64167   2
  -9   2  -2 7.23147 2.82321   7
  -9   2  -2 7.13017 2.85892   4
   9   2   2 0.91428 2.83087   5
 -10  -2  -2 6.19148 2.90693   4
  10   2   2 3.56108 5.26313   5
  10   2   2 5.93277 3.10941   2
 -10   2  -2 4.76435 3.12079   7
 -10   2  -2 8.60907 3.62930   4
  10  -3  -2 0.23853 3.45081   6
 -10   3   2 3.98725 3.03528   7
 -10   3   2 -0.3938 2.93555   4
   9  -3  -2 53.5174 4.66903   2
   9  -3  -2 61.4026 5.41563   6
  -9   3   2 52.2394 4.53675   4
   9   3  -2 53.5843 4.72276   5
  -9   3   2 69.4542 4.99129   7
   9   3  -2 58.5636 4.37638   2
   8  -3  -2 18.7565 3.21500   2
   8  -3  -2 21.8190 3.49258   3
  -8  -3   2 17.9678 2.83540   3
   8  -3  -2 16.6869 3.49711   6
  -8   3   2 21.3424 3.26625   4
   8   3  -2 18.0065 2.82448   2
   8   3  -2 17.2508 3.18248   5
  -8   3   2 19.4219 3.12158   7
   7  -3  -2 6.84717 2.51588   2
  -7  -3   2 6.83753 2.18186   3
   7  -3  -2 7.71600 2.25976   3
   7  -3  -2 5.73718 2.61135   6
  -7  -3   2 5.90735 1.71285   4
   7   3  -2 5.19545 1.98062   1
   7   3  -2 7.67579 2.50340   5
   7   3  -2 9.42695 2.23102   2
  -7   3   2 7.78790 2.31129   7
  -7   3   2 4.63576 2.31207   4
  -7   3   2 6.71496 2.12158   3
  -6  -3   2 107.821 3.49494   4
   6  -3  -2 108.372 4.84648   2
   6  -3  -2 115.557 5.18175   6
   6  -3  -2 109.475 4.41895   3
  -6  -3   2 102.782 4.28428   3
  -6   3   2 108.036 4.53169   7
  -6   3   2 102.713 4.61242   4
   6   3  -2 103.348 4.89604   5
   6   3  -2 98.0264 4.24070   1
   6   3  -2 106.656 4.18184   2
  -5  -3   2 133.286 4.23474   3
   5  -3  -2 136.171 4.26581   3
  -5  -3   2 135.881 3.66891   6
  -5  -3   2 130.166 3.40886   4
   5  -3  -2 129.002 4.51534   2
   5  -3  -2 130.460 4.97137   6
  -5   3   2 134.193 4.60074   4
   5   3  -2 126.715 4.44335   1
   5   3  -2 126.807 4.08558   2
  -5   3   2 130.925 4.34276   7
   5   3  -2 125.358 4.76197   5
  -4  -3   2 2.09953 0.85239   4
   4  -3  -2 2.03859 1.32089   2
  -4  -3   2 2.15373 0.96826   6
   4  -3  -2 8.01906 1.44768   3
   4  -3  -2 2.96934 0.86694   5
   4  -3  -2 2.91413 1.54633   6
  -4  -3   2 1.44633 1.19856   3
  -4   3   2 3.32436 1.43935   4
  -4   3   2 0.89132 1.14828   7
   4   3  -2 3.14745 1.35272   1
   4   3  -2 2.14894 1.36556   5
   4   3  -2 2.68899 1.08352   2
  -3  -3   2 60.8433 1.77959   4
  -3  -3   2 56.9057 2.07955   6
   3  -3  -2 57.3097 2.46611   2
  -3  -3   2 57.0356 2.40032   3
   3  -3  -2 59.3141 2.85627   6
   3  -3  -2 59.5484 1.52261   5
   3  -3  -2 53.2049 2.39695   3
  -3   3   2 58.2753 2.57287   4
  -3   3   2 58.5727 1.49262   1
  -3   3   2 65.6033 2.33777   7
   3   3  -2 45.5421 2.53080   5
   3   3  -2 59.7653 2.78764   1
   3   3  -2 61.7643 2.11655   2
   2  -3  -2 2.89611 1.02829   6
   2  -3  -2 3.02508 0.85721   2
  -2  -3   2 3.57593 0.62702   4
  -2  -3   2 4.00244 0.85997   6
   2  -3  -2 2.53445 0.91087   3
  -2  -3   2 2.30624 0.83891   3
   2   3  -2 7.12522 0.80340   2
   2   3  -2 2.51288 1.04363   1
  -2   3   2 3.24827 0.90756   4
   2   3  -2 2.06965 0.92125   5
  -2   3   2 4.44538 0.72661   1
  -1  -3   2 68.4266 2.14179   6
  -1  -3   2 68.3432 1.61326   2
   1  -3  -2 70.6748 2.35186   6
   1  -3  -2 72.3897 1.85023   2
  -1   3   2 67.8756 2.09076   4
   1   3  -2 67.3320 2.61866   1
   1   3  -2 69.9159 1.70287   4
  -1   3   2 68.5302 2.16144   1
   1   3  -2 70.3620 2.10002   5
   0  -3   2 232.133 4.25880   3
   0  -3   2 231.245 4.40773   6
   0  -3   2 237.511 3.72851   2
   0  -3  -2 235.777 4.14187   4
   0  -3  -2 232.853 4.28710   6
   0   3   2 236.650 3.86449   5
   0   3  -2 233.020 3.95320   4
   0   3  -2 229.502 4.67285   1
   0   3  -2 237.206 3.86433   5
   0   3   2 233.748 4.19817   4
   0   3   2 229.805 4.73133   1
  -1  -3  -2 1.60455 0.60310   6
   1  -3   2 1.61951 0.85739   6
  -1  -3  -2 5.65092 0.86368   3
   1  -3   2 1.26116 0.64639   3
  -1  -3  -2 2.73284 0.68066   4
   1  -3   2 0.59473 0.54587   2
  -1   3  -2 1.10986 0.71694   1
  -1   3  -2 0.79811 0.67626   4
   1   3   2 1.44037 0.89619   1
  -2  -3  -2 53.6778 1.98025   3
  -2  -3  -2 53.0183 1.87486   4
  -2  -3  -2 56.7245 1.49854   6
   2  -3   2 52.6905 1.97153   2
   2  -3   2 54.7296 1.51544   5
   2  -3   2 53.6858 1.94447   3
   2  -3   2 51.8327 2.35998   6
   2   3   2 57.6123 2.70299   1
   2   3   2 55.1640 2.36720   5
  -2   3  -2 58.2707 1.79776   7
  -2   3  -2 60.0082 2.36673   4
  -2   3  -2 52.5232 1.89452   1
   2   3   2 51.8254 1.42285   2
  -3  -3  -2 3.66021 1.00029   3
  -3  -3  -2 7.49518 1.09186   4
   3  -3   2 4.87350 1.00773   3
   3  -3   2 2.63413 1.03751   2
   3  -3   2 4.22009 0.80827   5
  -3  -3  -2 4.41909 0.62742   6
   3  -3   2 3.95045 1.28087   6
   3   3   2 4.35028 0.91332   2
  -3   3  -2 11.0278 1.64151   4
  -3   3  -2 5.33697 0.99567   7
  -3   3  -2 5.88074 0.89131   1
   3   3   2 6.87360 1.52799   1
   3   3   2 4.67187 1.27234   5
   4  -3   2 11.6324 1.70312   2
   4  -3   2 11.1533 1.25217   5
   4  -3   2 16.8424 1.56595   3
  -4  -3  -2 18.6215 1.65820   3
  -4  -3  -2 12.1282 1.41938   4
   4  -3   2 9.44499 1.62015   6
  -4   3  -2 12.0452 1.90510   4
   4   3   2 12.4385 1.50463   2
  -4   3  -2 9.10281 1.00389   1
   4   3   2 16.7737 2.07513   5
  -4   3  -2 12.0430 1.58848   7
   4   3   2 10.9972 1.85089   1
   5  -3   2 145.403 3.87513   5
  -5  -3  -2 139.675 3.97804   3
   5  -3   2 145.808 4.61941   2
   5  -3   2 145.946 4.06209   3
  -5  -3  -2 144.685 4.01502   4
   5  -3   2 137.219 4.82910   6
  -5   3  -2 143.870 5.19419   4
   5   3   2 145.375 5.03382   5
   5   3   2 139.849 4.15627   2
  -5   3  -2 143.854 4.47518   7
   5   3   2 142.591 4.77385   1
  -6  -3  -2 63.7955 3.32855   4
   6  -3   2 75.1304 4.33857   3
   6  -3   2 57.0189 3.61222   2
   6  -3   2 57.4684 3.75307   6
   6  -3   2 57.2746 3.07232   5
  -6  -3  -2 62.0746 3.27306   3
   6   3   2 55.6113 3.81981   5
   6   3   2 59.6986 3.32832   2
  -6   3  -2 54.7296 3.84110   4
  -6   3  -2 59.1271 3.55513   7
   6   3   2 52.2488 3.52525   1
   7  -3   2 0.70060 2.22772   2
  -7  -3  -2 0.02749 1.82500   4
   7  -3   2 -1.1928 2.23400   6
  -7   3  -2 5.61034 2.50089   4
   7   3   2 2.65941 2.07019   1
  -7   3  -2 -0.3848 1.96383   7
   7   3   2 1.43078 2.28525   5
   7   3   2 1.84175 1.85661   2
   8  -3   2 1.76827 2.69023   2
   8  -3   2 7.93126 2.92406   6
  -8  -3  -2 5.51976 2.36203   4
  -8   3  -2 7.00315 2.82925   4
   8   3   2 1.87100 3.44137   1
   8   3   2 5.07207 2.87593   5
  -8   3  -2 6.13233 2.47257   7
  -9  -3  -2 6.23213 2.63857   4
   9  -3   2 1.56000 3.11114   2
  -9   3  -2 5.32466 2.73223   7
  -9   3  -2 3.38940 2.95666   4
   9   3   2 7.92235 3.27831   5
 -10  -3  -2 4.53803 2.88551   4
   9  -4  -2 45.9679 4.70974   2
   9  -4  -2 36.5016 4.81839   6
  -9   4   2 39.5722 4.37187   4
   9   4  -2 37.0081 4.41758   5
  -9   4   2 44.8368 4.40681   7
   8  -4  -2 347.504 9.56679   2
  -8  -4   2 369.784 9.04682   3
   8  -4  -2 364.451 10.4440   6
  -8   4   2 362.342 9.67768   4
  -8   4   2 355.281 9.36930   7
   8   4  -2 368.021 9.85666   5
   8   4  -2 354.620 9.38137   1
   7  -4  -2 528.555 10.7250   3
   7  -4  -2 507.155 11.8506   6
   7  -4  -2 490.509 11.0202   2
  -7  -4   2 508.023 10.4365   3
   7   4  -2 513.752 10.5903   1
  -7   4   2 491.976 10.9642   4
   7   4  -2 496.338 11.2798   5
  -7   4   2 504.092 10.5805   7
   6  -4  -2 156.997 5.71607   2
  -6  -4   2 157.145 5.35056   3
   6  -4  -2 162.297 5.38502   3
  -6  -4   2 165.354 4.28702   4
   6  -4  -2 154.772 6.39468   6
  -6   4   2 151.424 5.19323   7
   6   4  -2 158.154 5.56723   1
  -6   4   2 159.798 5.71786   4
   6   4  -2 162.141 5.89269   5
   6   4  -2 159.409 4.99263   2
  -5  -4   2 2.80406 1.17066   4
   5  -4  -2 1.74980 1.61752   3
   5  -4  -2 2.23892 2.05761   6
  -5  -4   2 3.09681 1.63301   3
   5  -4  -2 0.88576 1.63457   2
  -5   4   2 2.50419 1.75073   4
   5   4  -2 1.21645 1.70010   1
   5   4  -2 4.70781 1.92569   5
  -5   4   2 2.45960 1.60577   7
   5   4  -2 0.01350 1.34207   2
   4  -4  -2 592.314 10.1823   3
   4  -4  -2 577.112 10.1573   2
  -4  -4   2 581.246 8.81058   4
  -4  -4   2 581.110 10.1057   3
  -4  -4   2 578.414 9.23585   6
   4  -4  -2 580.080 10.9685   6
   4   4  -2 582.219 10.7728   1
   4   4  -2 584.002 10.7231   5
  -4   4   2 584.884 10.3489   4
   4   4  -2 576.970 9.20989   2
  -4   4   2 566.135 9.68601   7
   3  -4  -2 1445.31 21.0367   6
  -3  -4   2 1398.63 20.0207   3
  -3  -4   2 1437.61 18.8430   4
   3  -4  -2 1420.32 20.1646   3
   3  -4  -2 1452.64 19.9876   2
  -3  -4   2 1438.78 19.4407   6
  -3   4   2 1405.56 20.1172   4
  -3   4   2 1436.37 18.7707   1
   3   4  -2 1410.11 20.9838   1
  -3   4   2 1412.58 19.7000   7
   3   4  -2 1443.85 20.7135   5
   3   4  -2 1424.55 18.9250   2
  -2  -4   2 1186.69 16.4401   6
   2  -4  -2 1193.89 16.2977   2
   2  -4  -2 1179.57 17.4063   6
  -2  -4   2 1181.01 15.4267   2
  -2  -4   2 1168.14 16.7898   3
  -2  -4   2 1173.93 15.6647   4
   2  -4  -2 1196.17 16.8926   3
   2   4  -2 1180.08 15.5122   2
   2   4  -2 1186.93 15.7711   4
  -2   4   2 1162.44 16.6567   4
   2   4  -2 1172.36 16.8378   5
   2   4  -2 1167.74 17.7203   1
  -2   4   2 1194.24 16.2350   1
  -1  -4   2 62.1505 1.62608   2
   1  -4  -2 58.9501 1.83267   2
  -1  -4   2 58.3246 2.34548   3
  -1  -4   2 54.1654 2.26783   6
   1  -4  -2 54.3097 2.59474   6
  -1   4   2 60.1364 2.28480   4
  -1   4   2 54.1623 2.31709   1
   1   4  -2 56.8052 1.86452   4
   1   4  -2 55.4185 2.08773   5
   0  -4   2 191.081 4.16662   3
   0  -4  -2 187.127 4.25504   3
   0  -4   2 194.642 3.37747   2
   0  -4   2 186.474 4.33714   6
   0  -4  -2 190.932 4.23453   6
   0   4  -2 189.816 3.52781   5
   0   4   2 189.490 4.00272   4
   0   4   2 189.201 3.42179   5
   0   4   2 189.031 4.62530   1
   0   4  -2 191.517 3.79976   4
   0   4  -2 193.679 4.61585   1
   1  -4   2 889.909 12.0254   2
   1  -4   2 863.129 12.5808   3
  -1  -4  -2 895.001 12.7743   3
  -1  -4  -2 873.691 12.3525   6
   1  -4   2 869.864 13.1268   6
  -1  -4  -2 863.647 12.3518   4
   1   4   2 862.502 13.7174   1
  -1   4  -2 851.641 12.9632   1
  -1   4  -2 874.402 12.6148   4
   1   4   2 861.360 12.4709   4
   1   4   2 874.687 12.6498   5
  -1   4  -2 865.576 11.5677   5
   2  -4   2 1066.67 14.8901   2
   2  -4   2 1060.39 13.9461   5
  -2  -4  -2 1067.37 14.5150   6
  -2  -4  -2 1057.30 14.8966   4
   2  -4   2 1089.06 15.2225   3
   2  -4   2 1079.28 15.9794   6
  -2  -4  -2 1077.65 15.3595   3
  -2   4  -2 1075.29 15.6727   4
   2   4   2 1080.61 16.5986   1
   2   4   2 1092.82 15.8777   5
  -2   4  -2 1060.59 15.2227   1
   3  -4   2 564.655 7.90968   5
  -3  -4  -2 543.860 9.11900   3
   3  -4   2 557.817 9.08723   2
   3  -4   2 557.730 9.95758   6
  -3  -4  -2 535.248 8.68571   4
   3  -4   2 559.125 9.06244   3
   3   4   2 549.154 7.86300   2
  -3   4  -2 547.692 8.60869   1
   3   4   2 552.227 9.96162   5
  -3   4  -2 552.493 9.85764   4
   3   4   2 537.611 10.2512   1
  -3   4  -2 550.104 8.68710   7
   4  -4   2 4.99904 1.39658   3
  -4  -4  -2 3.98942 1.37930   3
  -4  -4  -2 5.50167 1.31235   4
   4  -4   2 3.36645 1.51538   2
   4  -4   2 3.70757 1.73789   6
  -4   4  -2 5.49795 1.07192   1
  -4   4  -2 6.90787 1.87024   4
   4   4   2 3.00365 1.78834   1
   4   4   2 12.3104 2.07934   5
  -4   4  -2 5.95304 1.37667   7
  -5  -4  -2 141.664 4.18755   4
   5  -4   2 152.860 4.43728   3
  -5  -4  -2 145.950 4.51384   3
   5  -4   2 152.965 5.36378   6
   5  -4   2 150.567 4.86718   2
   5   4   2 148.548 5.49241   5
  -5   4  -2 145.083 4.57635   7
   5   4   2 145.514 5.34596   1
  -5   4  -2 144.195 5.31536   4
   6  -4   2 160.825 6.10709   6
  -6  -4  -2 161.413 4.71316   4
   6  -4   2 167.604 5.67361   2
  -6  -4  -2 159.290 5.08241   3
   6   4   2 158.005 6.23097   5
  -6   4  -2 156.238 6.22358   4
   6   4   2 164.924 6.02649   1
  -6   4  -2 162.135 5.35602   7
   7  -4   2 133.457 6.10215   6
  -7  -4  -2 136.206 4.95564   4
   7  -4   2 134.599 5.81775   2
  -7   4  -2 131.266 6.05632   4
  -7   4  -2 138.977 5.59634   7
   7   4   2 133.398 5.66727   1
   7   4   2 132.714 6.13849   5
  -8  -4  -2 40.1067 3.48592   4
   8  -4   2 41.5127 4.27764   2
   8  -4   2 37.2311 4.21619   6
   8   4   2 36.7737 4.34490   5
  -8   4  -2 36.2870 4.14673   4
   8   4   2 30.2300 3.61100   1
   9  -4   2 1.88902 3.35350   2
   9  -4   2 3.62902 3.34087   6
   9   4   2 1.47096 3.31100   5
  -9   4  -2 7.90342 3.31761   4
   9  -5  -2 37.0645 5.18756   6
   9  -5  -2 36.7632 4.61573   2
  -9   5   2 29.6845 4.01561   7
   9   5  -2 25.1508 4.72019   5
  -9   5   2 25.6950 4.74890   4
  -8  -5   2 116.549 5.84183   3
   8  -5  -2 120.985 6.41733   2
   8  -5  -2 128.850 7.44061   6
   8   5  -2 112.989 6.51497   5
  -8   5   2 120.879 6.08646   7
  -8   5   2 111.451 6.26930   4
   8   5  -2 124.311 6.02511   1
   7  -5  -2 29.2110 3.54805   2
   7  -5  -2 27.1269 4.04167   6
   7  -5  -2 37.4860 3.61142   3
  -7  -5   2 29.4638 3.42818   3
  -7   5   2 36.5856 3.55519   7
   7   5  -2 28.7698 3.38014   1
   7   5  -2 26.6142 3.60024   5
  -7   5   2 37.7917 3.89157   4
   6  -5  -2 25.4766 3.62704   6
   6  -5  -2 22.7457 2.96257   2
  -6  -5   2 22.2978 2.85459   3
   6  -5  -2 21.7310 2.85647   3
   6   5  -2 22.4951 3.11061   5
  -6   5   2 21.2244 3.05928   4
  -6   5   2 17.8703 2.62661   7
   6   5  -2 21.0868 2.97408   1
   5  -5  -2 11.7445 2.19034   2
  -5  -5   2 15.4968 2.37440   3
   5  -5  -2 9.59169 2.19872   3
   5  -5  -2 12.1477 2.65632   6
   5   5  -2 11.6371 2.39220   1
  -5   5   2 8.27337 1.97701   7
   5   5  -2 7.02210 2.25434   5
  -5   5   2 12.4359 2.43388   4
   4  -5  -2 959.376 14.9659   2
   4  -5  -2 952.419 15.1705   3
  -4  -5   2 928.782 15.0855   3
   4  -5  -2 916.509 16.0816   6
  -4  -5   2 963.886 13.6203   4
  -4  -5   2 969.577 15.0725   6
  -4   5   2 949.194 15.3388   4
  -4   5   2 928.040 14.5503   7
   4   5  -2 947.690 15.6240   5
   4   5  -2 935.615 16.0171   1
  -3  -5   2 1099.26 15.1443   4
   3  -5  -2 1097.76 17.4954   6
  -3  -5   2 1107.49 15.9062   6
   3  -5  -2 1096.42 16.0881   2
   3  -5  -2 1080.86 16.5927   3
  -3  -5   2 1084.60 16.5423   3
  -3   5   2 1052.58 16.3994   4
  -3   5   2 1096.21 15.3139   1
   3   5  -2 1098.81 16.7546   5
   3   5  -2 1086.91 15.2728   4
  -2  -5   2 525.426 8.95973   6
   2  -5  -2 528.607 9.88897   6
   2  -5  -2 535.891 9.39420   3
  -2  -5   2 526.234 9.24508   3
   2  -5  -2 530.344 8.52091   2
  -2   5   2 516.261 8.75530   1
  -2   5   2 532.834 9.12563   4
   2   5  -2 533.309 9.04576   5
   2   5  -2 521.108 10.1975   1
   2   5  -2 511.037 8.17608   4
   1  -5  -2 35.4374 2.51189   6
   1  -5  -2 35.1520 2.37480   3
  -1  -5   2 38.7588 1.50389   2
  -1  -5   2 44.7572 2.56901   3
  -1  -5   2 41.3851 2.44582   6
  -1   5   2 38.9520 2.33237   4
   1   5  -2 29.4415 2.50515   1
   1   5  -2 36.2516 1.94223   5
   1   5  -2 42.2559 2.07620   4
  -1   5   2 37.2344 2.43556   1
   0  -5   2 683.347 9.41649   2
   0  -5   2 667.598 11.0056   6
   0  -5  -2 660.393 10.8470   3
   0  -5   2 660.342 10.6889   3
   0  -5  -2 672.268 10.8715   6
   0   5   2 654.905 10.3886   4
   0   5  -2 657.563 11.3067   1
   0   5   2 676.289 11.4405   1
   0   5   2 667.504 9.35529   5
   0   5  -2 674.889 10.1952   4
   0   5  -2 665.172 9.60910   5
  -1  -5  -2 2944.31 38.1931   3
   1  -5   2 2935.63 38.6257   6
  -1  -5  -2 2915.03 37.7463   6
  -1  -5  -2 2892.84 37.5892   4
   1  -5   2 2967.42 36.9808   2
   1  -5   2 2905.73 37.9677   3
   1   5   2 2896.75 39.2606   1
   1   5   2 2930.53 37.5151   5
  -1   5  -2 2879.59 37.8068   4
  -1   5  -2 2916.27 36.3888   5
  -1   5  -2 2889.93 38.4332   1
   1   5   2 2833.56 37.6309   4
   2  -5   2 1762.38 23.2312   2
   2  -5   2 1718.17 24.6374   6
   2  -5   2 1694.73 23.7490   3
  -2  -5  -2 1735.83 23.2051   6
  -2  -5  -2 1751.37 23.4221   4
  -2  -5  -2 1732.45 24.0046   3
   2   5   2 1716.34 23.5428   4
   2   5   2 1698.80 25.3236   1
   2   5   2 1731.96 24.1417   5
  -2   5  -2 1733.82 23.8300   1
  -2   5  -2 1785.04 24.2051   4
   3  -5   2 16.4353 2.38771   6
   3  -5   2 14.7011 1.85778   3
  -3  -5  -2 10.3381 1.54845   4
   3  -5   2 12.3622 1.68090   2
  -3  -5  -2 12.1594 1.82558   3
  -3   5  -2 6.61367 1.77104   4
  -3   5  -2 8.70798 1.43039   1
   3   5   2 11.7158 2.27947   1
  -3   5  -2 9.79590 1.44480   7
   3   5   2 12.5931 2.02267   5
  -4  -5  -2 471.011 8.94970   3
   4  -5   2 469.922 8.80772   3
   4  -5   2 452.550 9.76945   6
   4  -5   2 466.070 8.93415   2
  -4  -5  -2 470.227 8.37165   4
   4   5   2 485.468 9.85066   5
   4   5   2 474.907 10.3302   1
  -4   5  -2 474.529 9.79695   4
  -4   5  -2 464.254 8.39165   7
   5  -5   2 986.317 15.8870   2
  -5  -5  -2 982.168 15.5999   3
   5  -5   2 987.239 15.4461   3
   5  -5   2 989.613 16.9267   6
  -5  -5  -2 961.475 14.8707   4
  -5   5  -2 947.753 15.2193   7
  -5   5  -2 949.690 16.5970   4
   5   5   2 942.659 16.6559   5
   5   5   2 982.304 16.9969   1
   6  -5   2 806.339 14.4167   2
  -6  -5  -2 810.829 13.2133   4
   6  -5   2 808.861 15.3325   6
  -6  -5  -2 789.600 13.8070   3
   6   5   2 788.949 15.1142   5
   6   5   2 792.857 15.0819   1
  -6   5  -2 806.428 15.1390   4
   7  -5   2 195.277 7.49527   6
  -7  -5  -2 195.980 5.95469   4
   7  -5   2 188.374 7.04987   2
  -7   5  -2 183.875 7.28318   4
   7   5   2 191.977 7.60083   5
   7   5   2 193.060 7.23394   1
   8  -5   2 13.0796 3.69098   6
   8  -5   2 10.2986 3.30612   2
  -8   5  -2 19.6912 3.83960   4
   8   5   2 12.7104 3.18252   1
   8   5   2 14.2347 3.59807   5
   9  -5   2 161.763 8.03226   6
   8  -6  -2 299.097 9.21128   2
   8  -6  -2 299.232 10.7531   6
  -8  -6   2 305.859 9.06408   3
  -8   6   2 294.858 9.00312   7
   8   6  -2 302.106 9.66635   5
  -8   6   2 328.641 9.98711   4
   8   6  -2 306.358 9.27661   1
  -7  -6   2 568.717 12.3225   3
   7  -6  -2 568.820 12.4264   2
   7  -6  -2 568.502 12.3222   3
   7  -6  -2 595.988 13.9781   6
   7   6  -2 570.587 12.7186   5
  -7   6   2 557.505 12.6421   4
   7   6  -2 575.869 12.6449   1
  -7   6   2 597.392 12.1363   7
   6  -6  -2 315.569 9.45979   6
  -6  -6   2 301.552 8.20371   3
   6  -6  -2 300.280 8.17808   2
   6  -6  -2 306.580 8.29756   3
  -6   6   2 299.463 8.54222   4
   6   6  -2 312.643 8.79064   5
  -6   6   2 302.259 7.86206   7
   6   6  -2 314.966 9.01647   1
  -5  -6   2 11.0589 2.50982   3
   5  -6  -2 8.20791 2.84335   6
   5  -6  -2 8.22764 2.43918   3
   5  -6  -2 10.2893 2.37881   2
  -5   6   2 10.1966 2.56048   4
   5   6  -2 9.96428 2.51122   5
   5   6  -2 9.23147 2.70808   1
  -5   6   2 9.65480 2.23278   7
  -4  -6   2 690.481 12.4583   3
   4  -6  -2 685.496 13.4451   6
   4  -6  -2 675.062 12.3666   3
  -4   6   2 665.485 12.3475   4
  -4   6   2 667.684 11.5598   7
   4   6  -2 686.198 12.6385   5
   4   6  -2 652.408 13.1878   1
  -3  -6   2 929.807 14.4713   6
   3  -6  -2 935.038 15.2783   3
   3  -6  -2 949.262 16.2085   6
  -3  -6   2 928.687 14.0783   4
  -3  -6   2 938.475 15.1696   3
  -3   6   2 899.657 14.9455   4
   3   6  -2 959.054 15.1166   5
   3   6  -2 910.913 16.2570   1
   2  -6  -2 1237.76 19.5499   6
  -2  -6   2 1246.24 18.4239   6
  -2  -6   2 1247.22 18.7970   3
   2  -6  -2 1248.36 18.8854   3
   2   6  -2 1265.34 18.1554   5
   2   6  -2 1221.08 17.4831   4
  -2   6   2 1262.61 18.2681   1
   2   6  -2 1276.03 20.1188   1
  -2   6   2 1208.66 18.4445   4
   1  -6  -2 136.772 4.83625   6
  -1  -6   2 135.349 4.47162   3
  -1  -6   2 139.852 4.53465   6
   1  -6  -2 140.390 4.58670   3
   1   6  -2 132.937 3.65947   5
  -1   6   2 136.249 4.20555   4
   1   6  -2 134.080 3.73591   4
  -1   6   2 141.841 4.59597   1
   1   6  -2 139.379 5.15535   1
   0  -6  -2 600.090 10.7248   3
   0  -6   2 615.208 10.6607   3
   0  -6  -2 631.717 10.9294   6
   0  -6   2 611.018 10.9142   6
   0   6  -2 611.433 10.0431   4
   0   6  -2 630.808 11.4314   1
   0   6   2 606.764 11.2929   1
   0   6   2 603.796 10.2970   4
   1  -6   2 1019.29 16.1956   6
   1  -6   2 1028.39 15.6149   3
  -1  -6  -2 1005.31 15.3947   6
  -1  -6  -2 1002.97 15.6845   3
   1   6   2 993.463 15.1014   4
  -1   6  -2 989.815 15.1991   4
  -1   6  -2 1018.83 15.9909   1
   1   6   2 1004.19 16.7714   1
  -2  -6  -2 877.218 14.3749   3
  -2  -6  -2 910.441 13.7027   4
   2  -6   2 893.996 15.0873   6
   2  -6   2 906.083 14.2717   3
   2   6   2 897.546 15.7076   1
   2   6   2 879.432 13.7870   4
  -2   6  -2 879.004 14.1046   1
  -2   6  -2 893.466 14.2924   4
   2   6   2 889.848 14.0458   5
   3  -6   2 69.8343 3.29673   2
   3  -6   2 71.5843 4.33317   6
  -3  -6  -2 59.9377 3.50146   3
  -3  -6  -2 66.4717 3.27359   4
   3  -6   2 61.8793 3.44143   3
  -3   6  -2 64.5733 3.12251   7
  -3   6  -2 65.8963 3.81513   4
   3   6   2 62.8535 3.60832   5
   3   6   2 61.6202 4.19896   1
   3   6   2 71.2862 3.46098   4
  -3   6  -2 64.4774 3.18037   1
   4  -6   2 23.2271 3.16121   6
   4  -6   2 25.3301 2.68613   3
  -4  -6  -2 22.0425 2.31001   4
  -4  -6  -2 21.4064 2.62289   3
   4  -6   2 20.6053 2.46744   2
   4   6   2 17.7973 3.08326   1
  -4   6  -2 21.6959 2.84506   4
   4   6   2 20.8148 2.76440   5
   5  -6   2 202.699 7.20807   6
  -5  -6  -2 200.830 5.55255   4
   5  -6   2 195.610 6.03811   3
  -5  -6  -2 193.710 6.12214   3
   5  -6   2 194.802 6.23536   2
  -5   6  -2 200.838 6.77541   4
   5   6   2 211.154 7.44672   1
   5   6   2 201.755 6.79700   5
  -6  -6  -2 172.199 5.65577   4
   6  -6   2 181.850 6.59540   2
  -6  -6  -2 185.777 6.36459   3
   6  -6   2 185.802 7.56315   6
  -6   6  -2 186.448 7.04486   4
   6   6   2 179.294 7.31888   1
   6   6   2 173.463 7.04025   5
   7  -6   2 18.7327 3.46307   2
   7  -6   2 20.8947 3.97556   6
   7   6   2 25.1336 3.84579   5
   7   6   2 21.9604 3.78434   1
  -7   6  -2 19.5542 3.67163   4
   8  -6   2 -0.9566 3.16712   2
   8  -6   2 3.95236 3.61709   6
  -8   6  -2 5.95617 5.55368   4
   8   6   2 1.98467 3.21645   5
   8   6   2 -0.9748 2.95505   1
   7  -7  -2 9.48607 4.05903   6
  -7  -7   2 17.5030 3.74540   3
   7  -7  -2 11.2302 3.35580   3
  -7   7   2 14.1193 3.67500   4
   7   7  -2 12.9589 3.54888   5
   7   7  -2 12.9996 3.63122   1
   6  -7  -2 135.819 7.40885   6
   6  -7  -2 134.808 6.33748   3
  -6  -7   2 128.043 6.24841   3
   6   7  -2 140.400 6.81442   1
  -6   7   2 134.049 5.62436   7
   6   7  -2 135.036 6.32321   5
  -6   7   2 117.750 6.26848   4
  -5  -7   2 3.35751 2.65685   3
   5  -7  -2 4.29663 3.05764   6
   5  -7  -2 3.94618 2.58645   3
  -5   7   2 3.35792 2.67468   4
  -5   7   2 4.93383 2.30861   7
   5   7  -2 6.32133 2.92557   1
   5   7  -2 2.37460 2.51052   5
   4  -7  -2 0.98753 2.26541   3
   4  -7  -2 5.12532 2.81022   6
  -4  -7   2 0.72575 2.32334   3
  -4   7   2 -0.9419 2.14947   4
   4   7  -2 4.16332 2.73261   1
   4   7  -2 1.90238 2.24217   5
  -4   7   2 0.67185 1.88401   7
   3  -7  -2 78.3421 4.92920   6
  -3  -7   2 80.9180 4.47641   3
   3  -7  -2 80.2879 4.47866   3
  -3   7   2 84.4626 4.39466   4
   3   7  -2 76.4507 4.88938   1
   2  -7  -2 584.158 11.8765   6
  -2  -7   2 579.959 10.8958   6
   2  -7  -2 591.634 11.3362   3
  -2  -7   2 589.926 11.2211   3
   2   7  -2 583.392 12.4126   1
  -2   7   2 569.773 10.8156   4
  -2   7   2 583.704 11.2569   1
   1  -7  -2 145.606 5.50201   6
  -1  -7   2 141.460 5.12136   3
  -1  -7   2 146.367 5.19050   6
   1  -7  -2 149.008 5.29249   3
  -1   7   2 145.376 4.88945   4
   1   7  -2 136.579 4.55776   4
  -1   7   2 146.093 5.21006   1
   1   7  -2 144.734 5.73835   1
   0  -7   2 132.635 5.06930   6
   0  -7  -2 125.907 4.98004   6
   0  -7  -2 130.638 4.98869   3
   0  -7   2 131.395 4.84534   3
   0   7  -2 127.280 4.25503   4
   0   7  -2 132.573 5.36468   1
   0   7   2 124.417 5.17133   1
   0   7   2 127.402 4.39765   4
   1  -7   2 554.079 10.4822   3
   1  -7   2 547.742 11.0810   6
  -1  -7  -2 545.115 10.6544   3
   1   7   2 549.180 9.97123   4
  -1   7  -2 543.518 10.0977   4
   1   7   2 548.881 11.5564   1
  -1   7  -2 558.542 10.8834   1
  -2  -7  -2 348.557 8.16097   3
   2  -7   2 343.688 8.72268   6
   2  -7   2 342.626 7.93498   3
   2   7   2 359.957 9.25350   1
   2   7   2 350.933 7.51237   4
  -2   7  -2 355.601 7.89477   1
  -2   7  -2 347.621 7.92544   4
   3  -7   2 108.826 4.86834   3
  -3  -7  -2 111.618 4.33549   4
  -3  -7  -2 105.607 4.87355   3
   3  -7   2 98.1700 5.40395   6
  -3   7  -2 105.832 4.92450   4
   3   7   2 111.008 4.49222   4
   3   7   2 114.851 6.19787   1
  -4  -7  -2 21.4919 2.54160   4
   4  -7   2 12.2682 3.00402   6
  -4  -7  -2 14.8664 2.87787   3
   4  -7   2 16.0795 2.75970   3
  -4   7  -2 19.8947 3.04272   4
   4   7   2 20.5832 2.62207   4
   4   7   2 14.7824 3.27318   1
   5  -7   2 436.526 11.3155   6
   5  -7   2 449.513 9.98911   3
  -5  -7  -2 440.922 10.2801   3
  -5   7  -2 455.196 10.8436   4
   5   7   2 456.947 11.4284   1
   5   7   2 438.935 10.6114   5
  -6  -7  -2 185.192 6.92271   3
   6  -7   2 188.412 8.07325   6
  -6   7  -2 187.269 7.47784   4
   6   7   2 191.943 7.84395   1
   6   7   2 195.057 7.66415   5
   7  -7   2 11.0010 3.97312   6
   7   7   2 10.4985 3.55480   5
  -7   7  -2 8.34702 3.54057   4
   7   7   2 16.8510 3.80632   1
   6  -8  -2 2.94275 4.28928   6
  -6  -8   2 -1.5209 3.17788   3
   6  -8  -2 1.06801 2.96654   3
  -6   8   2 -0.7305 3.15081   4
   6   8  -2 3.81511 3.55705   1
  -5  -8   2 7.09485 3.23932   3
   5  -8  -2 3.96740 3.49811   6
   5  -8  -2 3.10824 2.82459   3
  -5   8   2 2.20512 2.92328   4
   5   8  -2 4.36497 3.30715   1
   4  -8  -2 1.16853 2.96152   6
   4  -8  -2 -2.6032 2.53547   3
  -4  -8   2 0.41887 2.62148   3
  -4   8   2 0.37542 2.44648   4
  -4   8   2 0.30118 2.27257   7
   4   8  -2 4.06761 3.14439   1
  -3  -8   2 20.6850 3.27639   3
   3  -8  -2 17.8894 3.22781   3
   3  -8  -2 21.3787 3.70378   6
   3   8  -2 17.0161 3.52555   1
  -3   8   2 18.8075 3.03725   4
   2  -8  -2 15.1257 2.95543   3
   2  -8  -2 14.5636 3.15808   6
  -2  -8   2 14.2728 2.81945   3
   2   8  -2 16.4439 3.34562   1
  -2   8   2 15.1767 2.71995   4
   1  -8  -2 29.1860 3.54443   6
  -1  -8   2 33.7090 3.44862   3
   1  -8  -2 28.7475 3.32157   3
  -1  -8   2 30.8152 3.38257   6
  -1   8   2 29.7002 3.03100   4
   1   8  -2 36.5126 3.90280   1
  -1   8   2 30.1224 3.27256   1
   0  -8  -2 10.5195 2.58713   3
   0  -8   2 5.64807 2.47699   6
   0  -8   2 10.8837 2.63233   3
   0   8   2 6.03333 2.59179   1
   0   8   2 6.54961 2.22465   4
   0   8  -2 3.71935 2.39692   1
   1  -8   2 -0.6752 2.43597   6
  -1  -8  -2 2.38733 2.31005   3
   1  -8   2 3.60778 2.33219   3
  -1   8  -2 0.37138 1.93399   4
  -1   8  -2 0.07611 2.20785   1
   1   8   2 2.01656 2.59378   1
   1   8   2 0.23624 1.94045   4
   2  -8   2 3.72858 2.71730   6
   2  -8   2 3.40106 2.45887   3
  -2  -8  -2 3.27310 2.54643   3
   2   8   2 7.82119 2.97297   1
  -2   8  -2 4.18259 2.26365   4
   2   8   2 0.64087 2.01804   4
  -3  -8  -2 26.9828 3.50017   3
   3  -8   2 27.7901 3.31049   3
   3  -8   2 31.7338 3.97368   6
  -3   8  -2 27.3750 3.37702   4
   3   8   2 29.1952 4.10110   1
  -4  -8  -2 72.6165 4.91637   3
   4  -8   2 58.8088 5.11185   6
   4  -8   2 63.1792 4.50962   3
  -4   8  -2 62.6589 4.73990   4
   4   8   2 68.2360 5.52535   1
   5  -8   2 0.89808 3.34235   6
   5  -8   2 2.28299 2.78908   3
  -5  -8  -2 -2.0497 2.74923   3
   5   8   2 2.72451 3.24005   1
  -5   8  -2 -2.6319 2.85411   4
  -6  -8  -2 2.05165 3.16529   3
  -6   8  -2 5.15723 3.37335   4
  -4  -9   2 135.383 6.80052   3
   4  -9  -2 126.582 7.51646   6
   4  -9  -2 123.251 6.59789   3
   4   9  -2 148.905 8.20239   1
  -4   9   2 129.225 6.62718   4
  -3  -9   2 -0.6231 2.83250   3
   3  -9  -2 4.76898 3.30120   6
   3  -9  -2 1.54372 3.07575   3
  -3   9   2 3.12619 2.92202   4
   3   9  -2 -0.2214 3.01407   1
   2  -9  -2 6.77122 3.32199   6
  -2  -9   2 7.56141 2.92155   3
   2  -9  -2 10.7398 3.24193   3
   2   9  -2 4.61038 3.32509   1
  -2   9   2 5.41833 2.75501   4
   1  -9  -2 42.7238 4.24250   3
   1  -9  -2 40.0148 6.08264   6
  -1  -9   2 37.0204 3.92097   3
   1   9  -2 40.4936 4.42825   1
  -1   9   2 42.2480 3.77839   4
   0  -9   2 157.621 6.67234   3
   0  -9   2 159.591 6.95483   6
   0  -9  -2 152.209 6.58520   3
   0   9   2 153.105 6.88265   1
   0   9  -2 159.198 6.93624   1
   0   9   2 157.378 6.02540   4
   1  -9   2 68.9531 4.72714   3
   1  -9   2 73.4397 5.37954   6
  -1  -9  -2 63.8945 4.77280   3
   1   9   2 64.9840 5.25244   1
  -1   9  -2 65.9175 4.76801   1
   2  -9   2 2.92133 2.79727   3
   2  -9   2 -0.9045 3.15093   6
  -2  -9  -2 0.41991 2.72211   3
   2   9   2 1.72319 3.07416   1
   3  -9   2 14.8359 3.28797   3
  -3  -9  -2 18.8282 3.53035   3
   3  -9   2 16.0009 3.71525   6
   3   9   2 18.5206 4.05418   1
  -3   9  -2 12.0971 3.18004   4
  -4  -9  -2 -0.1904 3.05946   3
   4  -9   2 2.49398 3.04107   3
   4  -9   2 3.28288 5.99411   6
  -4   9  -2 4.71808 3.18766   4
   1  10  -2 7.27504 3.48327   1
   0  10  -2 1.16835 3.02754   1
   1 -10   2 69.9583 5.94931   6
   1  10   2 69.9676 5.82146   1
 -10   0   3 0.67784 2.51977   4
  10   0  -3 -0.1676 2.66743   5
  10   0  -3 -0.2322 2.92006   2
 -10   0   3 -0.4137 2.81061   7
   9   0  -3 0.56326 2.35638   5
  -9   0   3 0.34167 2.30276   4
   9   0  -3 1.92419 2.53281   2
  -9   0   3 -0.2984 2.42183   7
   8   0  -3 0.06088 2.09535   5
  -8   0   3 1.43212 1.93060   3
   8   0  -3 0.26931 2.20668   6
   8   0  -3 2.46202 2.33200   2
  -8   0   3 4.96558 2.41077   7
  -8   0   3 2.15893 1.93221   4
  -7   0   3 1.19415 1.90490   7
  -7   0   3 -0.3798 1.67448   3
   7   0  -3 2.18665 1.95258   6
   7   0  -3 -0.9904 1.68521   5
  -7   0   3 0.94418 1.64687   4
   7   0  -3 2.67184 1.93779   2
  -6   0   3 -0.1831 1.57731   7
  -6   0   3 0.58094 1.45539   3
   6   0  -3 1.25431 1.59629   5
   6   0  -3 0.09740 1.64128   2
  -6   0   3 -0.3851 1.33482   4
   6   0  -3 0.99637 1.72131   6
  -5   0   3 0.22508 1.36046   7
   5   0  -3 -0.1091 1.19673   5
  -5   0   3 -0.8699 1.10290   3
   5   0  -3 -0.7507 1.33293   2
  -5   0   3 0.42177 1.11317   4
   5   0  -3 0.38150 1.38865   6
   4   0  -3 1.84487 1.24629   6
  -4   0   3 1.01132 0.86651   4
  -4   0   3 0.75723 0.98666   3
   4   0  -3 -0.7251 0.92064   5
   4   0  -3 2.55607 0.69866   1
  -4   0   3 1.75406 1.09731   7
   4   0  -3 -0.3651 1.04551   2
   3   0  -3 0.09789 0.77275   2
  -3   0   3 1.01998 0.67664   4
   3   0  -3 1.08928 0.48607   1
   3   0  -3 0.98815 0.86664   6
  -3   0   3 0.01961 0.74776   7
   3   0  -3 -0.3204 0.65448   5
  -3   0   3 0.85323 0.79966   3
   2   0  -3 -0.6190 0.43239   5
  -2   0   3 1.87595 0.57815   7
   2   0  -3 -0.0205 0.60293   3
   2   0  -3 0.15504 0.35727   1
   2   0  -3 -0.2535 0.48610   2
  -2   0   3 0.81484 0.59241   3
  -2   0   3 0.47798 0.42465   4
   1   0  -3 0.52912 0.40478   3
   1   0  -3 0.70803 0.28831   1
   1   0  -3 1.14616 0.33867   5
  -1   0   3 1.51983 0.44808   3
  -1   0   3 0.61408 0.22271   4
  -1   0   3 0.96969 0.32918   7
   0   0  -3 4.20985 0.31337   4
   0   0  -3 6.21821 0.48382   3
   0   0   3 6.97574 0.45272   2
   0   0   3 6.48134 0.45486   3
   0   0   3 4.29214 0.39347   6
   1   0   3 1.12355 0.40815   5
  -1   0  -3 0.64526 0.39546   1
  -1   0  -3 0.69913 0.35444   4
   1   0   3 0.56724 0.33923   2
   1   0   3 1.24005 0.29497   6
  -2   0  -3 2.51149 0.64065   4
   2   0   3 1.97466 0.43445   6
  -2   0  -3 1.23128 0.52609   1
   2   0   3 2.96101 0.56326   2
   2   0   3 1.27920 0.56118   5
   3   0   3 0.89143 0.76218   5
  -3   0  -3 0.44042 0.74089   4
  -3   0  -3 0.89455 0.66469   1
   3   0   3 4.41165 0.87810   2
   4   0   3 -0.0814 0.78361   1
   4   0   3 0.97327 0.99424   2
  -4   0  -3 0.55515 0.66393   3
  -4   0  -3 2.09905 1.04989   4
   4   0   3 1.70980 0.84095   6
  -4   0  -3 0.37088 0.93339   7
  -5   0  -3 0.28028 0.90089   3
   5   0   3 0.15520 0.99438   1
   5   0   3 1.22877 1.39948   5
  -5   0  -3 0.02786 1.20430   4
   5   0   3 -1.4339 0.99809   6
  -5   0  -3 0.60540 1.19846   7
   6   0   3 -0.1603 1.44934   6
  -6   0  -3 0.75466 1.61068   4
   6   0   3 0.70782 0.99994   1
  -6   0  -3 1.29507 1.54044   7
   6   0   3 -0.8689 1.53943   5
   6   0   3 0.94676 1.64428   2
   7   0   3 0.36802 1.95034   5
   7   0   3 3.15230 2.08923   2
  -7   0  -3 1.08197 1.92902   4
  -8   0  -3 -1.2792 2.10528   4
   8   0   3 1.08568 2.31282   2
   8   0   3 0.17792 2.34185   5
  -9   0  -3 0.94470 2.56913   4
   9   0   3 2.52866 2.70933   5
   9   0   3 0.11574 2.63128   2
 -10   0  -3 3.55871 2.85663   4
  10   0   3 0.45720 3.15889   5
  10   0   3 -1.9506 2.91268   2
  10  -1  -3 95.9535 5.93157   2
  10   1  -3 88.2944 5.66659   5
 -10   1   3 82.7937 5.49855   7
  10   1  -3 86.8966 5.57326   2
 -10   1   3 77.1831 4.88497   4
  -9  -1   3 148.093 5.37591   4
   9  -1  -3 156.738 6.68700   6
  -9  -1   3 135.226 6.12678   7
   9  -1  -3 147.907 6.47584   2
   9  -1  -3 143.850 5.87872   5
  -9   1   3 149.798 5.93144   4
  -9   1   3 145.248 6.19446   7
   9   1  -3 138.204 6.10912   2
   9   1  -3 139.087 6.35914   5
  -8  -1   3 193.298 6.43326   7
   8  -1  -3 198.728 7.21367   6
  -8  -1   3 191.000 5.56533   4
  -8  -1   3 187.827 6.05212   3
   8  -1  -3 193.019 6.09765   5
   8  -1  -3 186.982 6.60795   2
  -8   1   3 183.105 6.56657   7
   8   1  -3 186.422 6.41417   5
   8   1  -3 190.615 6.51665   2
  -8   1   3 179.100 5.90813   3
  -8   1   3 195.144 6.16415   4
   7  -1  -3 116.198 5.22895   2
  -7  -1   3 115.784 4.84298   7
   7  -1  -3 112.185 4.50679   5
  -7  -1   3 116.914 4.15470   4
  -7  -1   3 117.782 4.57167   3
   7  -1  -3 122.738 5.57753   6
  -7   1   3 122.529 4.70861   3
   7   1  -3 118.431 4.94636   5
  -7   1   3 115.891 4.72323   4
   7   1  -3 119.369 4.93101   6
   7   1  -3 108.069 4.74882   2
  -7   1   3 117.455 5.06446   7
   6  -1  -3 30.3125 2.53400   5
  -6  -1   3 23.5618 2.08563   4
   6  -1  -3 27.1297 2.95733   6
   6  -1  -3 23.4552 2.65336   2
  -6  -1   3 22.9638 2.43984   7
  -6  -1   3 23.8522 2.31009   3
   6   1  -3 22.5191 1.84722   1
   6   1  -3 26.3569 2.77758   5
   6   1  -3 24.7404 2.57062   2
  -6   1   3 22.0638 2.49739   7
  -6   1   3 20.6323 2.25195   4
  -6   1   3 18.1027 2.17524   3
   6   1  -3 20.8413 2.44995   6
   5  -1  -3 962.091 15.0332   3
   5  -1  -3 973.184 15.2247   2
  -5  -1   3 970.293 14.7795   3
  -5  -1   3 958.559 14.8867   7
   5  -1  -3 944.145 14.5206   5
   5  -1  -3 977.209 15.9193   6
  -5  -1   3 961.579 14.0106   4
  -5   1   3 978.288 14.8680   3
  -5   1   3 941.089 14.9336   7
  -5   1   3 966.844 14.7507   4
   5   1  -3 944.434 15.2303   6
   5   1  -3 977.125 15.0087   2
   5   1  -3 973.457 15.1985   5
   5   1  -3 964.258 13.8824   1
  -4  -1   3 616.479 10.0553   7
  -4  -1   3 614.538 9.24025   4
   4  -1  -3 618.355 9.75962   5
   4  -1  -3 617.478 10.2350   3
  -4  -1   3 639.457 10.1085   3
   4  -1  -3 613.996 10.3281   2
   4   1  -3 613.707 10.0928   2
   4   1  -3 614.210 9.41527   1
  -4   1   3 614.615 9.87520   4
   4   1  -3 624.678 10.3380   5
  -4   1   3 641.089 10.1422   7
  -4   1   3 631.643 10.1199   3
   4   1  -3 611.934 10.4323   6
   3  -1  -3 84.9161 2.35654   5
  -3  -1   3 81.9163 2.55613   7
  -3  -1   3 78.4993 2.54972   3
  -3  -1   3 79.9688 2.59809   6
  -3  -1   3 80.1538 2.03636   4
   3  -1  -3 79.9553 2.69614   2
   3  -1  -3 81.3360 3.02138   6
  -3   1   3 84.6676 2.42305   4
   3   1  -3 85.6582 2.76121   5
   3   1  -3 85.3503 2.36380   1
   3   1  -3 82.5334 2.73280   6
   3   1  -3 82.8463 2.60831   2
  -2  -1   3 397.926 6.31682   6
   2  -1  -3 390.616 6.94862   6
  -2  -1   3 394.879 6.17736   7
   2  -1  -3 404.544 6.44106   3
   2  -1  -3 402.273 6.39567   2
   2  -1  -3 397.276 5.80247   5
  -2  -1   3 399.474 5.44155   4
  -2  -1   3 403.581 6.33441   3
  -2   1   3 407.350 6.01762   4
   2   1  -3 403.698 6.17912   2
   2   1  -3 403.615 6.27819   1
  -1  -1   3 15.8890 0.73374   7
   1  -1  -3 16.1434 0.84314   2
   1  -1  -3 15.2336 0.61443   5
  -1  -1   3 14.9633 0.87202   3
  -1  -1   3 16.6588 0.93600   6
   1  -1  -3 16.7321 0.71928   1
   1  -1  -3 15.0273 0.91790   3
  -1   1   3 18.6647 0.73901   1
   1   1  -3 17.3717 1.04920   1
   1   1  -3 16.2251 0.84435   2
   0  -1  -3 6118.85 80.2621   1
   0  -1   3 6206.17 79.1156   2
   0  -1   3 6420.19 80.8406   6
   0  -1  -3 6152.58 79.3710   3
   0  -1  -3 5921.93 77.5403   2
   0  -1  -3 5860.96 80.1468   6
   0  -1   3 6396.80 78.7870   3
   0   1   3 6201.19 78.5113   5
   0   1   3 6263.08 77.5426   2
   0   1   3 6244.33 80.6958   1
   0   1  -3 6122.36 80.0678   5
   0   1  -3 6506.13 77.8388   4
   1  -1   3 11.1768 0.74429   2
  -1  -1  -3 12.1735 0.60162   3
  -1  -1  -3 13.2378 0.78337   4
   1  -1   3 12.9199 0.53960   3
   1  -1   3 10.4664 0.69494   5
   1  -1   3 10.2674 0.72587   6
  -1   1  -3 10.7000 0.70186   5
   1   1   3 14.0434 0.62894   2
  -1   1  -3 14.2662 0.65059   7
  -1   1  -3 11.8498 0.90316   4
  -1   1  -3 10.4008 0.74819   1
  -2  -1  -3 3.59592 0.65348   4
   2  -1   3 1.17604 0.55399   2
   2  -1   3 2.75737 0.41208   3
  -2  -1  -3 1.95407 0.39996   3
   2  -1   3 2.77730 0.58614   5
   2   1   3 3.08044 0.70093   5
  -2   1  -3 4.14627 0.87059   4
  -2   1  -3 2.10508 0.58100   7
   2   1   3 1.54445 0.65568   1
  -2   1  -3 2.62656 0.57927   1
   2   1   3 3.43404 0.60055   2
  -3  -1  -3 112.188 2.31491   3
   3  -1   3 116.842 2.84746   5
   3  -1   3 111.027 2.39010   3
   3  -1   3 117.694 2.98750   2
   3  -1   3 110.846 2.83987   6
   3   1   3 117.479 2.42797   6
   3   1   3 109.916 3.04607   1
  -3   1  -3 112.912 2.65213   1
   3   1   3 114.091 3.13522   5
  -3   1  -3 114.475 2.92118   7
   3   1   3 117.038 2.83592   2
   4  -1   3 273.090 5.42407   6
  -4  -1  -3 270.240 5.43055   4
   4  -1   3 269.083 5.54116   2
   4  -1   3 270.414 4.88752   3
  -4  -1  -3 280.355 4.73858   3
   4  -1   3 281.680 5.40748   5
   4   1   3 279.131 5.55448   1
  -4   1  -3 272.702 4.99683   1
   4   1   3 265.220 5.41136   2
  -4   1  -3 281.013 6.03268   4
  -4   1  -3 276.826 4.84279   3
  -4   1  -3 275.624 5.52701   7
   4   1   3 275.168 5.82507   5
   4   1   3 274.299 4.98316   6
  -5  -1  -3 76.1672 2.55494   3
   5  -1   3 76.6513 3.35883   2
  -5  -1  -3 76.7698 3.28488   4
   5  -1   3 75.3581 2.64117   1
   5  -1   3 78.8847 3.15536   5
   5  -1   3 80.3615 3.22662   6
  -5   1  -3 77.2422 2.66267   1
   5   1   3 78.2130 3.08501   1
  -5   1  -3 80.0770 2.66324   3
   5   1   3 82.3638 2.86549   6
  -5   1  -3 77.1245 3.56821   4
   5   1   3 78.3679 3.49662   5
  -5   1  -3 87.7966 3.36201   7
   5   1   3 76.8498 3.21227   2
   6  -1   3 36.3826 2.69177   5
  -6  -1  -3 34.0210 2.61307   4
   6  -1   3 34.9593 2.87673   2
   6  -1   3 37.5284 2.86547   6
  -6   1  -3 36.5539 3.09431   4
   6   1   3 36.7343 2.53811   1
   6   1   3 29.9779 2.66108   2
  -6   1  -3 34.0563 2.77906   7
   6   1   3 28.5095 2.77966   5
  -7  -1  -3 1.39938 1.89478   4
   7  -1   3 2.18990 1.97790   5
   7  -1   3 1.56756 1.97340   6
   7  -1   3 -1.0608 1.99111   2
   7   1   3 -0.9116 1.91069   2
   7   1   3 3.42434 1.76370   1
  -7   1  -3 2.48850 1.97644   7
   7   1   3 0.21082 2.11637   5
  -7   1  -3 0.64147 2.00632   4
  -8  -1  -3 47.4158 3.66968   4
   8  -1   3 47.0527 3.98583   2
   8  -1   3 54.6460 3.98855   5
   8   1   3 48.4689 3.86534   2
  -8   1  -3 52.3831 4.07752   4
   8   1   3 52.6250 4.21230   5
  -8   1  -3 47.5995 3.77357   7
   9  -1   3 4.02257 2.93735   2
  -9  -1  -3 4.75917 2.63652   4
   9  -1   3 2.89403 2.80969   5
   9   1   3 2.90612 2.75801   2
   9   1   3 1.50483 2.83442   5
  -9   1  -3 2.45476 2.70642   4
 -10  -1  -3 17.7257 3.37720   4
  10  -1   3 20.5781 3.93602   2
  10  -1   3 22.9471 3.91094   5
 -10   1  -3 21.4407 3.65930   4
  10   1   3 20.7096 4.05484   5
  10   1   3 18.4609 3.69554   2
  10  -2  -3 72.2218 5.30969   2
 -10   2   3 66.9270 4.88110   4
  10   2  -3 76.1532 5.25150   2
  10   2  -3 72.8036 5.37550   5
 -10   2   3 74.7545 5.30326   7
   9  -2  -3 364.973 10.6173   6
   9  -2  -3 370.740 9.87671   2
  -9   2   3 375.754 9.41953   4
   9   2  -3 385.003 9.51257   2
  -9   2   3 347.521 9.42669   7
   9   2  -3 376.117 10.0210   5
  -8  -2   3 222.110 6.62992   3
   8  -2  -3 216.995 7.75137   6
  -8  -2   3 218.712 5.84247   4
   8  -2  -3 206.771 7.26113   2
   8   2  -3 221.795 6.78415   2
  -8   2   3 228.633 6.66641   3
  -8   2   3 211.533 6.78521   4
  -8   2   3 196.214 7.09176   7
   8   2  -3 220.561 7.16370   5
  -7  -2   3 11.7211 2.26186   3
  -7  -2   3 11.7193 1.84961   4
   7  -2  -3 11.5611 2.39583   3
   7  -2  -3 9.24908 1.88987   5
   7  -2  -3 10.8038 2.69156   6
   7  -2  -3 11.4327 2.59270   2
  -7   2   3 10.9142 2.27671   3
  -7   2   3 10.4155 2.36188   4
  -7   2   3 11.5692 2.43302   7
   7   2  -3 24.9684 2.94870   5
   7   2  -3 8.55708 2.21302   2
   6  -2  -3 202.429 5.80443   3
  -6  -2   3 198.811 5.57627   3
  -6  -2   3 202.082 4.74381   4
  -6  -2   3 199.877 5.38651   6
   6  -2  -3 203.376 5.19065   5
   6  -2  -3 212.361 6.59979   6
  -6   2   3 210.699 5.87214   7
  -6   2   3 214.188 5.90785   4
   6   2  -3 207.496 6.04310   5
  -6   2   3 200.446 5.60669   3
   6   2  -3 201.724 5.59764   2
   6   2  -3 206.505 5.16660   1
   5  -2  -3 2546.01 35.5375   6
  -5  -2   3 2522.06 33.9372   6
   5  -2  -3 2519.95 34.7174   2
  -5  -2   3 2541.23 34.2434   3
   5  -2  -3 2638.37 33.6620   5
   5  -2  -3 2601.18 34.5377   3
  -5  -2   3 2531.48 32.9638   4
   5   2  -3 2591.01 34.3494   2
  -5   2   3 2540.35 34.3165   7
   5   2  -3 2544.42 34.8709   5
   5   2  -3 2537.93 33.9096   1
  -5   2   3 2567.32 34.4263   4
  -4  -2   3 4927.62 63.8342   4
   4  -2  -3 5081.90 63.5126   3
   4  -2  -3 5170.99 62.5654   5
  -4  -2   3 5029.38 63.3573   3
  -4  -2   3 4974.95 62.9771   6
   4  -2  -3 4912.64 64.4046   6
   4  -2  -3 5029.59 63.7331   2
   4   2  -3 5058.52 63.9997   5
   4   2  -3 4995.04 63.2719   1
   4   2  -3 4948.51 63.2299   2
  -4   2   3 4956.44 63.1880   7
  -4   2   3 4949.26 63.3175   4
   3  -2  -3 332.473 5.27113   5
  -3  -2   3 338.012 6.07156   3
  -3  -2   3 333.499 5.80707   6
   3  -2  -3 324.158 6.10990   3
   3  -2  -3 325.118 6.67251   6
  -3  -2   3 336.331 4.96948   4
   3  -2  -3 339.918 6.30074   2
   3   2  -3 335.152 5.82673   2
  -3   2   3 337.238 5.96092   4
   3   2  -3 342.984 6.53021   5
   3   2  -3 336.206 6.27269   1
  -3   2   3 333.043 5.85468   7
   2  -2  -3 1847.94 24.4451   3
   2  -2  -3 1876.39 25.0819   6
  -2  -2   3 1897.11 24.4063   3
  -2  -2   3 1872.21 23.3682   4
   2  -2  -3 1895.79 24.4325   2
   2  -2  -3 1862.75 23.1499   5
  -2  -2   3 1857.74 24.1348   6
   2   2  -3 1840.87 23.9518   2
  -2   2   3 1858.02 24.1514   4
  -2   2   3 1902.53 23.3292   1
  -2   2   3 1873.35 24.1282   7
   2   2  -3 1853.88 24.8104   1
   2   2  -3 1844.33 24.6287   5
   1  -2  -3 4338.77 54.2352   2
   1  -2  -3 4160.01 56.2973   6
  -1  -2   3 4296.64 54.6652   3
   1  -2  -3 4302.49 57.6149   3
  -1  -2   3 4381.92 57.0925   6
  -1  -2   3 4194.01 55.4722   2
   1   2  -3 4355.99 53.5932   4
   1   2  -3 4116.63 55.8340   1
   1   2  -3 4195.46 56.8129   5
  -1   2   3 4292.90 53.9439   4
   1   2  -3 4230.88 55.6231   2
  -1   2   3 4297.49 53.9708   1
  -1   2   3 4339.60 53.1181   5
   0  -2  -3 9839.42 123.185   6
   0  -2  -3 9556.32 122.712   3
   0  -2   3 9901.48 121.370   2
   0  -2  -3 9438.11 117.923   2
   0  -2   3 9999.99 124.138   6
   0  -2  -3 9547.87 122.259   4
   0  -2   3 9627.26 122.363   3
   0   2  -3 9144.26 125.364   1
   0   2   3 9856.01 120.513   5
   0   2  -3 9373.25 120.860   4
   0   2  -3 9308.42 121.890   5
   0   2   3 9594.42 124.797   1
   1  -2   3 2717.21 34.0557   6
   1  -2   3 2613.83 35.1384   3
  -1  -2  -3 2699.84 33.8382   6
  -1  -2  -3 2694.04 34.1454   3
   1  -2   3 2636.86 34.2486   2
  -1  -2  -3 2670.51 33.6379   4
  -1   2  -3 2732.05 34.1051   4
   1   2   3 2700.19 33.6060   2
  -1   2  -3 2689.12 35.0604   5
  -1   2  -3 2770.71 34.0853   7
   1   2   3 2674.74 34.5615   5
   1   2   3 2679.81 34.4277   1
  -1   2  -3 2592.30 33.9024   1
   2  -2   3 8.79090 0.78440   5
  -2  -2  -3 10.2253 0.93379   4
   2  -2   3 8.73698 0.89031   2
   2  -2   3 8.04044 0.73207   3
  -2  -2  -3 9.44128 0.83811   3
   2  -2   3 11.7979 1.16949   6
   2   2   3 8.85184 1.05689   5
   2   2   3 9.92470 1.21464   1
   2   2   3 11.1864 0.81863   2
  -2   2  -3 9.71383 0.90703   1
  -2   2  -3 8.92389 1.15259   4
   3  -2   3 4658.70 59.9917   6
   3  -2   3 4768.51 59.9906   5
   3  -2   3 4644.01 58.0723   3
   3  -2   3 4731.93 58.3595   2
  -3  -2  -3 4646.44 58.8739   3
  -3  -2  -3 4590.72 60.1441   4
  -3   2  -3 4626.40 58.1948   7
   3   2   3 4624.68 58.9409   1
  -3   2  -3 4623.05 59.2957   4
   3   2   3 4638.24 59.7024   2
   3   2   3 4721.49 58.8904   5
  -3   2  -3 4479.52 57.6716   1
   4  -2   3 3888.39 49.1624   2
   4  -2   3 3862.40 49.3048   6
   4  -2   3 3871.37 48.2232   3
  -4  -2  -3 3761.68 48.6492   4
   4  -2   3 3893.10 48.5055   5
  -4  -2  -3 3827.82 48.1789   3
  -4   2  -3 3794.24 48.0627   1
  -4   2  -3 3816.70 49.1125   7
   4   2   3 3806.56 49.6582   5
   4   2   3 3858.27 49.4802   1
   4   2   3 3872.45 48.7749   2
  -4   2  -3 3727.29 49.9593   4
  -5  -2  -3 2231.95 29.2598   3
   5  -2   3 2266.01 29.7559   5
   5  -2   3 2240.68 29.3741   3
  -5  -2  -3 2181.79 29.7669   4
   5  -2   3 2199.16 30.3655   2
   5  -2   3 2209.79 30.4172   6
   5   2   3 2247.58 30.1131   2
  -5   2  -3 2224.20 30.3495   7
  -5   2  -3 2311.81 29.0750   1
   5   2   3 2222.52 30.9802   5
  -5   2  -3 2166.29 31.1035   4
   5   2   3 2243.45 30.4977   1
   6  -2   3 74.2658 3.99068   6
   6  -2   3 72.6148 3.55157   5
  -6  -2  -3 61.4087 3.29798   4
   6  -2   3 74.5709 3.96568   2
  -6   2  -3 63.2839 3.85521   4
  -6   2  -3 73.1792 3.76326   7
   6   2   3 74.9852 3.76763   1
   6   2   3 74.8466 3.81813   2
   6   2   3 63.7716 3.88274   5
   7  -2   3 624.154 12.0183   6
   7  -2   3 625.404 12.0716   2
  -7  -2  -3 627.238 11.3709   4
   7  -2   3 628.164 11.4134   5
  -7   2  -3 606.300 11.5100   7
  -7   2  -3 620.148 12.2543   4
   7   2   3 634.839 11.4793   1
   7   2   3 585.544 12.1365   5
   7   2   3 613.291 11.7235   2
   8  -2   3 581.755 12.5254   2
   8  -2   3 603.781 11.9145   5
  -8  -2  -3 611.508 11.6965   4
  -8   2  -3 590.634 12.3349   4
   8   2   3 612.082 12.1601   2
   8   2   3 599.828 12.8317   5
  -8   2  -3 603.652 11.8819   7
   9  -2   3 698.735 14.5026   2
  -9  -2  -3 733.584 13.3776   4
  -9   2  -3 689.148 13.9205   4
  -9   2  -3 664.006 13.3256   7
   9   2   3 672.682 14.6859   5
   9   2   3 668.940 13.6984   2
 -10  -2  -3 97.9231 5.52782   4
  10   2   3 98.9623 8.38892   2
  10  -3  -3 122.572 7.64340   6
  10   3  -3 130.124 7.22388   2
  10   3  -3 113.225 9.57212   5
 -10   3   3 118.975 6.51395   7
 -10   3   3 129.182 6.75716   4
   9  -3  -3 602.163 14.2227   6
   9  -3  -3 589.574 13.0434   2
   9   3  -3 577.244 12.2614   2
  -9   3   3 573.897 12.7547   7
  -9   3   3 590.527 12.7407   4
   9   3  -3 584.983 13.0264   5
   8  -3  -3 705.004 14.8284   6
   8  -3  -3 698.940 13.3950   3
  -8  -3   3 669.270 12.9057   3
   8  -3  -3 690.471 13.7857   2
   8   3  -3 701.883 13.0822   2
   8   3  -3 676.789 13.7265   5
  -8   3   3 664.982 13.2714   4
  -8   3   3 670.516 12.9283   3
  -8   3   3 647.610 13.2856   7
  -7  -3   3 353.919 8.26037   3
   7  -3  -3 348.879 8.80002   2
  -7  -3   3 333.205 8.38986   4
   7  -3  -3 348.167 9.42932   6
   7  -3  -3 360.305 8.50526   3
   7   3  -3 351.385 8.14039   2
  -7   3   3 337.029 8.44249   4
   7   3  -3 326.336 7.70678   1
  -7   3   3 350.434 8.17878   3
   7   3  -3 346.378 8.74159   5
  -7   3   3 331.451 8.38409   7
   6  -3  -3 262.719 6.94818   2
  -6  -3   3 259.801 6.13562   6
  -6  -3   3 259.553 5.42900   4
  -6  -3   3 257.631 6.65748   3
   6  -3  -3 274.048 7.74824   6
   6  -3  -3 265.259 6.80048   3
  -6   3   3 263.844 6.96780   4
   6   3  -3 261.790 6.48159   2
   6   3  -3 261.390 7.21518   5
  -6   3   3 268.151 6.68379   7
   6   3  -3 267.586 6.50172   1
  -5  -3   3 1723.21 24.5070   3
   5  -3  -3 1745.98 25.0124   2
  -5  -3   3 1740.36 23.7436   6
  -5  -3   3 1752.27 22.9332   4
   5  -3  -3 1739.58 25.7926   6
   5  -3  -3 1757.48 24.6556   3
  -5   3   3 1738.62 24.4142   7
   5   3  -3 1745.06 25.3150   5
   5   3  -3 1717.58 24.1943   2
   5   3  -3 1704.57 24.5730   1
  -5   3   3 1719.48 24.6892   4
  -4  -3   3 3263.33 42.1009   3
   4  -3  -3 3201.36 42.1670   3
   4  -3  -3 3223.25 43.1874   6
  -4  -3   3 3225.58 40.4301   4
  -4  -3   3 3199.49 41.3260   6
   4  -3  -3 3194.57 42.3145   2
   4  -3  -3 3295.38 40.5460   5
   4   3  -3 3198.05 41.5229   2
  -4   3   3 3177.75 41.7108   7
   4   3  -3 3229.34 42.4550   1
  -4   3   3 3197.34 42.0809   4
   4   3  -3 3262.33 42.8157   5
   3  -3  -3 869.041 13.0360   2
   3  -3  -3 870.834 13.0628   3
  -3  -3   3 857.820 12.9472   3
  -3  -3   3 877.319 12.5138   6
  -3  -3   3 874.683 11.5619   4
   3  -3  -3 861.913 11.1716   5
   3  -3  -3 856.303 13.7817   6
  -3   3   3 863.451 11.2802   1
   3   3  -3 859.947 12.3176   2
  -3   3   3 864.375 12.8655   4
   3   3  -3 873.812 13.5151   1
  -3   3   3 863.704 12.6490   7
  -2  -3   3 365.122 5.21345   4
   2  -3  -3 366.492 6.88688   6
  -2  -3   3 353.031 6.27865   3
   2  -3  -3 358.646 6.41434   3
   2  -3  -3 369.547 6.18372   2
  -2  -3   3 366.334 6.12942   6
   2   3  -3 356.598 6.46384   5
   2   3  -3 364.580 6.97242   1
   2   3  -3 363.143 5.71812   2
  -2   3   3 359.929 5.64088   1
  -2   3   3 352.394 6.18885   4
  -1  -3   3 1794.87 23.6541   3
  -1  -3   3 1785.53 23.6705   6
   1  -3  -3 1800.04 23.8232   3
  -1  -3   3 1808.89 22.9410   2
   1  -3  -3 1801.77 23.0323   2
   1  -3  -3 1805.35 24.1312   6
   1   3  -3 1848.20 22.7991   4
  -1   3   3 1782.99 23.5663   4
  -1   3   3 1820.51 23.7659   1
   1   3  -3 1832.59 24.5303   1
   1   3  -3 1802.30 23.5826   5
   0  -3  -3 2633.36 32.9904   6
   0  -3   3 2610.70 32.3160   2
   0  -3   3 2580.81 33.1395   6
   0  -3  -3 2554.50 32.7294   4
   0  -3  -3 2501.88 32.9435   3
   0  -3   3 2588.71 32.8269   3
   0   3   3 2579.01 32.8363   4
   0   3  -3 2586.35 32.4881   4
   0   3   3 2637.84 32.3405   5
   0   3  -3 2559.49 33.5584   1
   0   3  -3 2566.91 32.4894   5
   0   3   3 2564.82 33.5447   1
   1  -3   3 420.091 6.57048   3
  -1  -3  -3 423.378 6.73653   3
   1  -3   3 427.032 7.09813   6
   1  -3   3 436.497 6.46845   2
  -1  -3  -3 432.019 6.35368   6
  -1  -3  -3 414.488 6.57142   4
  -1   3  -3 418.350 7.01231   1
   1   3   3 414.838 7.50665   1
  -1   3  -3 421.916 6.20104   5
  -1   3  -3 422.604 6.87065   4
   1   3   3 430.689 6.80591   5
   2  -3   3 11.0215 0.88450   5
   2  -3   3 7.34613 1.00792   2
  -2  -3  -3 9.78581 1.07001   4
   2  -3   3 6.80416 0.92075   3
  -2  -3  -3 8.39468 0.69452   6
  -2  -3  -3 9.34914 1.05649   3
   2  -3   3 8.62669 1.33399   6
  -2   3  -3 10.1550 1.37074   4
  -2   3  -3 8.70453 1.05282   1
   2   3   3 7.40370 1.37188   1
  -2   3  -3 8.12646 0.86784   7
   2   3   3 7.04124 1.15001   5
   2   3   3 8.97401 0.76322   2
   3  -3   3 283.754 4.78017   5
  -3  -3  -3 274.655 5.17697   4
  -3  -3  -3 270.453 3.92097   6
   3  -3   3 288.867 5.14027   3
   3  -3   3 276.226 5.89695   6
   3  -3   3 280.264 5.47507   2
  -3  -3  -3 278.699 5.20314   3
  -3   3  -3 277.230 5.01842   1
   3   3   3 277.056 6.02038   5
   3   3   3 275.015 6.28737   1
  -3   3  -3 281.687 5.15899   7
  -3   3  -3 280.801 6.18022   4
   3   3   3 278.899 4.93275   2
   4  -3   3 99.6053 3.71930   6
  -4  -3  -3 98.6445 3.17403   4
  -4  -3  -3 98.1776 3.09650   3
   4  -3   3 97.4055 2.94925   3
   4  -3   3 104.932 3.56285   2
   4  -3   3 102.958 2.90921   5
  -4   3  -3 103.989 4.15102   4
  -4   3  -3 102.839 2.75161   1
   4   3   3 105.390 3.18530   2
   4   3   3 94.9427 3.82289   5
   4   3   3 105.182 3.99740   1
  -4   3  -3 99.4044 3.30284   7
  -5  -3  -3 11.6592 1.58393   3
  -5  -3  -3 10.2556 1.66359   4
   5  -3   3 9.24831 1.53313   3
   5  -3   3 11.2490 2.01032   6
   5  -3   3 8.41592 1.47415   5
   5  -3   3 8.71714 1.89434   2
   5   3   3 8.59792 2.05265   5
   5   3   3 8.75231 1.66504   2
  -5   3  -3 4.34590 1.59133   7
   5   3   3 8.04168 1.95344   1
  -5   3  -3 3.23068 1.84415   4
  -6  -3  -3 10.0952 1.92809   4
   6  -3   3 5.90550 2.08665   6
   6  -3   3 6.03476 2.03779   2
   6  -3   3 7.40367 1.75976   5
   6   3   3 8.14949 1.94235   2
   6   3   3 5.66815 2.16331   5
  -6   3  -3 8.14556 2.02124   7
   6   3   3 6.85039 2.18191   1
  -6   3  -3 7.75484 2.39595   4
  -7  -3  -3 184.111 5.69112   4
   7  -3   3 189.258 6.56193   6
   7  -3   3 173.788 6.27547   2
  -7   3  -3 181.570 5.91664   7
   7   3   3 183.378 6.68400   5
   7   3   3 179.056 6.10521   1
   7   3   3 181.097 5.73313   2
  -7   3  -3 174.942 6.44861   4
  -8  -3  -3 1.47605 2.31514   4
   8  -3   3 0.31035 2.56617   2
   8  -3   3 4.33150 2.73330   6
  -8   3  -3 4.67807 2.73707   4
   8   3   3 3.35789 2.80748   5
  -8   3  -3 3.46115 2.33810   7
   8   3   3 2.04758 2.32743   1
  -9  -3  -3 8.32201 2.76415   4
   9  -3   3 4.59116 3.04772   2
   9   3   3 3.74208 3.18117   5
  -9   3  -3 7.80669 3.11892   4
   9  -4  -3 48.6391 5.23956   6
   9  -4  -3 55.7742 4.84318   2
  -9   4   3 55.2579 4.79114   7
   9   4  -3 53.8557 4.86339   5
  -9   4   3 54.3758 4.93568   4
   8  -4  -3 314.529 8.74244   3
   8  -4  -3 288.383 8.82458   2
   8  -4  -3 309.879 9.81476   6
  -8  -4   3 301.148 8.34755   3
  -8   4   3 292.577 8.57844   7
  -8   4   3 321.776 9.03492   4
   8   4  -3 297.077 8.90319   5
  -8   4   3 304.368 8.36539   3
   7  -4  -3 10.8958 3.07133   6
  -7  -4   3 11.9647 2.55659   3
   7  -4  -3 13.5191 2.74747   3
   7  -4  -3 11.2322 2.77278   2
   7   4  -3 12.1571 2.38197   2
   7   4  -3 12.1738 2.81967   5
  -7   4   3 16.1343 2.93916   4
   7   4  -3 12.1233 2.51255   1
  -7   4   3 12.6324 2.70791   7
   6  -4  -3 324.427 7.82027   3
   6  -4  -3 325.318 8.94033   6
   6  -4  -3 317.988 7.97558   2
  -6  -4   3 305.812 7.61045   3
  -6   4   3 315.003 7.91258   4
   6   4  -3 313.668 8.26945   5
  -6   4   3 314.602 7.59547   7
   6   4  -3 320.507 7.22157   2
   6   4  -3 314.755 7.73664   1
  -5  -4   3 1159.50 17.0588   6
   5  -4  -3 1192.22 18.2477   3
  -5  -4   3 1186.43 18.1174   3
   5  -4  -3 1204.11 19.4563   6
   5  -4  -3 1169.47 18.3289   2
  -5  -4   3 1185.41 16.3228   4
  -5   4   3 1169.45 17.7789   7
   5   4  -3 1186.70 18.8626   5
   5   4  -3 1201.59 17.3956   2
  -5   4   3 1177.72 18.3385   4
   5   4  -3 1177.36 18.5404   1
  -4  -4   3 777.606 10.9553   4
   4  -4  -3 778.417 12.6453   3
  -4  -4   3 774.540 11.7859   6
   4  -4  -3 786.248 13.6660   6
   4  -4  -3 774.106 12.6144   2
   4   4  -3 767.266 11.6326   2
   4   4  -3 741.240 13.0804   1
  -4   4   3 759.520 12.1308   7
  -4   4   3 759.401 12.5595   4
   4   4  -3 759.308 13.0243   5
  -3  -4   3 387.103 7.36089   3
  -3  -4   3 393.771 6.09293   4
   3  -4  -3 389.504 8.10606   6
   3  -4  -3 403.833 7.54793   3
  -3  -4   3 389.777 6.93845   6
   3  -4  -3 397.414 7.31465   2
  -3   4   3 392.234 7.36442   4
   3   4  -3 386.037 7.66429   5
  -3   4   3 380.168 7.01352   7
   3   4  -3 385.245 8.05293   1
  -3   4   3 391.835 6.13156   1
   3   4  -3 391.743 6.47335   2
   2  -4  -3 230.653 4.64887   2
   2  -4  -3 222.194 5.44024   6
  -2  -4   3 223.119 4.96680   3
   2  -4  -3 229.717 5.08396   3
  -2  -4   3 230.708 4.03319   2
  -2  -4   3 229.141 3.95845   4
  -2  -4   3 225.271 4.77358   6
  -2   4   3 223.122 4.45012   1
   2   4  -3 227.082 5.67121   1
   2   4  -3 225.826 5.00369   5
   2   4  -3 225.803 4.10570   2
  -2   4   3 224.072 4.88030   4
   2   4  -3 228.723 4.00054   4
  -1  -4   3 2366.88 30.7921   3
  -1  -4   3 2373.03 30.8597   6
   1  -4  -3 2351.16 29.7203   2
  -1  -4   3 2366.25 29.6090   2
   1  -4  -3 2323.63 31.1942   6
   1   4  -3 2316.58 30.3640   5
  -1   4   3 2360.46 30.9251   1
   1   4  -3 2348.07 29.8071   4
   1   4  -3 2319.78 31.7549   1
  -1   4   3 2358.40 30.6466   4
   0  -4  -3 3143.80 40.6299   3
   0  -4   3 3202.93 39.5888   2
   0  -4   3 3182.07 40.4755   3
   0  -4   3 3227.84 40.9122   6
   0  -4  -3 3145.58 40.5993   6
   0   4   3 3121.86 40.3395   4
   0   4  -3 3181.59 40.0116   4
   0   4   3 3176.87 39.7252   5
   0   4  -3 3170.77 39.8127   5
   0   4   3 3147.31 41.3581   1
   0   4  -3 3115.62 41.3039   1
   1  -4   3 564.865 9.32830   6
   1  -4   3 546.060 8.65730   3
  -1  -4  -3 547.819 8.87044   3
  -1  -4  -3 555.822 8.49180   6
   1  -4   3 560.056 8.27527   2
  -1  -4  -3 557.274 8.63276   4
   1   4   3 545.588 8.76157   5
   1   4   3 554.505 9.85553   1
   1   4   3 550.812 8.72274   4
  -1   4  -3 543.540 8.77084   4
  -1   4  -3 551.662 9.20459   1
  -1   4  -3 554.739 7.93569   5
  -2  -4  -3 41.8068 1.69770   6
  -2  -4  -3 41.3884 2.22225   3
   2  -4   3 42.5181 2.12779   3
   2  -4   3 43.5145 1.53423   5
   2  -4   3 44.1956 2.67006   6
   2  -4   3 42.7015 2.05380   2
  -2  -4  -3 38.8120 1.99312   4
  -2   4  -3 39.2882 1.54392   5
  -2   4  -3 41.6983 1.77377   7
   2   4   3 42.9068 2.40677   5
   2   4   3 42.2708 2.77611   1
  -2   4  -3 40.0059 2.42801   4
  -2   4  -3 40.2294 2.14584   1
  -3  -4  -3 825.757 12.4315   3
   3  -4   3 812.242 12.3612   2
   3  -4   3 816.533 12.2080   3
   3  -4   3 816.598 11.3162   5
   3  -4   3 825.877 13.2697   6
  -3  -4  -3 812.674 12.1388   4
  -3   4  -3 814.982 11.9021   7
   3   4   3 809.728 13.7388   1
  -3   4  -3 823.519 12.0663   1
   3   4   3 806.571 13.1745   5
  -3   4  -3 816.138 13.2798   4
   4  -4   3 2072.24 28.0557   2
   4  -4   3 2067.85 28.9424   6
  -4  -4  -3 2009.33 27.4118   4
   4  -4   3 2042.84 27.4964   3
  -4  -4  -3 2066.78 27.6828   3
   4   4   3 2023.26 28.9622   5
  -4   4  -3 2015.30 29.0463   4
  -4   4  -3 2057.48 27.5515   7
  -4   4  -3 2063.92 26.9367   1
   4   4   3 2062.64 29.3165   1
   5  -4   3 744.831 13.2731   6
   5  -4   3 728.720 12.6651   2
  -5  -4  -3 730.526 11.8918   4
   5  -4   3 749.437 11.9059   3
  -5  -4  -3 742.943 12.0306   3
   5   4   3 755.949 13.5378   1
   5   4   3 717.047 13.4175   5
  -5   4  -3 732.891 12.1868   7
  -5   4  -3 747.070 13.5311   4
  -6  -4  -3 148.062 7.03411   3
   6  -4   3 138.413 5.60344   6
   6  -4   3 145.644 5.41548   2
  -6  -4  -3 156.485 4.84690   4
  -6   4  -3 140.017 5.02215   7
   6   4   3 146.992 5.86031   1
  -6   4  -3 136.557 5.69889   4
   6   4   3 139.824 5.83917   5
  -7  -4  -3 283.854 7.10945   4
   7  -4   3 283.173 8.41845   6
   7  -4   3 285.350 8.14721   2
  -7   4  -3 280.793 8.57172   4
   7   4   3 274.883 8.62272   5
   7   4   3 282.525 8.11343   1
  -8  -4  -3 625.333 12.1530   4
   8  -4   3 628.611 13.5496   2
   8  -4   3 658.321 14.0949   6
   8   4   3 650.395 14.0702   5
  -8   4  -3 652.903 13.9244   4
   8   4   3 656.297 13.3681   1
   9  -4   3 181.722 7.81013   2
   9  -4   3 181.929 8.34077   6
  -9  -4  -3 187.058 6.78470   4
   9   4   3 184.462 8.42270   5
  -9   4  -3 192.907 8.01419   4
   9  -5  -3 54.1005 5.75506   6
   9  -5  -3 58.9412 5.12313   2
   9   5  -3 63.7112 5.97478   5
  -9   5   3 55.3772 5.20039   4
  -9   5   3 58.7069 4.93340   7
  -8  -5   3 93.1747 5.43090   3
   8  -5  -3 93.1650 5.61947   2
   8  -5  -3 86.9783 5.40803   3
   8  -5  -3 83.1013 6.30791   6
  -8   5   3 88.2771 5.48899   4
  -8   5   3 90.5687 5.39309   7
   8   5  -3 94.6226 5.47838   1
   8   5  -3 79.7025 5.44981   5
   7  -5  -3 2.45650 2.63518   2
   7  -5  -3 4.15708 3.02357   6
  -7  -5   3 5.54141 2.55425   3
   7  -5  -3 4.28644 2.57624   3
  -7   5   3 0.69358 2.44813   4
   7   5  -3 1.38183 2.36291   1
  -7   5   3 5.62179 2.55172   7
   7   5  -3 3.18595 2.63535   5
   6  -5  -3 75.6885 4.44474   2
  -6  -5   3 84.8470 4.68633   3
   6  -5  -3 78.0661 4.45220   3
   6  -5  -3 73.0181 5.12522   6
  -6   5   3 66.8496 4.25705   4
   6   5  -3 73.8069 4.50843   1
   6   5  -3 76.5676 4.70298   5
  -6   5   3 72.7444 4.13697   7
  -5  -5   3 44.3205 3.25551   3
   5  -5  -3 47.2105 3.50068   3
   5  -5  -3 46.0642 3.34972   2
   5  -5  -3 45.0266 3.88761   6
  -5   5   3 49.8251 3.27588   7
   5   5  -3 40.4399 3.34852   1
   5   5  -3 43.0290 3.45135   5
  -5   5   3 42.1791 3.27715   4
  -4  -5   3 384.920 7.38807   6
  -4  -5   3 380.352 8.05639   3
   4  -5  -3 387.179 7.92311   2
   4  -5  -3 384.977 8.18678   3
   4  -5  -3 379.555 8.97975   6
   4   5  -3 389.615 8.49178   5
  -4   5   3 387.975 8.21820   4
   4   5  -3 385.439 8.79374   1
  -4   5   3 366.732 7.49981   7
  -3  -5   3 39.6395 2.73257   3
  -3  -5   3 48.7985 2.11939   4
   3  -5  -3 48.7278 3.10021   3
   3  -5  -3 47.1247 2.66285   2
  -3  -5   3 52.6927 2.78326   6
   3  -5  -3 45.3091 3.35265   6
   3   5  -3 36.2052 3.09717   1
   3   5  -3 46.2716 2.94501   5
   3   5  -3 48.9028 2.15527   2
   3   5  -3 42.7039 2.06175   4
  -3   5   3 47.9200 2.92742   4
   2  -5  -3 353.571 7.12453   2
  -2  -5   3 368.472 7.03892   6
  -2  -5   3 366.387 5.87871   2
   2  -5  -3 359.021 7.32890   3
  -2  -5   3 356.841 7.20610   3
   2  -5  -3 367.115 7.84452   6
   2   5  -3 367.581 8.16238   1
   2   5  -3 363.791 6.09521   4
  -2   5   3 355.042 7.05465   4
  -2   5   3 366.913 6.79496   1
   2   5  -3 365.018 7.00385   5
   1  -5  -3 329.631 6.90200   6
  -1  -5   3 319.702 6.48658   3
  -1  -5   3 321.437 5.22517   2
  -1  -5   3 320.519 6.57650   6
   1  -5  -3 322.652 6.65289   3
  -1   5   3 327.378 6.70194   1
  -1   5   3 317.212 6.32310   4
   1   5  -3 327.158 5.98989   5
   1   5  -3 324.152 5.67700   4
   1   5  -3 331.665 7.36731   1
   0  -5   3 141.011 3.93004   3
   0  -5  -3 136.981 4.05333   3
   0  -5   3 136.646 4.10859   6
   0  -5   3 139.410 3.10412   2
   0  -5  -3 143.292 4.05405   6
   0   5   3 139.328 4.49501   1
   0   5   3 145.663 3.93904   4
   0   5  -3 135.054 3.18298   5
   0   5   3 142.431 3.01863   5
   0   5  -3 139.487 4.43481   1
   0   5  -3 142.924 3.58897   4
   1  -5   3 42.1839 2.00965   2
   1  -5   3 43.3898 2.49524   3
  -1  -5  -3 44.8400 2.37456   4
  -1  -5  -3 44.5616 2.43361   6
   1  -5   3 43.3722 2.74508   6
  -1  -5  -3 46.4896 2.69137   3
  -1   5  -3 38.4890 2.54594   1
   1   5   3 47.2504 2.43479   5
   1   5   3 45.8971 2.50079   4
  -1   5  -3 43.0412 1.72891   5
  -1   5  -3 42.7456 2.42886   4
   1   5   3 37.9499 2.89425   1
  -2  -5  -3 68.3360 2.77846   4
   2  -5   3 66.0678 2.97435   3
   2  -5   3 67.7511 3.54332   6
   2  -5   3 70.8076 2.72323   2
  -2  -5  -3 66.4448 3.15186   3
  -2   5  -3 68.0286 2.99603   1
  -2   5  -3 61.6190 3.16607   4
   2   5   3 66.7530 3.16521   5
   2   5   3 64.1865 3.88589   1
   3  -5   3 247.630 5.64729   3
  -3  -5  -3 249.909 5.45410   4
  -3  -5  -3 256.514 5.94004   3
   3  -5   3 247.903 5.57072   2
   3  -5   3 253.267 6.55911   6
  -3   5  -3 253.724 5.19316   7
  -3   5  -3 241.105 6.20231   4
   3   5   3 250.195 6.38921   5
   3   5   3 240.753 7.03250   1
  -3   5  -3 251.417 5.42968   1
   4  -5   3 0.26317 1.95948   6
   4  -5   3 1.11527 1.57744   2
  -4  -5  -3 3.63836 1.55523   4
  -4  -5  -3 2.61627 1.63577   3
   4  -5   3 1.63979 1.49716   3
   4   5   3 3.35760 1.97049   5
  -4   5  -3 1.10094 1.32799   7
   4   5   3 0.10122 2.04554   1
  -4   5  -3 0.96083 1.82769   4
   5  -5   3 10.0151 2.17562   2
   5  -5   3 8.10253 2.44970   6
  -5  -5  -3 12.0756 2.01836   4
  -5  -5  -3 21.3454 2.47421   3
   5  -5   3 10.5992 2.01656   3
  -5   5  -3 13.5206 2.59873   4
   5   5   3 10.6330 2.59375   5
   5   5   3 12.8193 2.78697   1
  -6  -5  -3 24.5742 2.63684   4
  -6  -5  -3 28.4633 2.94635   3
   6  -5   3 23.4316 3.11959   2
   6  -5   3 20.9545 3.31994   6
   6   5   3 20.7104 3.23417   5
  -6   5  -3 24.7190 3.46878   4
   6   5   3 25.7103 3.42804   1
   7  -5   3 13.7640 3.19059   2
   7  -5   3 20.1924 3.57375   6
  -7  -5  -3 13.3664 2.59720   4
  -7   5  -3 15.2003 3.50909   4
   7   5   3 13.5392 3.17581   1
   7   5   3 16.1081 3.37738   5
   8  -5   3 1.93074 2.93343   2
   8  -5   3 1.98601 3.22938   6
  -8  -5  -3 5.56471 2.58846   4
  -8   5  -3 3.06267 3.22182   4
   8   5   3 1.99370 2.81835   1
   8   5   3 1.81753 3.13215   5
   9  -5   3 37.4790 4.97475   6
   8  -6  -3 -3.4449 2.88766   2
   8  -6  -3 -0.4721 3.60985   6
  -8  -6   3 -0.3860 2.94202   3
   8   6  -3 -5.7170 2.91889   5
  -8   6   3 -2.9111 3.01484   4
   8   6  -3 -0.7137 2.82925   1
  -8   6   3 1.43843 2.76634   7
   7  -6  -3 61.3709 4.62127   2
   7  -6  -3 49.9399 4.28454   3
  -7  -6   3 54.5325 4.48716   3
   7  -6  -3 53.8771 5.38535   6
   7   6  -3 54.5853 4.68517   5
  -7   6   3 56.3689 4.66358   4
   7   6  -3 45.7715 4.42761   1
  -7   6   3 60.2902 4.48753   7
  -6  -6   3 110.856 5.59471   3
   6  -6  -3 120.822 5.50630   2
   6  -6  -3 118.714 5.70797   3
   6  -6  -3 109.694 6.33786   6
   6   6  -3 111.866 5.71802   5
  -6   6   3 112.429 5.82038   4
   6   6  -3 115.152 5.97011   1
  -6   6   3 121.079 5.16829   7
  -5  -6   3 74.2345 4.40594   3
   5  -6  -3 82.0938 5.38079   6
   5  -6  -3 75.9366 4.45629   3
   5   6  -3 79.0568 4.67893   5
  -5   6   3 79.4462 4.16384   7
   5   6  -3 70.2961 4.69488   1
  -5   6   3 78.8000 4.55459   4
   4  -6  -3 55.5934 3.72672   3
  -4  -6   3 52.5556 3.61421   3
   4  -6  -3 61.6827 4.51205   6
   4   6  -3 56.8515 4.29363   1
  -4   6   3 55.9434 3.38792   7
   4   6  -3 56.7613 3.80861   5
  -4   6   3 55.3044 3.62264   4
  -3  -6   3 71.3436 3.48905   6
   3  -6  -3 76.0937 4.05059   3
  -3  -6   3 70.2254 3.84019   3
   3  -6  -3 77.0207 4.59946   6
   3   6  -3 58.1254 3.99183   1
  -3   6   3 65.2372 3.63301   4
   3   6  -3 65.0358 3.59846   5
   2  -6  -3 75.9654 4.20158   6
  -2  -6   3 70.3567 3.58788   3
  -2  -6   3 69.3202 3.50588   6
   2  -6  -3 68.4277 3.70615   3
   2   6  -3 81.2245 4.58276   1
  -2   6   3 73.3806 3.32835   1
  -2   6   3 62.1804 3.34883   4
   2   6  -3 75.3592 3.28188   5
   1  -6  -3 54.3885 3.38647   6
  -1  -6   3 57.7642 3.29041   6
   1  -6  -3 54.2535 3.22669   3
  -1  -6   3 50.0907 2.99793   3
  -1   6   3 55.8376 3.04774   4
   1   6  -3 57.9673 2.61334   5
   1   6  -3 57.9495 2.59009   4
   1   6  -3 68.6972 4.04540   1
  -1   6   3 64.0055 3.44226   1
   0  -6  -3 111.187 4.29833   3
   0  -6   3 106.871 3.97111   3
   0  -6   3 108.158 4.26211   6
   0  -6  -3 105.748 4.05520   6
   0   6   3 107.496 3.83001   4
   0   6  -3 106.718 3.50878   4
   0   6  -3 109.134 4.53487   1
   0   6   3 107.770 4.53099   1
   1  -6   3 140.493 4.93865   6
  -1  -6  -3 153.523 4.48145   6
   1  -6   3 154.694 4.59723   3
  -1  -6  -3 152.935 4.80030   3
  -1   6  -3 156.135 5.00195   1
  -1   6  -3 142.886 4.38811   4
   1   6   3 145.835 5.35895   1
   1   6   3 150.563 4.38199   4
   2  -6   3 106.067 3.44197   2
  -2  -6  -3 104.707 3.83294   4
  -2  -6  -3 106.996 4.19450   3
   2  -6   3 106.151 3.96672   3
   2  -6   3 97.0867 4.50260   6
  -2   6  -3 109.327 4.14586   4
   2   6   3 103.931 3.91431   5
   2   6   3 106.385 3.88143   4
  -2   6  -3 101.494 3.97108   1
   2   6   3 104.513 5.14544   1
  -3  -6  -3 1.35590 1.81117   3
   3  -6   3 1.13845 2.08161   6
   3  -6   3 1.79906 1.66623   3
   3  -6   3 7.94783 1.79317   2
  -3  -6  -3 0.58655 1.46851   4
   3   6   3 2.26167 1.70420   5
   3   6   3 1.32190 2.16559   1
  -3   6  -3 2.02320 1.51346   1
  -3   6  -3 1.93330 1.85089   4
   4  -6   3 48.5887 3.96562   6
  -4  -6  -3 48.9387 3.38849   3
   4  -6   3 42.2438 3.13241   2
   4  -6   3 53.2705 3.42938   3
  -4  -6  -3 52.0768 3.15452   4
   4   6   3 51.7944 4.28338   1
  -4   6  -3 45.6495 3.73621   4
   4   6   3 51.7744 3.83254   5
  -5  -6  -3 98.8680 4.78265   3
   5  -6   3 98.5083 4.77793   2
  -5  -6  -3 91.3782 4.20878   4
   5  -6   3 94.7309 4.44647   3
   5  -6   3 104.912 5.81792   6
  -5   6  -3 88.8110 5.09751   4
   5   6   3 95.4094 5.39332   5
   5   6   3 91.9736 5.42826   1
   6  -6   3 58.6376 4.26493   2
  -6  -6  -3 60.3355 4.17040   3
   6  -6   3 70.5626 5.23657   6
  -6  -6  -3 72.7645 4.03024   4
   6   6   3 67.3341 5.09814   1
  -6   6  -3 65.2594 4.92952   4
   6   6   3 62.3017 4.72659   5
   7  -6   3 4.11680 3.19500   6
   7  -6   3 5.74349 2.94789   2
  -7   6  -3 4.78891 3.15646   4
   7   6   3 3.20786 3.00191   5
   7   6   3 1.48117 3.06385   1
   8  -6   3 48.1873 5.37719   6
   8  -6   3 42.0733 4.73842   2
   8   6   3 36.1232 4.52771   1
   8   6   3 39.0295 4.77412   5
  -7  -7   3 10.4475 3.43161   3
   7  -7  -3 14.1751 3.63499   3
   7  -7  -3 13.2971 4.16380   6
   7   7  -3 13.6359 3.54901   5
  -7   7   3 14.8949 3.36271   7
  -7   7   3 16.1287 3.73518   4
   7   7  -3 18.0371 3.80602   1
   6  -7  -3 9.87505 3.68103   6
  -6  -7   3 11.0777 3.13084   3
   6  -7  -3 11.1047 3.06724   3
   6   7  -3 9.86607 3.09540   5
   6   7  -3 6.21995 3.22690   1
  -6   7   3 10.5150 2.83265   7
  -6   7   3 8.73439 2.95640   4
   5  -7  -3 92.8754 6.18582   6
  -5  -7   3 88.0649 5.08263   3
   5  -7  -3 89.2297 5.18699   3
  -5   7   3 85.5130 4.62095   7
   5   7  -3 90.6553 5.28081   5
  -5   7   3 77.8166 4.85531   4
   5   7  -3 74.6827 5.27211   1
   4  -7  -3 351.417 9.88774   6
  -4  -7   3 373.246 8.99113   3
   4  -7  -3 366.431 8.98360   3
   4   7  -3 374.363 9.92275   1
  -4   7   3 372.522 8.36900   7
   4   7  -3 373.185 8.88328   5
  -4   7   3 361.905 8.86090   4
   3  -7  -3 142.585 5.72289   3
  -3  -7   3 146.880 5.73350   3
   3  -7  -3 142.860 6.26150   6
   3   7  -3 152.019 6.38265   1
  -3   7   3 138.219 5.24161   4
   3   7  -3 152.278 5.61771   5
   2  -7  -3 6.00105 2.22382   3
  -2  -7   3 5.74248 2.13795   3
  -2  -7   3 4.66958 1.99219   6
   2  -7  -3 7.14687 2.41458   6
  -2   7   3 6.12814 2.04643   4
   2   7  -3 6.14688 2.50470   1
  -1  -7   3 85.9926 4.26023   6
  -1  -7   3 91.4381 4.34110   3
   1  -7  -3 80.2999 4.26824   3
   1  -7  -3 87.6795 4.60675   6
  -1   7   3 90.5810 4.34663   1
  -1   7   3 93.6082 4.20240   4
   1   7  -3 87.9287 4.87722   1
   0  -7  -3 112.455 4.71722   6
   0  -7   3 100.382 4.40951   3
   0  -7   3 108.052 4.82252   6
   0  -7  -3 99.3586 4.60343   3
   0   7   3 110.488 4.41263   4
   0   7   3 117.581 5.08531   1
   0   7  -3 105.183 4.84842   1
   0   7  -3 107.101 4.04402   4
  -1  -7  -3 180.752 5.82211   3
   1  -7   3 167.082 5.38554   3
   1  -7   3 178.532 5.98823   6
  -1   7  -3 170.065 5.19588   4
   1   7   3 164.651 5.19289   4
  -1   7  -3 171.233 5.79200   1
   1   7   3 177.904 6.36004   1
   2  -7   3 49.6793 3.44680   3
  -2  -7  -3 47.4803 3.56540   3
   2  -7   3 47.5260 3.77792   6
  -2   7  -3 48.9605 3.39363   4
  -2   7  -3 51.7684 3.47948   1
   2   7   3 51.9260 4.23827   1
   2   7   3 47.4992 3.14562   4
  -3  -7  -3 31.8835 2.85043   4
   3  -7   3 30.3205 3.63898   6
   3  -7   3 33.7835 3.10459   3
  -3  -7  -3 34.8508 3.28919   3
   3   7   3 32.9483 3.85853   1
   3   7   3 35.5535 3.04123   4
  -3   7  -3 30.8095 3.21649   4
  -4  -7  -3 12.7152 2.36463   4
   4  -7   3 11.8241 2.58146   3
  -4  -7  -3 12.4804 2.66046   3
   4  -7   3 8.85146 2.92581   6
   4   7   3 12.4030 3.24623   1
   4   7   3 8.58194 2.30928   4
  -4   7  -3 11.5451 2.84656   4
  -5  -7  -3 50.9122 4.10899   3
  -5  -7  -3 40.4842 3.40135   4
   5  -7   3 47.9248 4.54154   6
   5   7   3 43.7927 4.51535   1
  -5   7  -3 44.5525 4.23328   4
   5   7   3 41.1121 4.01178   5
  -6  -7  -3 44.7673 4.60140   3
   6  -7   3 47.8919 4.90391   6
   6   7   3 47.7633 4.77923   1
   6   7   3 48.1562 4.58240   5
  -6   7  -3 47.7936 4.57892   4
   7  -7   3 30.4007 4.15191   2
   7  -7   3 37.3068 5.83937   6
  -7   7  -3 28.5595 4.49517   4
   7   7   3 36.9991 5.12804   1
   7   7   3 22.3380 4.05316   5
   6  -8  -3 174.924 7.69310   3
   6  -8  -3 172.455 8.99272   6
  -6  -8   3 179.869 7.81903   3
  -6   8   3 178.218 7.77265   4
   6   8  -3 176.434 8.36478   1
  -6   8   3 198.777 10.6177   7
  -5  -8   3 335.821 9.48543   3
   5  -8  -3 330.716 9.54026   3
   5  -8  -3 336.320 10.6909   6
  -5   8   3 317.266 9.14827   4
  -5   8   3 325.091 8.51571   7
   5   8  -3 326.267 10.1537   1
   4  -8  -3 236.956 7.92035   3
  -4  -8   3 220.597 7.74631   3
   4  -8  -3 237.128 8.79702   6
  -4   8   3 236.240 7.50672   4
   4   8  -3 246.453 8.80053   1
  -4   8   3 234.923 7.08922   7
   3  -8  -3 44.9610 4.06107   3
   3  -8  -3 44.4234 4.58285   6
  -3  -8   3 42.0549 3.98648   3
  -3   8   3 40.3752 3.71045   4
   3   8  -3 42.1326 4.47761   1
   2  -8  -3 40.6154 4.11129   6
   2  -8  -3 36.5258 3.64033   3
  -2  -8   3 38.0507 3.61902   3
  -2   8   3 38.5093 3.49966   4
   2   8  -3 43.0390 4.28937   1
  -1  -8   3 1064.22 18.0594   6
   1  -8  -3 1074.40 18.1746   3
  -1  -8   3 1103.75 18.0213   3
   1  -8  -3 1087.43 18.7119   6
  -1   8   3 1050.13 17.4018   4
  -1   8   3 1080.96 18.1200   1
   1   8  -3 1094.12 19.1086   1
   0  -8  -3 617.293 12.2247   3
   0  -8   3 604.589 11.9365   3
   0  -8   3 589.889 12.2390   6
   0   8   3 609.070 11.4833   4
   0   8  -3 607.492 12.6456   1
   0   8   3 614.552 12.6752   1
   1  -8   3 94.9138 5.40080   6
  -1  -8  -3 108.493 5.47390   3
   1  -8   3 94.3894 4.92707   3
   1   8   3 104.234 4.80269   4
   1   8   3 97.2993 5.76259   1
  -1   8  -3 105.549 5.37452   1
  -2  -8  -3 17.5020 3.03956   3
   2  -8   3 15.6431 3.26738   6
   2  -8   3 16.6275 2.87168   3
   2   8   3 19.8467 2.77480   4
  -2   8  -3 14.7157 2.64697   4
  -2   8  -3 16.0038 4.18406   1
   2   8   3 16.8880 3.40694   1
   3  -8   3 363.285 10.2511   6
  -3  -8  -3 353.397 9.25632   3
   3  -8   3 356.447 8.82601   3
   3   8   3 358.232 10.3216   1
   3   8   3 367.540 8.57875   4
  -3   8  -3 366.886 9.25457   4
  -4  -8  -3 625.554 12.9507   3
   4  -8   3 632.769 12.6440   3
   4  -8   3 615.863 14.0409   6
   4   8   3 614.150 14.2000   1
  -4   8  -3 603.409 13.0509   4
   5  -8   3 248.908 9.23599   6
  -5  -8  -3 260.793 8.42557   3
   5   8   3 254.755 9.54010   1
  -5   8  -3 247.421 8.58491   4
  -6   8  -3 7.08982 3.56335   4
   4  -9  -3 130.631 7.62934   6
   4  -9  -3 133.866 6.91740   3
  -4  -9   3 137.249 7.62695   3
  -4   9   3 128.248 6.49793   4
   4   9  -3 126.329 8.02575   1
  -4   9   3 134.494 7.89966   7
   3  -9  -3 96.2683 6.53009   6
  -3  -9   3 111.397 6.08300   3
   3  -9  -3 87.0249 5.61528   3
  -3   9   3 90.1520 5.36882   4
   3   9  -3 90.4238 6.32063   1
   2  -9  -3 25.5007 3.81494   3
  -2  -9   3 30.9917 3.87265   3
   2  -9  -3 25.2604 4.08215   6
   2   9  -3 23.1529 4.14030   1
  -2   9   3 30.7871 3.63691   4
   1  -9  -3 56.7108 4.69841   3
  -1  -9   3 52.7899 6.15611   6
  -1  -9   3 54.1746 4.45386   3
   1   9  -3 52.2603 4.75775   1
  -1   9   3 55.9419 4.23705   4
   0  -9  -3 95.7452 5.58328   3
   0  -9   3 106.849 5.69382   3
   0  -9   3 96.4118 5.80410   6
   0   9   3 94.1537 5.08857   4
   0   9  -3 94.4475 5.77307   1
   0   9   3 97.7113 5.87729   1
  -1  -9  -3 42.4764 4.21351   3
   1  -9   3 38.4277 4.45550   6
   1  -9   3 41.6467 3.95839   3
  -1   9  -3 34.2473 3.87844   1
   1   9   3 40.2414 4.46231   1
   1   9   3 36.2824 3.59068   4
   2  -9   3 -2.9925 2.57477   3
   2  -9   3 -0.7581 3.08914   6
  -2  -9  -3 -0.1628 2.73337   3
   2   9   3 -1.6761 2.87219   1
   3  -9   3 13.5420 3.12547   3
  -3  -9  -3 11.8981 3.47945   3
   3  -9   3 19.0273 4.05396   6
   3   9   3 7.38726 3.64544   1
  -4  -9  -3 23.4076 3.93012   3
   4  -9   3 18.7742 3.57717   3
  -4   9  -3 21.6477 3.98501   4
   1  10  -3 19.6319 4.14767   1
  -1  10   3 16.5383 3.52664   4
   0  10  -3 79.7063 5.85820   1
   1 -10   3 34.9280 5.02234   6
   1  10   3 37.9955 4.73384   1
  10   0  -4 462.868 11.1698   5
 -10   0   4 464.171 10.2552   4
  10   0  -4 479.437 11.6384   2
 -10   0   4 457.248 11.0704   7
  -9   0   4 245.720 7.32607   3
   9   0  -4 263.601 8.10215   2
   9   0  -4 261.519 7.80975   5
  -9   0   4 247.883 7.06085   4
  -9   0   4 256.286 7.85123   7
   8   0  -4 13.5637 2.55321   5
   8   0  -4 22.1368 3.25071   6
   8   0  -4 16.9365 2.89258   2
  -8   0   4 12.4161 2.51967   3
  -8   0   4 16.6119 2.44437   4
  -8   0   4 15.2015 2.78242   7
  -7   0   4 152.430 5.23359   3
  -7   0   4 154.090 5.60494   7
   7   0  -4 161.126 5.61030   2
  -7   0   4 156.585 4.90483   4
   7   0  -4 160.225 5.90839   6
   7   0  -4 154.920 5.21990   5
   6   0  -4 1538.76 22.3986   5
  -6   0   4 1494.52 22.1821   3
   6   0  -4 1558.84 23.3951   6
   6   0  -4 1550.73 22.6844   2
  -6   0   4 1549.93 21.8124   4
  -6   0   4 1502.30 22.5518   7
   5   0  -4 397.348 7.92744   2
   5   0  -4 396.392 6.25111   1
  -5   0   4 387.772 7.24677   4
   5   0  -4 405.042 8.54027   6
  -5   0   4 394.927 7.73514   3
  -5   0   4 389.741 7.90893   7
   5   0  -4 398.089 7.69177   5
   4   0  -4 10.3453 0.92440   1
  -4   0   4 10.5418 1.44066   3
   4   0  -4 8.87453 1.29517   5
  -4   0   4 11.9800 1.49902   7
   4   0  -4 9.06798 1.62329   6
  -4   0   4 11.0150 1.29757   4
   4   0  -4 10.4264 1.41792   2
  -3   0   4 331.464 5.43422   4
  -3   0   4 336.002 5.98039   7
   3   0  -4 343.793 5.11946   1
   3   0  -4 320.615 6.62190   6
   3   0  -4 341.494 5.94536   5
  -3   0   4 328.798 6.18124   3
   3   0  -4 324.290 6.02199   2
   2   0  -4 1241.98 17.2472   3
   2   0  -4 1241.31 16.1051   1
   2   0  -4 1247.20 16.5807   5
  -2   0   4 1278.71 16.6277   7
  -2   0   4 1270.94 17.1011   3
  -2   0   4 1269.56 16.0496   4
   2   0  -4 1232.21 16.6729   2
  -1   0   4 8.26709 0.59529   7
   0   0  -4 78.9274 1.73921   3
   0   0  -4 80.5573 1.46678   4
   0   0   4 79.6981 1.69101   3
   0   0   4 76.7622 1.67705   6
   1   0   4 317.572 4.85847   5
   1   0   4 314.174 4.48068   6
  -1   0  -4 309.351 5.01940   1
   1   0   4 318.279 4.68014   2
  -2   0  -4 11.5503 0.97743   1
  -2   0  -4 10.4232 0.92220   4
   2   0   4 13.5091 0.77608   6
   2   0   4 12.4556 0.88877   2
  -3   0  -4 642.562 8.30614   3
   3   0   4 616.478 9.51496   5
   3   0   4 657.368 9.59118   1
  -3   0  -4 681.845 9.72184   1
   3   0   4 612.678 9.36534   2
  -3   0  -4 605.867 9.60439   4
   3   0   4 613.611 8.90677   6
  -4   0  -4 1.72196 1.10801   4
   4   0   4 1.83893 1.09166   5
   4   0   4 1.41697 1.04292   2
  -4   0  -4 2.89264 0.69821   3
  -4   0  -4 4.70521 1.09551   1
   4   0   4 2.30988 0.87071   6
   4   0   4 3.00651 1.03597   1
   5   0   4 5.98915 1.33803   1
   5   0   4 2.96830 1.34358   2
  -5   0  -4 2.83877 1.36794   4
   5   0   4 6.03035 1.62175   5
   5   0   4 4.89796 1.24654   6
  -6   0  -4 253.393 6.36554   4
   6   0   4 248.285 5.66998   1
   6   0   4 250.227 6.30134   2
   6   0   4 248.484 6.38646   5
   7   0   4 268.131 7.25375   2
  -7   0  -4 264.479 7.09599   4
   7   0   4 249.965 6.99779   5
   8   0   4 59.1168 4.25274   2
   8   0   4 51.1608 4.10014   5
  -8   0  -4 57.6496 4.05003   4
   9   0   4 0.09980 2.71431   2
   9   0   4 2.48857 2.78165   5
  -9   0  -4 0.40916 2.51858   4
  10   0   4 88.5398 5.86282   2
  10   0   4 95.8320 6.15112   5
 -10   0  -4 95.2850 5.88752   4
  10  -1  -4 203.846 8.01704   2
  10   1  -4 215.189 8.00733   2
  10   1  -4 206.927 7.89975   5
 -10   1   4 227.539 7.24316   4
 -10   1   4 223.235 7.80977   7
   9  -1  -4 60.7890 4.29217   5
  -9  -1   4 63.1461 4.32920   4
  -9  -1   4 58.7518 4.43321   7
   9  -1  -4 60.4682 4.96237   6
   9  -1  -4 60.8544 4.75810   2
  -9  -1   4 65.2707 4.30756   3
   9   1  -4 54.9464 4.39006   2
   9   1  -4 60.2754 4.52436   5
  -9   1   4 69.4428 4.37506   4
  -9   1   4 56.6656 4.42664   7
  -9   1   4 65.1289 4.33249   3
   8  -1  -4 55.3745 4.07741   2
  -8  -1   4 57.3912 4.15976   6
  -8  -1   4 55.4390 3.98911   7
  -8  -1   4 63.6101 3.50075   4
   8  -1  -4 61.2440 4.64429   6
   8  -1  -4 52.6482 3.69403   5
  -8  -1   4 62.1003 3.99491   3
   8   1  -4 53.2175 3.93924   5
   8   1  -4 55.7169 4.01716   2
  -8   1   4 53.2837 4.06061   7
   8   1  -4 63.8120 4.47554   6
  -8   1   4 63.2760 4.02922   4
  -8   1   4 58.9163 3.88239   3
   7  -1  -4 631.655 11.4909   5
   7  -1  -4 671.685 13.2678   6
   7  -1  -4 632.888 12.2293   2
  -7  -1   4 641.183 10.8686   4
  -7  -1   4 639.102 11.6708   3
  -7  -1   4 622.358 11.8764   7
   7   1  -4 632.640 12.0407   5
  -7   1   4 636.113 11.6315   4
   7   1  -4 624.773 11.9934   2
   7   1  -4 680.551 12.6605   6
  -7   1   4 639.084 12.3219   7
  -7   1   4 626.428 11.7792   3
   6  -1  -4 2460.36 33.6061   5
   6  -1  -4 2464.54 34.4160   2
  -6  -1   4 2528.15 34.2007   7
   6  -1  -4 2510.40 35.5045   6
  -6  -1   4 2468.27 33.9557   3
  -6  -1   4 2536.95 32.9538   4
  -6   1   4 2480.65 34.2764   7
   6   1  -4 2497.38 34.2244   2
   6   1  -4 2505.70 34.7883   6
   6   1  -4 2490.39 34.3279   5
  -6   1   4 2478.96 33.7898   4
  -6   1   4 2438.08 33.9977   3
   6   1  -4 2467.69 32.6114   1
   5  -1  -4 1261.41 19.6587   6
   5  -1  -4 1236.53 18.6991   3
  -5  -1   4 1248.82 18.4245   3
  -5  -1   4 1246.58 17.3635   4
  -5  -1   4 1234.28 18.3889   7
   5  -1  -4 1247.59 18.0071   5
   5  -1  -4 1234.98 18.6651   2
  -5  -1   4 1218.78 18.7221   6
   5   1  -4 1261.21 17.3810   1
   5   1  -4 1256.85 18.4970   2
  -5   1   4 1233.60 18.4549   7
  -5   1   4 1233.49 18.4314   3
   5   1  -4 1269.39 19.1077   6
  -5   1   4 1276.24 18.1365   4
   5   1  -4 1239.52 18.6420   5
   4  -1  -4 16.5098 1.76864   3
  -4  -1   4 23.2426 1.98741   7
  -4  -1   4 16.8750 1.69962   3
   4  -1  -4 15.2221 1.43770   5
   4  -1  -4 17.8987 1.75126   2
   4  -1  -4 15.5406 1.91308   6
  -4  -1   4 13.9919 1.69235   6
  -4  -1   4 17.2832 1.30115   4
   4   1  -4 16.2352 1.72257   2
   4   1  -4 18.7271 1.91944   6
   4   1  -4 17.2935 1.73417   5
  -4   1   4 16.7182 1.69459   3
  -4   1   4 16.5880 1.57232   7
   4   1  -4 17.7057 1.40537   1
  -4   1   4 17.1625 1.53290   4
  -3  -1   4 2500.62 32.4574   7
  -3  -1   4 2449.23 32.6767   6
   3  -1  -4 2516.09 32.8270   3
   3  -1  -4 2543.48 32.0308   5
  -3  -1   4 2573.91 31.4470   4
   3  -1  -4 2469.11 33.6619   6
  -3  -1   4 2462.71 32.6041   3
   3  -1  -4 2470.38 32.6733   2
  -3   1   4 2553.73 32.3188   7
   3   1  -4 2512.31 32.4503   2
   3   1  -4 2527.80 32.7784   5
   3   1  -4 2520.11 32.1189   1
   3   1  -4 2429.37 32.9321   6
  -3   1   4 2495.68 32.0075   4
  -2  -1   4 4948.43 65.4573   3
   2  -1  -4 4916.77 61.2076   1
  -2  -1   4 4893.48 65.2077   6
   2  -1  -4 5044.78 62.8553   3
   2  -1  -4 4492.47 61.3379   6
  -2  -1   4 4978.38 60.5537   4
  -2  -1   4 5010.47 63.8209   7
   2  -1  -4 4750.10 62.6548   5
   2  -1  -4 4757.31 60.3829   2
  -2   1   4 4838.08 62.9163   7
  -2   1   4 4891.56 62.1799   4
   2   1  -4 4806.76 63.8980   1
   2   1  -4 4804.77 64.2514   2
   2   1  -4 4843.71 64.7184   5
   1  -1  -4 5053.73 66.8672   2
   1  -1  -4 4929.55 68.5813   6
  -1  -1   4 5239.44 68.1349   6
  -1  -1   4 5358.62 65.5024   7
   1  -1  -4 5227.68 67.2583   3
  -1  -1   4 5322.92 67.8161   3
   1  -1  -4 5206.23 66.1333   1
   1  -1  -4 4986.52 65.1614   5
   1   1  -4 4831.95 67.1730   1
   1   1  -4 4823.54 66.4096   2
  -1   1   4 5334.68 65.9155   4
   0  -1  -4 3163.09 39.3366   5
   0  -1   4 3209.22 41.2362   2
   0  -1  -4 3059.46 41.0170   1
   0  -1   4 3252.08 42.4850   6
   0  -1  -4 2955.30 39.2937   6
   0  -1  -4 3131.46 40.8573   3
   0  -1   4 3276.93 41.1665   3
   0   1   4 3197.22 40.9809   5
   0   1   4 3199.03 40.0880   2
   0   1  -4 3242.17 40.0002   4
   0   1  -4 3146.84 41.5532   5
   0   1   4 3136.61 40.8186   1
   0   1  -4 3045.00 40.9989   1
   1  -1   4 4092.22 50.4116   3
  -1  -1  -4 4062.98 51.2707   3
   1  -1   4 4056.41 52.5941   2
  -1  -1  -4 3968.06 50.2807   4
   1  -1   4 4032.60 51.4276   5
   1  -1   4 4000.99 52.4420   6
   1   1   4 4046.80 51.5121   2
  -1   1  -4 3964.36 51.0029   5
   1   1   4 4013.16 53.5178   5
  -1   1  -4 3938.66 53.2710   4
  -1   1  -4 3903.99 53.3919   1
   1   1   4 4011.91 49.9403   6
  -2  -1  -4 4547.62 60.2777   4
   2  -1   4 4566.02 56.9486   3
  -2  -1  -4 4512.01 57.2848   3
   2  -1   4 4629.48 60.4257   5
   2  -1   4 4535.59 59.5898   2
   2  -1   4 4628.79 60.5148   6
  -2   1  -4 4562.50 59.2546   4
  -2   1  -4 4550.47 58.5042   7
  -2   1  -4 4440.72 59.7093   1
   2   1   4 4541.20 59.1025   2
   2   1   4 4432.02 58.2447   5
   2   1   4 4527.63 60.4779   1
   3  -1   4 5375.00 66.2681   6
   3  -1   4 5271.92 66.3770   3
   3  -1   4 5351.43 67.9141   2
  -3  -1  -4 5246.71 66.8096   3
  -3  -1  -4 5162.75 66.6885   4
   3  -1   4 5348.30 66.5069   5
   3   1   4 5358.05 66.0096   6
   3   1   4 5078.22 65.8625   5
   3   1   4 5213.88 67.5784   1
   3   1   4 5324.74 66.1776   2
  -3   1  -4 5325.58 67.2942   7
  -3   1  -4 5175.48 67.1807   1
  -3   1  -4 5214.42 68.0579   4
   4  -1   4 692.061 10.5465   5
   4  -1   4 677.558 10.6962   2
  -4  -1  -4 682.250 9.47889   3
  -4  -1  -4 657.547 10.5774   4
   4  -1   4 677.123 10.4400   6
   4   1   4 678.179 10.9528   5
  -4   1  -4 670.372 11.1692   4
   4   1   4 696.400 9.81720   6
   4   1   4 686.822 10.8172   1
   4   1   4 669.569 10.4229   2
  -4   1  -4 671.640 10.4890   7
  -4   1  -4 693.785 9.62411   3
  -4   1  -4 671.817 10.2511   1
   5  -1   4 86.3103 3.35103   5
   5  -1   4 84.8807 2.88755   1
   5  -1   4 83.5984 3.49337   2
   5  -1   4 91.9499 3.24936   6
  -5  -1  -4 80.4531 3.32351   4
   5   1   4 83.7814 3.29349   2
  -5   1  -4 80.9785 3.26704   7
   5   1   4 78.7199 3.27546   1
  -5   1  -4 84.8101 2.90127   1
   5   1   4 81.9623 3.70980   5
  -5   1  -4 74.7297 3.70074   4
   6  -1   4 1213.04 18.7586   2
   6  -1   4 1226.18 18.5539   1
   6  -1   4 1246.90 18.4828   6
  -6  -1  -4 1230.11 18.6006   4
   6  -1   4 1227.89 18.4808   5
  -6   1  -4 1238.01 19.1726   4
   6   1   4 1239.62 18.6615   2
   6   1   4 1215.96 19.0601   5
  -6   1  -4 1191.42 18.2682   7
   6   1   4 1242.70 18.2462   1
   7  -1   4 988.400 16.5413   2
  -7  -1  -4 989.939 16.1473   4
   7  -1   4 968.331 16.2019   5
   7   1   4 983.287 15.5894   1
   7   1   4 976.281 16.3396   2
  -7   1  -4 982.529 16.0249   7
  -7   1  -4 1009.53 16.7281   4
   7   1   4 985.096 16.9003   5
   8  -1   4 279.450 7.99758   2
  -8  -1  -4 276.854 7.54709   4
   8  -1   4 276.174 7.88188   5
   8   1   4 276.443 7.90287   2
  -8   1  -4 270.780 7.94880   4
   8   1   4 262.411 8.03329   5
  -9  -1  -4 1.32089 2.52764   4
   9  -1   4 3.45264 2.86618   2
   9  -1   4 1.86975 2.76491   5
  -9   1  -4 0.46199 2.67223   4
   9   1   4 0.99950 2.72230   2
   9   1   4 -2.3215 2.87891   5
 -10  -1  -4 50.3529 4.49104   4
  10  -1   4 52.5658 4.87697   5
  10   1   4 46.9151 4.69541   2
  10   1   4 55.1290 7.86414   5
  10  -2  -4 42.1547 4.49272   2
  10  -2  -4 43.5755 4.95419   6
 -10   2   4 50.0327 4.51788   7
  10   2  -4 41.4968 4.33614   2
 -10   2   4 48.5013 4.37341   4
  10   2  -4 51.8832 4.80837   5
   9  -2  -4 48.5016 4.29678   2
   9  -2  -4 47.6667 4.82164   6
  -9  -2   4 43.7541 3.83244   3
  -9   2   4 48.0807 4.04630   4
   9   2  -4 51.5441 4.18709   2
   9   2  -4 43.3645 4.25358   5
  -9   2   4 44.7914 4.19791   7
   8  -2  -4 6.67479 2.65599   2
   8  -2  -4 8.79076 3.12948   6
  -8  -2   4 8.53970 2.43997   3
  -8   2   4 7.26298 2.44290   3
  -8   2   4 10.5577 2.74175   7
  -8   2   4 7.32975 2.53229   4
   8   2  -4 8.98703 2.55664   2
   8   2  -4 7.85175 2.65713   5
  -7  -2   4 219.985 6.29603   3
  -7  -2   4 225.031 5.41147   4
  -7  -2   4 226.799 6.33286   6
   7  -2  -4 226.512 6.98212   2
   7  -2  -4 218.421 5.77112   5
   7  -2  -4 227.361 7.55420   6
   7  -2  -4 227.161 6.66131   3
  -7   2   4 231.522 6.49451   3
   7   2  -4 221.681 6.85391   5
  -7   2   4 235.920 6.60075   4
   7   2  -4 228.099 6.46267   2
  -7   2   4 227.361 6.70125   7
   6  -2  -4 287.026 7.87770   6
  -6  -2   4 290.281 6.89747   7
   6  -2  -4 283.223 7.12825   3
  -6  -2   4 284.919 5.71947   4
   6  -2  -4 296.957 7.30579   2
  -6  -2   4 285.316 6.76251   6
  -6  -2   4 283.470 6.83438   3
   6  -2  -4 291.034 6.25053   5
   6   2  -4 283.025 6.79141   2
   6   2  -4 283.473 7.19663   5
  -6   2   4 292.198 6.96496   3
   6   2  -4 287.139 6.27200   1
  -6   2   4 279.783 6.78146   4
  -6   2   4 276.864 6.86229   7
  -5  -2   4 1.06982 1.43816   7
  -5  -2   4 2.99205 0.97526   4
   5  -2  -4 3.18734 1.55575   2
   5  -2  -4 4.45801 1.57894   3
  -5  -2   4 2.66605 1.37001   6
   5  -2  -4 4.13194 1.91457   6
  -5  -2   4 2.77363 1.48494   3
   5  -2  -4 1.21219 1.10774   5
   5   2  -4 6.52421 1.54670   2
   5   2  -4 2.15210 1.28791   1
  -5   2   4 1.91581 1.44088   4
   5   2  -4 6.04291 1.69136   5
  -5   2   4 1.96144 1.45368   7
   4  -2  -4 82.3249 3.17631   3
  -4  -2   4 80.5066 2.14986   4
   4  -2  -4 83.7294 3.76004   6
  -4  -2   4 85.9976 3.14980   3
  -4  -2   4 83.5506 3.00447   7
  -4  -2   4 85.7517 3.07547   6
   4  -2  -4 80.0020 3.27084   2
   4  -2  -4 86.2788 2.60651   5
   4   2  -4 84.5248 3.09306   1
   4   2  -4 86.5506 3.03499   2
  -4   2   4 83.5955 3.05194   7
  -4   2   4 86.6627 3.08329   4
   3  -2  -4 417.004 7.21548   2
  -3  -2   4 395.112 7.05289   3
  -3  -2   4 402.309 6.87275   6
   3  -2  -4 393.692 7.16752   3
   3  -2  -4 407.264 6.10781   5
  -3  -2   4 408.924 5.68358   4
   3   2  -4 395.225 6.77826   2
   3   2  -4 399.046 7.33604   5
  -3   2   4 407.689 6.78448   4
  -3   2   4 401.971 6.78514   7
   3   2  -4 414.402 7.26254   1
  -2  -2   4 21.2329 0.65153   4
   2  -2  -4 18.4148 1.36787   3
   2  -2  -4 21.5949 1.71283   6
  -2  -2   4 17.5634 1.25016   6
  -2  -2   4 23.9351 1.52949   3
   2  -2  -4 21.2228 1.41817   2
  -2   2   4 21.4789 0.95956   1
   2   2  -4 23.0028 1.53674   5
   2   2  -4 18.7661 1.45363   1
   2   2  -4 23.1043 1.31886   2
   1  -2  -4 47.8600 1.36668   2
  -1  -2   4 51.0494 1.52766   2
   1  -2  -4 49.4954 1.13016   5
   1  -2  -4 50.2820 2.00164   6
  -1  -2   4 48.2430 1.65469   3
  -1  -2   4 48.3712 1.71349   6
  -1   2   4 47.9245 1.60348   4
   1   2  -4 49.4408 1.53153   2
   1   2  -4 46.6661 1.68851   5
   1   2  -4 49.3369 1.00160   4
  -1   2   4 48.2180 1.12584   5
  -1   2   4 47.6216 1.58071   1
   1   2  -4 48.8588 1.98081   1
   0  -2   4 1813.57 22.7263   2
   0  -2  -4 1791.66 22.9589   3
   0  -2  -4 1782.97 22.4683   2
   0  -2   4 1769.71 22.7118   3
   0  -2  -4 1773.86 23.1611   6
   0  -2   4 1819.82 23.1972   6
   0  -2  -4 1788.10 22.8392   4
   0   2  -4 1755.29 22.8294   5
   0   2   4 1791.02 22.0656   2
   0   2   4 1780.44 23.3831   1
   0   2   4 1784.25 22.4962   5
   0   2  -4 1797.50 22.6455   4
   0   2  -4 1774.76 23.4528   1
   1  -2   4 118.182 2.82604   6
   1  -2   4 117.029 2.32414   3
  -1  -2  -4 126.543 2.60661   4
   1  -2   4 114.719 2.54284   2
  -1  -2  -4 115.688 2.45003   3
  -1  -2  -4 113.547 2.24508   6
  -1   2  -4 135.349 2.03140   7
   1   2   4 120.871 2.63572   5
   1   2   4 117.489 1.95787   2
   1   2   4 115.816 3.07828   1
  -1   2  -4 124.315 2.86467   4
  -1   2  -4 115.151 2.80206   1
  -1   2  -4 119.148 2.50249   5
   2  -2   4 1.15326 0.59035   5
  -2  -2  -4 1.60722 0.57052   3
   2  -2   4 0.71696 0.73662   6
   2  -2   4 1.52475 0.72807   2
  -2  -2  -4 0.30919 0.65186   4
   2   2   4 1.95142 0.56699   2
  -2   2  -4 1.52063 0.61029   7
  -2   2  -4 1.60929 0.67597   1
  -2   2  -4 2.47081 0.95777   4
   2   2   4 1.04234 0.83316   1
   2   2   4 1.60400 0.78903   5
   3  -2   4 55.1495 2.01760   5
  -3  -2  -4 56.6660 1.83958   3
   3  -2   4 59.0827 2.38339   6
   3  -2   4 59.8092 2.33070   2
   3  -2   4 58.4991 1.76571   3
  -3  -2  -4 57.7107 2.23896   4
  -3   2  -4 55.5317 2.18528   7
   3   2   4 59.5890 2.75725   1
  -3   2  -4 65.1463 3.12593   4
   3   2   4 54.5147 1.96722   2
   3   2   4 53.2651 2.50339   5
  -3   2  -4 55.6253 2.01582   1
  -4  -2  -4 50.6547 1.94827   3
   4  -2   4 50.1182 2.28746   5
   4  -2   4 44.7195 2.51093   2
  -4  -2  -4 47.9272 2.47122   4
   4  -2   4 46.6691 1.88345   3
   4  -2   4 41.8360 2.46857   6
  -4   2  -4 51.9099 3.17461   4
  -4   2  -4 51.3494 2.55070   7
   4   2   4 45.6783 2.79924   5
   4   2   4 45.9195 2.71712   1
   4   2   4 48.6724 2.35791   2
  -4   2  -4 48.0126 2.06892   1
   5  -2   4 6.39234 1.75002   2
   5  -2   4 13.0681 1.70624   5
  -5  -2  -4 10.8957 1.32806   3
  -5  -2  -4 10.4058 1.71779   4
   5  -2   4 9.26250 1.72254   6
  -5   2  -4 9.00693 2.02403   4
   5   2   4 10.8718 1.87608   1
  -5   2  -4 13.7675 1.50365   1
   5   2   4 8.52651 1.62192   2
   5   2   4 10.4844 1.94179   5
  -5   2  -4 11.3651 1.76314   7
   6  -2   4 4.13920 1.75489   6
   6  -2   4 1.88196 1.61243   5
   6  -2   4 2.36086 1.89136   2
  -6  -2  -4 2.71747 1.70802   4
  -6   2  -4 2.12756 1.98247   4
   6   2   4 2.42172 1.76903   1
  -6   2  -4 2.33421 1.60011   7
   6   2   4 2.67790 1.69546   2
   6   2   4 0.69311 1.89769   5
   7  -2   4 130.704 5.29184   6
   7  -2   4 136.914 5.06437   5
  -7  -2  -4 139.468 5.18098   4
   7  -2   4 132.416 5.44987   2
   7   2   4 133.919 5.18717   2
  -7   2  -4 133.798 5.68175   4
  -7   2  -4 139.195 5.08388   7
   7   2   4 129.945 5.79078   5
   7   2   4 129.455 5.01903   1
  -8  -2  -4 0.80998 2.23644   4
   8  -2   4 -1.4188 2.13032   5
   8  -2   4 0.27415 2.52179   2
  -8   2  -4 1.02744 2.43159   4
   8   2   4 2.82473 2.68183   5
  -8   2  -4 -1.2108 2.07543   7
   8   2   4 -1.7667 2.10665   2
  -9  -2  -4 1.06737 2.54724   4
   9  -2   4 4.08442 3.10757   2
  -9   2  -4 4.17606 2.98822   4
   9   2   4 0.17509 3.04820   5
   9   2   4 4.34072 2.90189   2
 -10  -2  -4 4.30197 3.29900   4
  10  -3  -4 15.6464 4.22200   6
 -10   3   4 11.3394 3.34424   4
 -10   3   4 12.1124 3.74356   7
  10   3  -4 10.7871 4.44220   5
  10   3  -4 16.0940 3.47099   2
  -9  -3   4 5.18915 2.73869   3
   9  -3  -4 5.82646 2.99977   2
   9  -3  -4 7.17547 3.35865   6
  -9   3   4 4.12521 2.87507   4
   9   3  -4 6.80561 2.89284   2
  -9   3   4 1.52931 2.82756   7
   9   3  -4 3.44550 2.92386   5
  -8  -3   4 4.05951 2.38860   3
   8  -3  -4 6.86023 2.61725   3
   8  -3  -4 5.30397 3.11331   6
   8  -3  -4 2.25736 2.54124   2
  -8   3   4 3.13243 2.35923   3
   8   3  -4 1.22178 2.49067   5
  -8   3   4 5.22910 2.62841   4
  -8   3   4 2.05414 2.48628   7
   8   3  -4 3.70673 2.30824   2
  -7  -3   4 34.0915 3.24608   3
   7  -3  -4 34.1564 3.31805   3
   7  -3  -4 40.1734 3.60147   2
   7  -3  -4 36.4543 3.95090   6
   7   3  -4 36.4828 3.01338   1
  -7   3   4 38.7053 3.44430   4
   7   3  -4 32.3036 3.48077   5
  -7   3   4 33.3203 3.22566   7
  -7   3   4 34.0322 3.19295   3
   7   3  -4 28.0979 2.91289   2
   6  -3  -4 279.738 7.15216   3
  -6  -3   4 287.902 6.60659   6
   6  -3  -4 299.193 8.24228   6
   6  -3  -4 291.934 7.46329   2
  -6  -3   4 286.721 7.05914   3
  -6  -3   4 294.576 5.73021   4
  -6   3   4 297.797 7.27796   4
   6   3  -4 286.995 7.48912   5
   6   3  -4 291.892 6.87251   1
   6   3  -4 289.079 6.88132   2
  -6   3   4 285.823 7.02991   7
  -5  -3   4 37.0150 1.83373   4
  -5  -3   4 41.4554 2.51340   6
   5  -3  -4 31.5800 3.08874   6
   5  -3  -4 42.8533 3.07440   2
  -5  -3   4 39.8360 2.75531   3
   5  -3  -4 36.1212 2.73502   3
  -5   3   4 33.9976 2.60793   4
  -5   3   4 34.9397 2.60539   7
   5   3  -4 42.1971 2.86544   1
   5   3  -4 35.2427 2.50585   2
   5   3  -4 29.0536 2.62566   5
  -4  -3   4 139.951 4.24914   3
   4  -3  -4 137.162 4.28981   2
   4  -3  -4 137.178 3.03265   5
   4  -3  -4 149.337 5.03424   6
   4  -3  -4 142.421 4.33312   3
  -4  -3   4 145.466 3.89635   6
  -4  -3   4 149.307 2.96552   4
   4   3  -4 144.615 4.39842   1
   4   3  -4 144.488 3.87647   2
  -4   3   4 146.178 4.23642   4
  -4   3   4 143.455 4.08625   7
   4   3  -4 143.384 4.53822   5
   3  -3  -4 388.466 7.88171   6
   3  -3  -4 396.417 7.14073   2
   3  -3  -4 382.529 5.34355   5
  -3  -3   4 384.756 7.08678   3
  -3  -3   4 381.259 6.73362   6
  -3  -3   4 393.120 5.60248   4
   3   3  -4 395.209 7.58502   1
   3   3  -4 391.186 6.56959   2
   3   3  -4 372.539 7.35699   5
  -3   3   4 374.938 6.76557   7
  -3   3   4 393.569 6.93822   4
  -3   3   4 387.614 5.51787   1
   2  -3  -4 1.42696 0.95457   3
  -2  -3   4 2.83565 0.89965   3
  -2  -3   4 2.69029 0.92476   6
   2  -3  -4 1.77364 0.80558   2
  -2  -3   4 3.06446 0.49251   4
   2  -3  -4 5.67055 1.30594   6
   2   3  -4 4.01525 0.81939   2
   2   3  -4 0.72161 1.06289   1
   2   3  -4 7.63371 1.17859   5
  -2   3   4 -0.0239 0.80979   4
  -2   3   4 4.06050 0.78505   1
   2   3  -4 3.09118 0.49927   4
  -1  -3   4 557.366 8.67336   3
   1  -3  -4 575.556 7.96226   2
   1  -3  -4 575.744 9.23865   6
  -1  -3   4 575.706 8.84262   6
  -1  -3   4 584.141 8.22481   2
  -1   3   4 581.527 8.67652   4
  -1   3   4 564.756 8.82478   1
   1   3  -4 574.713 9.52621   1
  -1   3   4 581.605 7.51026   5
   1   3  -4 578.849 7.79771   4
   1   3  -4 558.000 8.64174   5
   0  -3   4 93.5905 2.69591   6
   0  -3  -4 85.4394 2.48251   3
   0  -3   4 86.4335 2.38389   3
   0  -3   4 85.9106 2.17429   2
   0  -3  -4 88.2861 2.53370   6
   0   3  -4 90.8451 2.23737   4
   0   3   4 88.2470 2.85125   1
   0   3  -4 89.2729 2.88695   1
   0   3  -4 87.2158 2.26536   5
   0   3   4 88.9075 2.06422   5
   1  -3   4 555.645 8.10163   2
  -1  -3  -4 539.012 8.20691   4
   1  -3   4 540.821 8.05562   3
  -1  -3  -4 543.480 8.27904   3
   1  -3   4 551.043 8.75363   6
  -1  -3  -4 545.236 7.92453   6
   1   3   4 544.645 9.21895   1
  -1   3  -4 540.120 8.71392   1
  -1   3  -4 576.757 8.66842   4
  -1   3  -4 538.526 7.89775   5
   1   3   4 533.303 8.25043   5
   2  -3   4 45.4662 1.76273   3
  -2  -3  -4 41.0747 1.82123   3
   2  -3   4 45.9116 2.31514   6
   2  -3   4 44.1232 1.66285   5
   2  -3   4 42.6609 1.99752   2
  -2  -3  -4 50.7993 2.05125   4
  -2  -3  -4 46.4454 1.26048   6
  -2   3  -4 43.6437 2.00252   1
   2   3   4 48.7425 1.43439   2
  -2   3  -4 45.1241 1.68012   5
  -2   3  -4 44.0774 1.55773   7
   2   3   4 40.3778 2.40981   1
   2   3   4 44.3728 2.25332   5
  -2   3  -4 47.3664 2.52473   4
  -3  -3  -4 18.5089 1.53248   4
   3  -3   4 17.3827 1.28892   5
   3  -3   4 21.6660 1.43551   3
   3  -3   4 19.4524 1.89589   6
  -3  -3  -4 22.7942 1.55216   3
   3   3   4 21.0126 1.38851   2
  -3   3  -4 17.4271 2.00490   4
   3   3   4 17.8441 1.92967   1
  -3   3  -4 19.0754 1.45229   7
  -3   3  -4 16.7371 1.37866   1
   3   3   4 21.4236 1.93692   5
   4  -3   4 20.9814 2.10353   6
   4  -3   4 22.4459 1.60160   3
  -4  -3  -4 23.7615 1.89576   4
   4  -3   4 25.2614 1.76058   5
  -4  -3  -4 24.0505 1.75851   3
   4  -3   4 19.9697 1.92669   2
   4   3   4 26.2309 1.86368   2
  -4   3  -4 21.5146 1.58841   1
   4   3   4 23.7623 2.33872   5
  -4   3  -4 22.3162 1.88781   7
  -4   3  -4 22.1380 2.39801   4
   4   3   4 21.4906 2.31290   1
  -5  -3  -4 29.7446 2.35555   4
   5  -3   4 24.6544 2.43024   2
   5  -3   4 30.7232 2.16344   5
  -5  -3  -4 30.3715 2.13285   3
   5  -3   4 31.9788 2.73323   6
   5   3   4 30.6967 2.30149   2
  -5   3  -4 31.6653 1.96863   1
   5   3   4 32.2560 3.03279   5
  -5   3  -4 23.1852 2.67344   4
   5   3   4 28.0270 2.72559   1
  -5   3  -4 26.8848 2.46374   7
   6  -3   4 3.24267 2.01039   2
   6  -3   4 1.31080 1.84174   6
   6  -3   4 -0.1517 1.48163   5
  -6  -3  -4 1.38596 1.73596   4
  -6   3  -4 -1.7609 1.53565   7
   6   3   4 -2.5099 1.88932   5
   6   3   4 1.08322 1.87308   1
   6   3   4 1.77446 1.70483   2
  -6   3  -4 1.97264 2.08677   4
  -7  -3  -4 32.8877 3.02302   4
   7  -3   4 32.6569 3.50795   6
   7  -3   4 35.7832 3.47905   2
  -7   3  -4 35.0328 3.67600   4
   7   3   4 31.1452 3.28115   1
   7   3   4 34.2858 3.62982   5
   8  -3   4 30.1958 3.70319   2
  -8  -3  -4 31.2675 3.36058   4
   8  -3   4 29.9724 3.70821   6
  -8   3  -4 36.1059 3.97919   4
   8   3   4 32.6276 3.59738   1
   8   3   4 35.6852 4.08681   5
  -9  -3  -4 35.5491 3.78110   4
   9  -3   4 26.5233 4.06686   2
   9   3   4 30.8312 4.43920   5
  -9   3  -4 23.5183 3.78716   4
  -9  -4   4 81.1718 5.21284   3
   9  -4  -4 74.1342 6.16376   6
   9  -4  -4 79.8316 5.47147   2
  -9   4   4 74.3493 5.34218   4
   9   4  -4 86.0437 5.85010   5
  -9   4   4 81.1619 5.52152   7
   8  -4  -4 44.1428 4.92456   6
   8  -4  -4 44.5684 4.10810   3
   8  -4  -4 39.2754 4.04017   2
  -8  -4   4 42.0231 3.97388   3
   8   4  -4 33.3822 3.87540   5
  -8   4   4 37.4540 4.00992   4
  -8   4   4 43.4722 4.08329   7
  -8   4   4 43.9029 3.94744   3
   7  -4  -4 48.0304 4.50174   6
   7  -4  -4 51.4962 4.00923   3
   7  -4  -4 53.3432 4.12011   2
  -7  -4   4 49.2143 3.97253   3
  -7   4   4 51.0381 3.87074   7
   7   4  -4 42.3505 3.85275   5
   7   4  -4 42.0299 3.48002   1
  -7   4   4 40.7599 3.72731   4
   7   4  -4 48.7085 3.55905   2
   6  -4  -4 203.603 6.42952   2
  -6  -4   4 213.374 6.28739   3
   6  -4  -4 208.079 6.29861   3
   6  -4  -4 207.155 7.21840   6
  -6   4   4 201.964 6.02687   7
   6   4  -4 211.449 6.59672   5
  -6   4   4 213.180 6.43598   4
   6   4  -4 206.062 6.16232   1
   6   4  -4 211.359 5.85617   2
   5  -4  -4 85.7097 4.08432   2
   5  -4  -4 87.4734 4.84760   6
  -5  -4   4 90.9380 4.14018   3
  -5  -4   4 83.3945 3.51495   6
   5  -4  -4 92.8498 4.25657   3
   5   4  -4 88.6727 4.26820   1
   5   4  -4 87.8206 4.29024   5
  -5   4   4 89.2244 4.09834   4
   5   4  -4 92.4178 3.61666   2
  -5   4   4 88.4874 3.84370   7
   4  -4  -4 26.7192 2.92499   6
   4  -4  -4 22.7848 2.30653   3
  -4  -4   4 26.2046 2.07927   6
  -4  -4   4 21.1545 2.12412   3
   4  -4  -4 22.5423 2.29272   2
  -4  -4   4 29.0862 1.55036   4
   4   4  -4 28.5744 2.61283   5
  -4   4   4 27.0462 2.29686   7
  -4   4   4 24.7794 2.29541   4
   4   4  -4 23.2409 2.54457   1
   4   4  -4 26.4151 1.95222   2
  -3  -4   4 216.580 5.28890   3
  -3  -4   4 225.091 4.99902   6
   3  -4  -4 224.193 5.43550   3
   3  -4  -4 228.978 5.14486   2
  -3  -4   4 230.795 3.91595   4
   3  -4  -4 220.839 6.00391   6
   3   4  -4 231.203 4.58271   2
  -3   4   4 231.119 4.14315   1
   3   4  -4 217.176 5.41156   5
  -3   4   4 227.374 5.23715   4
   3   4  -4 218.397 5.88651   1
  -3   4   4 221.205 5.07315   7
   2  -4  -4 97.0340 3.34087   3
  -2  -4   4 95.5846 3.16615   3
  -2  -4   4 99.3380 3.11514   6
   2  -4  -4 96.4735 2.85637   2
  -2  -4   4 95.2137 2.53353   2
   2  -4  -4 101.739 3.69476   6
  -2   4   4 99.7909 2.85429   1
   2   4  -4 94.7816 2.59322   2
   2   4  -4 100.007 3.89881   1
   2   4  -4 94.2600 2.21539   4
  -2   4   4 101.466 3.18874   4
   2   4  -4 92.5322 3.14320   5
   1  -4  -4 270.281 5.78585   6
  -1  -4   4 270.515 4.65039   2
  -1  -4   4 273.924 5.41890   3
   1  -4  -4 271.511 4.34430   2
   1  -4  -4 275.198 5.63528   3
  -1  -4   4 271.866 5.51644   6
  -1   4   4 278.510 5.37196   4
  -1   4   4 275.337 5.62668   1
   1   4  -4 275.086 4.56934   4
   1   4  -4 269.180 6.13438   1
   1   4  -4 276.137 5.18141   5
   0  -4   4 2.79334 0.97521   3
   0  -4  -4 1.42763 0.94485   4
   0  -4   4 1.88367 0.75984   2
   0  -4  -4 -0.2629 0.88904   6
   0  -4  -4 1.38403 1.03543   3
   0  -4   4 1.19977 1.04576   6
   0   4   4 1.60339 1.00429   4
   0   4  -4 1.20230 0.74594   5
   0   4  -4 0.74742 0.74085   4
   0   4   4 2.14058 0.75597   5
   0   4  -4 0.42970 1.08727   1
   0   4   4 1.41135 1.16763   1
   1  -4   4 179.022 3.70805   2
   1  -4   4 179.847 4.47294   6
   1  -4   4 178.072 3.95101   3
  -1  -4  -4 172.866 3.93598   4
  -1  -4  -4 176.773 4.15664   3
  -1  -4  -4 177.174 3.80834   6
   1   4   4 179.180 4.03583   5
  -1   4  -4 170.838 4.36332   1
  -1   4  -4 175.187 3.48396   5
  -1   4  -4 169.032 4.05391   4
   1   4   4 178.927 4.99319   1
   2  -4   4 209.802 3.95617   5
  -2  -4  -4 206.969 4.51023   4
  -2  -4  -4 211.099 3.91530   6
   2  -4   4 216.205 4.48639   3
   2  -4   4 217.814 4.53773   2
   2  -4   4 207.548 5.17061   6
  -2  -4  -4 211.843 4.67605   3
   2   4   4 214.956 5.72351   1
  -2   4  -4 212.326 5.15387   4
   2   4   4 217.635 5.03757   5
  -2   4  -4 215.871 4.01706   5
  -2   4  -4 224.130 4.84781   1
  -2   4  -4 213.837 3.99772   7
  -3  -4  -4 10.8381 1.50475   3
   3  -4   4 4.72907 1.60488   6
   3  -4   4 4.46934 1.00157   5
   3  -4   4 3.95139 1.16142   3
   3  -4   4 4.99176 1.33444   2
  -3  -4  -4 2.97171 1.20183   4
  -3   4  -4 3.88048 1.54938   4
  -3   4  -4 3.77440 1.15803   1
   3   4   4 3.58265 1.70308   1
   3   4   4 5.17925 1.56070   5
  -3   4  -4 3.96736 1.08812   7
   4  -4   4 71.4083 2.93283   5
  -4  -4  -4 74.8650 3.07431   3
   4  -4   4 60.3567 3.45995   6
  -4  -4  -4 70.2469 3.12280   4
   4  -4   4 70.8038 3.32775   2
   4  -4   4 69.6040 2.91802   3
  -4   4  -4 70.6471 3.01054   7
  -4   4  -4 68.0918 2.69115   1
  -4   4  -4 77.5467 4.17230   4
   4   4   4 66.6844 3.93102   1
   4   4   4 68.0826 3.75798   5
  -5  -4  -4 75.3526 3.33162   3
   5  -4   4 74.6332 3.80705   2
   5  -4   4 76.7098 4.25210   6
  -5  -4  -4 77.7715 3.59324   4
  -5   4  -4 79.3996 4.57321   4
  -5   4  -4 71.8731 5.32808   7
   5   4   4 73.2593 4.29897   1
   5   4   4 76.6245 4.41067   5
  -6  -4  -4 91.1362 4.14388   4
   6  -4   4 92.5939 5.01207   6
   6  -4   4 91.7917 4.67194   2
   6   4   4 83.2238 4.84647   5
   6   4   4 98.5524 5.21207   1
  -6   4  -4 87.9578 5.16132   4
   7  -4   4 86.2150 5.06149   2
  -7  -4  -4 78.6379 4.27463   4
   7  -4   4 67.8158 4.69521   6
   7   4   4 60.4572 4.69340   5
  -7   4  -4 73.8615 4.98875   4
   7   4   4 73.2208 4.76646   1
   8  -4   4 0.54776 2.93253   6
  -8  -4  -4 0.76382 2.33666   4
   8  -4   4 -0.3764 2.91147   2
  -8   4  -4 -0.4520 2.70241   4
   8   4   4 1.10531 2.63283   1
   8   4   4 0.02272 2.95386   5
  -9  -4  -4 17.9584 3.24075   4
   9  -4   4 17.1930 6.13654   2
   9  -5  -4 26.6710 4.07612   2
  -9  -5   4 39.1433 4.39521   3
   9  -5  -4 31.4153 4.90014   6
  -9   5   4 24.5165 4.16356   4
  -9   5   4 33.2914 4.28800   7
   9   5  -4 37.3417 5.11483   5
   8  -5  -4 123.347 7.58739   6
   8  -5  -4 125.574 6.42350   2
  -8  -5   4 119.632 6.13902   3
   8  -5  -4 121.596 6.37675   3
  -8   5   4 131.900 6.38102   7
   8   5  -4 117.298 6.31439   5
   8   5  -4 117.982 5.95568   1
  -8   5   4 102.075 5.94408   4
   7  -5  -4 773.180 14.5938   3
   7  -5  -4 766.494 16.0378   6
   7  -5  -4 760.181 14.5361   2
  -7  -5   4 740.538 14.3660   3
   7   5  -4 751.303 14.4593   1
  -7   5   4 755.560 14.5561   4
   7   5  -4 765.391 14.9180   5
  -7   5   4 752.421 14.0820   7
   6  -5  -4 682.119 12.8774   2
   6  -5  -4 687.205 12.9376   3
  -6  -5   4 674.128 12.7803   3
   6  -5  -4 688.808 14.3009   6
  -6   5   4 662.326 12.4353   7
   6   5  -4 667.623 13.2089   1
   6   5  -4 693.177 13.3471   5
  -6   5   4 651.388 12.9230   4
   5  -5  -4 585.884 11.1466   2
  -5  -5   4 582.999 11.1713   3
   5  -5  -4 605.783 12.5674   6
   5  -5  -4 595.325 11.4230   3
  -5   5   4 576.354 11.1575   4
  -5   5   4 594.095 10.9165   7
   5   5  -4 587.106 11.7914   1
   5   5  -4 591.255 11.7449   5
   4  -5  -4 24.1952 3.04333   6
   4  -5  -4 29.3865 2.54668   2
   4  -5  -4 28.1951 2.75186   3
  -4  -5   4 25.2643 2.21583   6
  -4  -5   4 26.1581 2.56764   3
   4   5  -4 24.9119 2.78296   1
  -4   5   4 25.5205 2.53984   4
  -4   5   4 24.1647 2.37630   7
   4   5  -4 28.2416 2.81880   5
   4   5  -4 27.7582 2.50700   2
   3  -5  -4 910.216 13.8020   2
   3  -5  -4 914.159 15.3622   6
  -3  -5   4 887.634 14.3122   3
   3  -5  -4 909.734 14.5265   3
  -3  -5   4 894.902 13.0956   2
  -3  -5   4 917.527 13.9686   6
   3   5  -4 870.654 15.2215   1
   3   5  -4 897.388 12.8934   2
   3   5  -4 898.836 14.4102   5
  -3   5   4 894.917 14.1519   4
  -2  -5   4 3861.79 47.8892   2
   2  -5  -4 3798.75 49.7086   3
  -2  -5   4 3886.04 49.5654   3
  -2  -5   4 3843.73 49.3953   6
   2  -5  -4 3875.11 50.5173   6
   2   5  -4 3844.28 49.2885   5
  -2   5   4 3794.66 48.8950   1
   2   5  -4 3774.85 47.8783   4
   2   5  -4 3760.74 50.7360   1
  -2   5   4 3773.04 49.2702   4
  -1  -5   4 1863.44 25.6260   6
   1  -5  -4 1866.18 26.0312   6
  -1  -5   4 1904.97 24.0783   2
  -1  -5   4 1840.44 25.3485   3
   1  -5  -4 1814.01 25.5861   3
   1   5  -4 1857.94 26.5752   1
   1   5  -4 1845.86 24.7758   5
  -1   5   4 1857.99 25.2724   4
   1   5  -4 1844.13 24.2950   4
  -1   5   4 1847.35 25.6405   1
   0  -5  -4 476.643 8.62396   3
   0  -5   4 470.393 7.38999   2
   0  -5   4 466.896 8.33332   3
   0  -5  -4 464.687 8.47306   6
   0  -5   4 476.828 8.78216   6
   0   5  -4 463.307 9.08215   1
   0   5  -4 467.440 7.81843   4
   0   5  -4 476.959 7.55839   5
   0   5   4 473.470 9.18519   1
   0   5   4 483.668 8.27780   4
   1  -5   4 169.218 3.86830   2
  -1  -5  -4 163.777 4.17436   6
  -1  -5  -4 161.948 4.23911   4
   1  -5   4 163.005 4.85474   6
   1  -5   4 167.990 4.33249   3
  -1  -5  -4 164.633 4.49287   3
   1   5   4 161.299 4.36652   4
   1   5   4 167.492 4.23561   5
  -1   5  -4 166.164 4.74624   1
   1   5   4 165.831 5.29086   1
  -1   5  -4 169.201 4.35298   4
  -1   5  -4 172.791 3.55959   5
   2  -5   4 3064.65 38.4601   2
  -2  -5  -4 2940.29 38.9884   3
   2  -5   4 2965.96 39.7787   6
  -2  -5  -4 2998.43 38.6674   4
   2  -5   4 2999.17 38.7201   3
  -2   5  -4 2950.55 37.8129   7
   2   5   4 2958.67 40.6336   1
  -2   5  -4 2955.72 39.4216   4
  -2   5  -4 2994.05 39.1244   1
   2   5   4 2992.15 39.3728   5
  -2   5  -4 2817.11 38.2160   5
  -3  -5  -4 2291.35 30.4607   4
   3  -5   4 2280.86 31.8314   6
   3  -5   4 2284.57 30.4940   3
  -3  -5  -4 2280.55 30.7788   3
   3  -5   4 2274.51 30.5280   2
  -3   5  -4 2282.67 30.4966   1
   3   5   4 2273.47 32.6663   1
  -3   5  -4 2220.94 31.5977   4
   3   5   4 2284.66 31.6661   5
  -4  -5  -4 1112.41 16.8642   3
   4  -5   4 1074.43 16.8082   2
   4  -5   4 1110.15 16.5397   3
   4  -5   4 1114.94 18.0057   6
  -4  -5  -4 1120.42 16.5181   4
  -4   5  -4 1098.38 18.0159   4
   4   5   4 1078.44 18.5058   1
   4   5   4 1117.78 18.0001   5
   5  -5   4 75.5864 4.08740   2
  -5  -5  -4 85.0479 3.98561   3
  -5  -5  -4 80.9272 3.67855   4
   5  -5   4 78.1362 4.55058   6
   5   5   4 95.4419 5.28318   1
  -5   5  -4 83.3923 4.84195   4
   5   5   4 78.2281 4.62735   5
   6  -5   4 592.285 12.5168   6
   6  -5   4 583.501 11.6694   2
  -6  -5  -4 599.089 10.9627   4
  -6   5  -4 568.267 12.4808   4
   6   5   4 594.608 12.7534   5
   6   5   4 587.592 12.6702   1
   7  -5   4 635.689 13.5973   6
   7  -5   4 629.007 12.9367   2
  -7  -5  -4 637.122 11.8526   4
   7   5   4 626.678 13.7697   5
  -7   5  -4 617.249 13.6849   4
   7   5   4 617.027 13.4384   1
  -8  -5  -4 250.347 7.51208   4
   8  -5   4 245.098 9.03061   6
   8  -5   4 246.989 8.49344   2
   8   5   4 255.282 8.69757   1
  -8   5  -4 253.049 8.76204   4
   8   5   4 263.199 9.29604   5
   8  -6  -4 19.8456 3.56725   2
   8  -6  -4 19.9820 3.74235   3
  -8  -6   4 20.8729 3.76533   3
   8  -6  -4 20.2470 4.44224   6
  -8   6   4 19.7341 3.57300   7
  -8   6   4 17.3043 3.73347   4
   8   6  -4 19.5812 3.62992   1
   8   6  -4 17.2105 3.78274   5
   7  -6  -4 60.3111 5.51197   6
   7  -6  -4 66.1453 4.81261   2
   7  -6  -4 68.5401 4.99232   3
  -7  -6   4 64.3655 4.84287   3
  -7   6   4 68.3473 4.72261   7
  -7   6   4 67.6100 5.04488   4
   7   6  -4 75.1138 5.24424   1
   7   6  -4 71.1367 5.27445   5
   6  -6  -4 246.380 7.71537   3
   6  -6  -4 238.605 8.54659   6
  -6  -6   4 234.235 7.38142   3
   6   6  -4 238.782 7.96115   1
   6   6  -4 252.795 7.98211   5
  -6   6   4 233.223 7.10861   7
  -6   6   4 228.725 7.44278   4
   5  -6  -4 173.148 6.34940   3
   5  -6  -4 185.667 7.19926   6
  -5  -6   4 176.007 6.30699   3
  -5   6   4 174.993 5.60627   7
   5   6  -4 197.779 6.64767   5
  -5   6   4 177.597 6.12455   4
   5   6  -4 178.593 6.66749   1
  -4  -6   4 6.76799 1.96840   6
   4  -6  -4 11.3638 2.41565   3
  -4  -6   4 4.65240 2.17396   3
   4  -6  -4 17.2603 3.18075   6
  -4   6   4 5.89695 2.18316   4
  -4   6   4 6.27391 2.05551   7
   4   6  -4 7.68405 2.49661   1
   4   6  -4 7.28494 2.20120   5
   3  -6  -4 234.855 7.15395   6
  -3  -6   4 229.039 5.95232   6
  -3  -6   4 237.862 6.36188   3
   3  -6  -4 241.152 6.53812   3
  -3   6   4 233.953 6.26074   4
   3   6  -4 238.460 7.15952   1
   3   6  -4 250.512 6.29434   5
  -2  -6   4 15.7902 2.18907   6
   2  -6  -4 24.2735 2.60394   3
   2  -6  -4 15.9032 2.41883   6
  -2  -6   4 15.8284 2.24515   3
   2   6  -4 16.1377 2.50911   1
   2   6  -4 18.2040 1.99134   5
  -2   6   4 15.5362 1.92529   1
  -2   6   4 16.9776 2.15772   4
   1  -6  -4 10.4668 2.08480   6
  -1  -6   4 12.3918 1.97548   3
   1  -6  -4 12.5078 2.11513   3
  -1  -6   4 12.3560 2.03055   6
   1   6  -4 12.8006 2.34191   1
   1   6  -4 14.5477 1.68413   5
  -1   6   4 14.4282 2.10935   1
  -1   6   4 12.8329 1.94214   4
   0  -6  -4 5.71635 1.74308   6
   0  -6  -4 6.41979 1.81064   3
   0  -6   4 3.35406 1.81426   6
   0  -6   4 5.26445 1.67601   3
   0   6   4 5.99657 1.63676   4
   0   6  -4 5.15257 1.94044   1
   0   6  -4 5.90960 1.44129   4
   0   6   4 5.57635 1.96645   1
  -1  -6  -4 16.4577 2.20433   3
   1  -6   4 15.2880 2.05629   3
   1  -6   4 16.1386 2.38009   6
   1  -6   4 16.4965 1.69882   2
   1   6   4 17.9633 2.66595   1
  -1   6  -4 20.8804 2.39304   1
   1   6   4 16.0036 2.02327   4
  -1   6  -4 16.7844 1.95952   4
   2  -6   4 0.48513 1.84338   6
  -2  -6  -4 3.36294 1.51270   4
   2  -6   4 0.52250 1.50440   3
   2  -6   4 1.22150 1.31843   2
  -2  -6  -4 1.63363 1.62643   3
   2   6   4 0.95601 1.99256   1
   2   6   4 3.81391 1.66034   4
  -2   6  -4 0.18809 1.51820   1
  -2   6  -4 1.27878 1.58575   4
   3  -6   4 121.905 5.20183   6
  -3  -6  -4 133.763 4.83405   3
   3  -6   4 124.834 4.21424   2
  -3  -6  -4 128.850 4.35203   4
   3  -6   4 126.944 4.44104   3
  -3   6  -4 123.470 4.95667   4
  -3   6  -4 128.052 4.29489   1
   3   6   4 136.245 5.81435   1
   3   6   4 124.577 4.84729   5
  -4  -6  -4 1.45306 1.71567   4
   4  -6   4 0.19957 1.75015   2
  -4  -6  -4 5.09044 2.03731   3
   4  -6   4 3.71197 1.88980   3
   4  -6   4 1.39103 2.26125   6
  -4   6  -4 3.28057 2.14882   4
   4   6   4 3.93253 2.48349   1
   4   6   4 3.15101 2.12160   5
  -5  -6  -4 46.8238 3.59705   3
   5  -6   4 33.4843 3.73327   6
   5  -6   4 43.6297 3.53047   2
  -5  -6  -4 43.7630 3.20946   4
   5   6   4 43.0871 3.96241   5
  -5   6  -4 40.2206 3.88220   4
   5   6   4 43.7394 4.27688   1
   6  -6   4 39.9657 4.32149   6
  -6  -6  -4 45.1517 3.55381   4
   6  -6   4 45.9768 4.03395   2
  -6   6  -4 43.0403 4.37708   4
   6   6   4 44.6246 4.44927   1
   6   6   4 44.6183 4.31048   5
  -7  -6  -4 102.534 5.11077   4
   7  -6   4 97.9021 5.65794   2
   7  -6   4 94.9462 6.38457   6
  -7   6  -4 100.266 6.24680   4
   7   6   4 106.582 6.30361   1
   7   6   4 93.4689 6.01214   5
   8  -6   4 1.71159 3.53397   2
   8  -6   4 5.07907 3.80783   6
   8   6   4 8.39767 4.49412   5
   8   6   4 3.25982 3.73052   1
   7  -7  -4 44.8571 5.45833   6
   7  -7  -4 45.0722 4.60857   3
  -7  -7   4 49.1034 4.74515   3
  -7   7   4 41.9345 4.53526   4
  -7   7   4 50.9443 4.56057   7
   7   7  -4 46.1553 4.65657   1
   7   7  -4 44.7035 4.64041   5
   6  -7  -4 278.745 9.73947   6
  -6  -7   4 279.214 8.67697   3
   6  -7  -4 275.801 8.67884   3
  -6   7   4 274.934 7.90763   7
   6   7  -4 286.527 9.06994   1
  -6   7   4 283.263 8.79259   4
   5  -7  -4 70.3251 5.41773   6
  -5  -7   4 77.3549 4.87711   3
   5  -7  -4 80.3428 5.06811   3
  -5   7   4 72.4838 4.63459   4
   5   7  -4 72.0338 5.16792   1
   5   7  -4 81.4307 5.11197   5
  -5   7   4 76.3830 4.47658   7
   4  -7  -4 26.2213 3.81030   6
  -4  -7   4 21.4912 3.11078   3
   4  -7  -4 21.8318 3.15693   3
   4   7  -4 22.5111 3.00752   5
  -4   7   4 26.5304 2.95679   7
   4   7  -4 16.9955 3.15312   1
  -4   7   4 17.2044 2.88984   4
  -3  -7   4 153.224 5.65652   3
  -3  -7   4 151.301 5.38194   6
   3  -7  -4 149.244 6.23790   6
   3  -7  -4 157.590 5.85356   3
   3   7  -4 154.664 6.39637   1
  -3   7   4 147.098 5.57736   4
   3   7  -4 159.498 5.28524   5
  -2  -7   4 414.193 8.91890   6
  -2  -7   4 402.577 8.97944   3
   2  -7  -4 393.705 9.57351   6
   2  -7  -4 401.369 9.22587   3
  -2   7   4 407.998 8.78128   4
   2   7  -4 412.360 10.0038   1
   1  -7  -4 494.362 10.5057   6
   1  -7  -4 505.701 10.3601   3
  -1  -7   4 495.850 9.97471   3
  -1  -7   4 499.727 10.1721   6
  -1   7   4 496.129 10.1300   1
  -1   7   4 497.814 9.70315   4
   1   7  -4 498.850 10.9364   1
   0  -7   4 121.780 4.84238   3
   0  -7   4 133.465 5.36952   6
   0  -7  -4 122.396 5.26375   6
   0  -7  -4 128.540 5.05725   3
   0   7  -4 125.470 5.38828   1
   0   7   4 126.819 5.36578   1
   0   7   4 127.956 4.74601   4
   1  -7   4 235.596 6.44165   3
   1  -7   4 237.684 7.00658   6
  -1  -7  -4 233.192 6.62881   3
   1   7   4 244.037 6.33928   4
  -1   7  -4 234.334 6.13243   4
   1   7   4 236.869 7.41761   1
  -1   7  -4 247.747 6.84921   1
   2  -7   4 316.232 7.49492   3
  -2  -7  -4 312.173 7.82224   3
   2  -7   4 317.390 8.31444   6
  -2   7  -4 314.919 7.56398   1
   2   7   4 313.765 7.38818   4
  -2   7  -4 320.150 7.69186   4
   2   7   4 300.629 8.67577   1
   3  -7   4 574.856 11.0139   3
  -3  -7  -4 588.166 10.7892   4
  -3  -7  -4 573.605 11.3448   3
   3  -7   4 586.517 12.3829   6
  -3   7  -4 593.628 11.8021   4
   3   7   4 588.558 12.8685   1
   3   7   4 579.830 10.9502   4
   4  -7   4 25.5435 3.69230   6
  -4  -7  -4 30.7468 3.00732   4
   4  -7   4 28.3610 3.09979   3
  -4  -7  -4 26.3252 3.15382   3
   4   7   4 28.8261 3.91857   1
  -4   7  -4 35.0528 3.63478   4
  -5  -7  -4 34.4451 3.57100   3
  -5  -7  -4 34.0416 3.28443   4
   5  -7   4 29.3056 3.99482   6
   5   7   4 32.7832 4.23604   1
   5   7   4 30.4030 3.81330   5
  -5   7  -4 35.6286 3.95329   4
   6  -7   4 135.897 7.49319   6
   6  -7   4 147.145 6.52814   2
  -6  -7  -4 158.140 7.94974   4
   6   7   4 143.535 7.01205   5
   6   7   4 147.513 7.28728   1
  -6   7  -4 162.164 7.57270   4
   7  -7   4 127.085 6.59562   2
  -7   7  -4 143.941 11.1878   4
   7   7   4 110.754 6.63223   5
   6  -8  -4 25.4583 5.49652   6
  -6  -8   4 30.6980 4.30675   3
   6  -8  -4 38.1586 4.41604   3
   6   8  -4 26.0986 4.78281   5
  -6   8   4 33.4815 3.95676   7
   6   8  -4 20.6064 4.44224   1
  -6   8   4 26.0934 4.71220   4
  -5  -8   4 16.1638 3.51260   3
   5  -8  -4 18.6711 4.24666   6
   5  -8  -4 16.7932 3.56767   3
  -5   8   4 12.4198 3.23812   4
   5   8  -4 20.9304 3.97843   1
  -5   8   4 23.1134 3.44360   7
   4  -8  -4 45.7973 4.87034   6
   4  -8  -4 44.6553 4.30741   3
  -4  -8   4 50.2160 4.35781   3
  -4   8   4 56.5637 4.17384   7
   4   8  -4 48.9037 4.66416   1
  -4   8   4 43.5531 4.10962   4
   3  -8  -4 67.2997 5.17446   6
   3  -8  -4 69.1128 4.83091   3
  -3  -8   4 68.4380 4.62954   3
  -3   8   4 60.9161 4.28323   4
   3   8  -4 68.1529 5.21095   1
   2  -8  -4 86.4124 5.16554   3
   2  -8  -4 77.0859 5.23692   6
  -2  -8   4 83.9024 4.81647   3
  -2  -8   4 90.6936 5.05611   6
   2   8  -4 89.8352 5.78111   1
  -2   8   4 83.7123 4.62115   4
   1  -8  -4 36.1785 3.74763   6
  -1  -8   4 33.4334 3.48142   3
   1  -8  -4 28.0670 3.45383   3
  -1  -8   4 30.3076 3.43536   6
  -1   8   4 30.9626 3.30619   1
  -1   8   4 32.1056 3.27371   4
   1   8  -4 31.6584 3.78955   1
   0  -8   4 107.781 5.36325   6
   0  -8   4 104.147 5.01091   3
   0  -8  -4 102.845 5.22213   3
   0   8   4 92.9550 4.61621   4
   0   8  -4 91.7769 5.25867   1
   0   8   4 105.414 5.62636   1
  -1  -8  -4 85.5972 4.91398   3
   1  -8   4 101.869 5.12392   3
   1  -8   4 99.0864 5.51237   6
   1   8   4 87.5687 4.51022   4
   1   8   4 112.641 6.16948   1
  -1   8  -4 103.793 5.32031   1
  -2  -8  -4 24.7662 3.32625   3
   2  -8   4 29.9661 3.82924   6
   2  -8   4 21.5225 3.03052   3
   2   8   4 24.2402 3.72949   1
   2   8   4 25.8371 3.07964   4
  -2   8  -4 23.7130 3.06045   1
  -3  -8  -4 15.8803 3.13741   3
   3  -8   4 15.3256 2.85271   3
   3  -8   4 9.98652 3.25284   6
   3   8   4 9.95318 3.34252   1
   3   8   4 10.8844 2.65925   4
  -3   8  -4 9.09797 2.86464   4
   4  -8   4 58.1767 5.10377   6
  -4  -8  -4 51.9172 4.38952   3
  -4  -8  -4 56.1800 4.06995   4
   4  -8   4 57.1832 4.36422   3
   4   8   4 52.4285 5.12039   1
   4   8   4 60.1903 4.28831   4
  -4   8  -4 48.7707 4.40942   4
  -5  -8  -4 43.7039 4.35609   3
   5  -8   4 46.4027 4.96445   6
   5   8   4 42.6521 4.89651   1
  -5   8  -4 43.4673 4.62283   4
  -6   8  -4 0.41769 4.13998   4
   4  -9  -4 7.22513 3.91582   6
   4  -9  -4 5.02945 3.36948   3
   4   9  -4 3.46181 4.49450   1
  -4   9   4 2.46801 3.05832   4
  -4   9   4 6.01522 2.97350   7
   3  -9  -4 109.674 6.27628   3
  -3  -9   4 107.585 5.97330   3
   3  -9  -4 105.126 6.80170   6
   3   9  -4 101.381 6.63686   1
  -3   9   4 98.3578 5.64232   4
  -2  -9   4 89.1912 5.48972   3
   2  -9  -4 101.443 6.01367   3
   2  -9  -4 84.9564 5.97234   6
   2   9  -4 86.8410 6.05628   1
  -2   9   4 88.3943 5.27385   4
  -1  -9   4 111.168 5.84166   3
  -1  -9   4 115.045 6.28732   6
   1  -9  -4 96.9907 5.73180   3
  -1   9   4 103.143 5.45638   4
   1   9  -4 100.119 6.16497   1
   0  -9   4 6.97119 2.97851   3
   0  -9  -4 5.39602 2.89874   3
   0  -9   4 7.69958 3.17025   6
   0   9  -4 4.20359 2.95946   1
   0   9   4 5.42966 2.85084   1
   0   9   4 5.71699 2.74517   4
   1  -9   4 19.0505 3.37463   3
  -1  -9  -4 14.3558 3.28618   3
   1  -9   4 11.8321 3.47215   6
   1   9   4 8.17230 3.19998   1
   1   9   4 12.2605 2.94765   4
  -1   9  -4 10.2596 3.01661   1
  -2  -9  -4 56.3766 4.78931   3
   2  -9   4 60.0683 4.60803   3
   2  -9   4 52.4741 4.98715   6
   2   9   4 57.1742 4.32066   4
   2   9   4 63.0777 5.41357   1
   3  -9   4 63.1860 4.73381   3
  -3  -9  -4 71.7478 5.23619   3
   3  -9   4 69.9675 5.84488   6
   3   9   4 58.2315 5.57016   1
  -4  -9  -4 82.7012 5.69430   3
  -1  10   4 3.12612 2.99658   4
   0 -10   4 117.556 6.95632   6
   0  10   4 137.695 6.64950   4
   0  10  -4 127.537 6.98273   1
  10   0  -5 1.10722 2.78864   5
 -10   0   5 0.18470 2.96904   7
  10   0  -5 -0.5616 2.97332   2
  -9   0   5 0.11946 2.09982   4
   9   0  -5 1.62118 2.70592   6
   9   0  -5 -0.5279 2.49083   2
  -9   0   5 -1.4915 2.48525   7
  -9   0   5 -0.0926 2.30470   3
   9   0  -5 -1.4269 2.27664   5
   8   0  -5 0.72265 2.07239   5
  -8   0   5 -1.5649 2.13851   7
  -8   0   5 -0.3547 1.83908   4
   8   0  -5 0.07404 2.11780   2
  -8   0   5 0.20063 2.11552   3
   8   0  -5 0.95282 2.30590   6
   7   0  -5 0.89860 1.97551   2
  -7   0   5 0.96091 1.84830   3
  -7   0   5 -0.5248 1.82524   7
   7   0  -5 3.22228 2.18197   6
   7   0  -5 0.12043 1.72643   5
  -7   0   5 -0.4863 1.59651   4
   6   0  -5 -2.6998 1.34975   5
   6   0  -5 2.06356 1.69336   2
   6   0  -5 0.72018 1.83382   6
  -6   0   5 -1.6114 1.48493   3
  -6   0   5 -0.2218 1.30945   4
  -6   0   5 1.16831 1.75485   7
  -5   0   5 -0.6453 1.23734   3
   5   0  -5 0.29521 1.48610   6
   5   0  -5 0.91157 1.32303   2
  -5   0   5 0.69601 1.29321   7
  -5   0   5 2.74132 1.20808   4
   5   0  -5 0.51981 0.76414   1
   5   0  -5 2.22885 1.21660   5
   4   0  -5 0.56981 1.03363   2
   4   0  -5 6.10876 1.51533   6
  -4   0   5 1.55379 1.11815   3
   4   0  -5 0.63177 0.64531   1
  -4   0   5 0.65532 0.83950   4
  -4   0   5 1.46284 1.10845   7
   4   0  -5 1.40922 0.94992   5
  -3   0   5 1.73301 0.96892   3
   3   0  -5 7.56531 1.33142   6
  -3   0   5 1.52838 0.80498   7
   3   0  -5 1.71541 0.57598   1
   3   0  -5 1.73046 0.78349   5
  -3   0   5 1.45747 0.62347   4
   3   0  -5 1.84308 0.82888   2
   2   0  -5 0.32242 0.53241   5
   2   0  -5 0.59561 0.60121   2
   2   0  -5 0.36513 0.75571   3
   2   0  -5 1.01297 0.82393   6
  -2   0   5 -0.1476 0.67135   3
  -2   0   5 0.34151 0.38782   4
   2   0  -5 0.09035 0.47613   1
  -2   0   5 0.54136 0.55972   7
   1   0  -5 3.02977 0.53766   2
  -1   0   5 3.89188 0.41129   4
   1   0  -5 2.01552 0.52678   5
   1   0  -5 4.77004 0.40851   4
   1   0  -5 8.55229 0.94302   6
  -1   0   5 2.26643 0.47226   7
  -1   0   5 6.15432 0.79573   6
   1   0  -5 4.29888 0.75745   3
  -1   0   5 4.21592 0.76478   3
   0   0  -5 0.27546 0.41255   5
   0   0   5 0.68297 0.43067   6
   0   0   5 0.92383 0.42313   2
   0   0  -5 0.72524 0.45277   3
   0   0  -5 0.25698 0.45081   1
   0   0   5 -0.2925 0.41755   3
   0   0  -5 0.32095 0.32580   4
  -1   0  -5 1.19066 0.57500   1
  -1   0  -5 0.61787 0.49185   5
   1   0   5 0.34658 0.48961   5
   1   0   5 1.81505 0.44510   6
  -1   0  -5 1.60158 0.48453   4
   1   0   5 2.90796 0.32272   3
   1   0   5 1.82279 0.50950   2
   2   0   5 0.53274 0.44983   6
  -2   0  -5 -0.5482 0.59144   1
   2   0   5 0.09962 0.56234   2
  -2   0  -5 -0.0448 0.61353   4
   2   0   5 1.49180 0.68176   5
   3   0   5 0.30520 0.78437   2
   3   0   5 1.30360 0.64519   6
  -3   0  -5 -0.4604 0.81111   4
   3   0   5 -0.3029 0.80539   5
  -3   0  -5 0.83345 0.83328   1
   4   0   5 -0.1690 0.75333   6
   4   0   5 0.69426 0.97753   1
  -4   0  -5 0.36876 0.97276   1
  -4   0  -5 1.89999 0.55415   3
   4   0   5 3.57568 1.21881   5
  -4   0  -5 -0.2113 1.00281   4
   4   0   5 1.97065 1.08830   2
   5   0   5 1.40859 1.40774   2
   5   0   5 -0.8643 1.01253   6
   5   0   5 -0.0248 1.36966   5
  -5   0  -5 0.77296 1.40065   4
   5   0   5 0.05840 1.22018   1
   6   0   5 -0.4343 1.44815   1
   6   0   5 0.69973 1.81558   5
  -6   0  -5 -1.3616 1.66414   4
   6   0   5 -0.8809 1.61169   2
   7   0   5 -0.7482 2.11157   5
   7   0   5 2.12487 2.15722   2
  -7   0  -5 0.16291 2.05439   4
   8   0   5 -1.0241 2.30456   2
  -8   0  -5 0.72321 2.35261   4
   8   0   5 0.55828 2.38104   5
   9   0   5 2.58943 2.88496   2
   9   0   5 0.36744 2.77331   5
  -9   0  -5 1.96794 2.78345   4
  10   0   5 1.16644 3.67763   5
  10   0   5 -1.5861 3.16236   2
 -10  -1   5 26.8440 3.96980   7
  10  -1  -5 24.3053 3.89567   2
  10   1  -5 23.5313 3.70592   2
  10   1  -5 26.0572 3.83071   5
 -10   1   5 25.3228 3.33710   4
 -10   1   5 27.0303 3.91135   7
   9  -1  -5 0.80988 2.56051   2
  -9  -1   5 2.05389 2.60953   7
   9  -1  -5 2.27009 2.92566   6
  -9  -1   5 0.79974 2.38333   3
   9  -1  -5 -1.0209 2.28120   5
  -9   1   5 2.77414 2.69429   7
   9   1  -5 2.20620 2.61753   5
  -9   1   5 2.47910 2.32557   4
   9   1  -5 4.72081 2.70835   2
  -9   1   5 3.38888 2.48122   3
   8  -1  -5 38.0392 3.55622   2
  -8  -1   5 48.3822 3.75113   3
   8  -1  -5 39.2952 4.03975   6
  -8  -1   5 47.0350 3.93260   6
   8  -1  -5 41.4627 3.36577   5
  -8  -1   5 40.7170 3.59331   7
  -8  -1   5 42.9081 3.02617   4
  -8   1   5 44.6365 3.65655   3
   8   1  -5 41.3051 3.67229   5
  -8   1   5 53.4028 3.68322   4
   8   1  -5 43.6202 4.01158   6
  -8   1   5 36.5016 3.63320   7
   8   1  -5 41.5005 3.69880   2
  -7  -1   5 10.6543 2.37912   7
  -7  -1   5 14.4660 1.94895   4
   7  -1  -5 12.3813 2.85310   6
   7  -1  -5 10.3521 2.42075   2
  -7  -1   5 15.4395 2.62741   6
  -7  -1   5 12.9085 2.33522   3
   7  -1  -5 15.2228 2.21762   5
  -7   1   5 11.8870 2.29141   3
   7   1  -5 13.1167 2.43913   2
   7   1  -5 11.7458 2.33105   5
  -7   1   5 8.98786 2.07679   4
  -7   1   5 12.6485 2.51556   7
   7   1  -5 15.2146 2.68410   6
  -6  -1   5 114.294 4.75410   6
  -6  -1   5 115.576 3.62405   4
   6  -1  -5 115.751 5.19756   6
  -6  -1   5 119.804 4.41624   3
   6  -1  -5 110.829 4.55709   2
  -6  -1   5 116.429 4.47859   7
   6  -1  -5 111.001 4.06412   5
  -6   1   5 120.314 4.22565   4
  -6   1   5 112.354 4.51329   7
   6   1  -5 117.795 4.49532   2
  -6   1   5 119.781 4.60455   3
   6   1  -5 116.591 4.94346   6
   6   1  -5 109.117 4.41943   5
   5  -1  -5 31.9701 2.92141   6
   5  -1  -5 31.8134 2.50870   2
  -5  -1   5 41.0181 2.91178   6
   5  -1  -5 34.9458 2.31865   5
  -5  -1   5 33.8182 1.94925   4
  -5  -1   5 37.6110 2.65270   3
  -5  -1   5 35.2833 2.49071   7
   5  -1  -5 37.3179 2.74481   3
   5   1  -5 34.1997 2.01051   1
  -5   1   5 37.6544 2.34949   4
   5   1  -5 40.2297 3.03189   6
  -5   1   5 34.4247 2.55784   3
   5   1  -5 28.7906 2.34362   2
   5   1  -5 39.9135 2.79972   5
  -5   1   5 34.1515 2.57295   7
   4  -1  -5 29.6122 2.33262   3
   4  -1  -5 26.8085 1.77236   5
  -4  -1   5 29.2827 2.07868   7
  -4  -1   5 31.8454 1.62015   4
  -4  -1   5 36.1487 2.35151   3
   4  -1  -5 32.2486 2.72519   6
   4  -1  -5 33.4248 2.32577   2
   4   1  -5 43.8189 2.75952   6
  -4   1   5 31.7851 2.15996   7
   4   1  -5 31.7051 2.18894   5
   4   1  -5 31.5022 2.20812   2
  -4   1   5 36.1378 1.99987   4
  -4   1   5 28.3567 2.17058   3
   4   1  -5 30.7911 1.80517   1
   3  -1  -5 282.379 4.12734   1
  -3  -1   5 294.807 4.60626   4
   3  -1  -5 281.550 5.05340   5
  -3  -1   5 279.574 5.67036   3
  -3  -1   5 293.862 5.52028   7
   3  -1  -5 281.533 5.83795   3
   3  -1  -5 286.531 5.63986   2
  -3  -1   5 292.013 5.80096   6
  -3   1   5 291.777 5.38372   7
   3   1  -5 325.985 6.20358   6
  -3   1   5 294.097 5.08323   4
   3   1  -5 284.861 5.63721   5
   3   1  -5 296.199 5.33272   1
   2  -1  -5 2.01660 0.54810   5
  -2  -1   5 3.50520 0.42371   4
  -2  -1   5 1.75233 0.70972   6
  -2  -1   5 0.59528 0.61810   7
   2  -1  -5 1.73456 0.66524   2
   2  -1  -5 2.02889 0.98255   6
   2  -1  -5 2.13766 0.77584   3
  -2  -1   5 2.06310 0.74067   3
   2  -1  -5 1.35948 0.44836   1
  -2   1   5 0.88883 0.53963   4
  -2   1   5 1.76329 0.65283   7
   2   1  -5 5.60920 0.83760   1
   2   1  -5 1.34989 0.64671   5
   2   1  -5 3.16406 0.72943   2
   1  -1  -5 0.47328 0.62952   6
   1  -1  -5 1.00310 0.46371   2
  -1  -1   5 1.91357 0.53565   2
   1  -1  -5 0.38745 0.58181   3
  -1  -1   5 1.47297 0.55690   3
   1  -1  -5 1.94777 0.50624   1
   1  -1  -5 0.66224 0.42931   4
  -1  -1   5 1.20424 0.45060   7
  -1  -1   5 1.39881 0.59463   6
   1  -1  -5 1.73942 0.45643   5
  -1   1   5 0.33385 0.43337   4
   1   1  -5 3.11128 0.63790   5
   1   1  -5 1.48988 0.53117   2
   0  -1  -5 256.876 3.98378   4
   0  -1  -5 249.163 4.10385   3
   0  -1   5 254.815 3.89873   3
   0  -1   5 250.550 4.23464   6
   0  -1   5 248.054 4.09557   2
   0  -1  -5 247.531 4.27157   6
   0  -1  -5 253.831 4.05777   5
   0   1  -5 253.682 3.64715   4
   0   1   5 261.904 3.85087   2
   0   1  -5 253.263 4.22131   5
   0   1   5 247.532 4.02221   5
   1  -1   5 138.035 2.82583   6
   1  -1   5 153.763 2.22084   3
  -1  -1  -5 139.769 3.22716   1
  -1  -1  -5 136.130 2.73276   4
   1  -1   5 136.127 2.84679   5
  -1  -1  -5 141.904 2.42368   3
  -1   1  -5 153.292 3.13119   1
  -1   1  -5 137.621 2.77442   4
   1   1   5 140.854 2.25993   6
   1   1   5 136.052 2.85957   5
   1   1   5 140.225 2.51598   2
  -1   1  -5 138.419 2.86124   5
   2  -1   5 1006.36 13.7861   5
   2  -1   5 997.988 13.7673   2
  -2  -1  -5 998.633 14.3997   1
   2  -1   5 1017.50 12.6250   3
  -2  -1  -5 1011.56 13.7674   4
   2  -1   5 1014.08 13.7013   6
  -2  -1  -5 1027.52 12.8466   3
  -2   1  -5 998.196 13.9619   1
  -2   1  -5 1008.22 14.0971   4
   2   1   5 1002.56 13.4379   2
   2   1   5 1019.28 14.3794   1
   2   1   5 989.863 13.9554   5
   2   1   5 1028.93 12.6390   6
   3  -1   5 80.1951 2.56998   5
  -3  -1  -5 77.3922 1.67179   3
  -3  -1  -5 76.3683 2.55329   4
   3  -1   5 79.5109 1.66810   3
   3  -1   5 77.1980 2.39718   6
   3  -1   5 76.2573 2.53858   2
   3   1   5 81.3631 2.41728   2
   3   1   5 79.9611 2.83163   1
   3   1   5 81.9009 2.77031   5
   3   1   5 79.3678 1.72012   6
  -3   1  -5 78.7204 2.83923   4
  -3   1  -5 76.3317 2.24469   7
  -3   1  -5 78.6939 1.64548   3
  -3   1  -5 77.2052 2.49301   1
   4  -1   5 675.127 10.6025   2
  -4  -1  -5 664.514 9.12216   3
   4  -1   5 663.530 10.4384   5
   4  -1   5 668.131 10.2585   6
  -4  -1  -5 672.547 10.6149   4
  -4   1  -5 644.728 11.0320   4
  -4   1  -5 644.686 9.60033   3
  -4   1  -5 663.888 10.2209   7
   4   1   5 667.635 10.3496   2
   4   1   5 671.781 10.8106   1
   4   1   5 675.837 10.9231   5
  -4   1  -5 665.738 10.3092   1
   4   1   5 675.703 9.46493   6
   5  -1   5 296.557 6.55685   2
   5  -1   5 312.899 6.27007   6
  -5  -1  -5 302.932 6.54881   4
   5  -1   5 312.083 6.11067   1
   5  -1   5 310.283 6.46144   5
   5   1   5 301.877 6.90547   5
   5   1   5 304.680 6.54772   1
  -5   1  -5 307.360 6.10080   1
  -5   1  -5 297.307 6.94207   4
   5   1   5 294.568 6.28863   2
  -5   1  -5 305.653 6.27011   7
   6  -1   5 192.359 4.91405   1
   6  -1   5 194.306 5.68343   2
  -6  -1  -5 202.586 5.75821   4
   6  -1   5 197.357 5.53896   5
   6  -1   5 189.358 5.22753   6
  -6   1  -5 191.352 5.24112   7
   6   1   5 192.636 5.55849   2
   6   1   5 182.983 5.80830   5
  -6   1  -5 192.403 5.88298   4
   6   1   5 199.983 5.46227   1
   7  -1   5 119.252 5.18199   2
   7  -1   5 123.886 5.03757   5
  -7  -1  -5 120.777 4.98222   4
   7   1   5 121.394 5.17305   2
   7   1   5 124.390 5.36739   5
   7   1   5 110.785 4.53924   1
  -7   1  -5 120.295 5.23911   4
   8  -1   5 32.4796 3.66141   2
  -8  -1  -5 37.5141 3.60210   4
   8  -1   5 37.6004 3.67993   5
  -8   1  -5 37.9433 3.72914   4
   8   1   5 39.9025 3.81623   2
   8   1   5 42.4288 3.96746   5
   9  -1   5 258.396 8.70161   2
  -9  -1  -5 284.406 8.17698   4
   9  -1   5 271.732 8.52102   5
   9   1   5 278.581 8.97106   5
  -9   1  -5 270.918 8.25593   4
   9   1   5 258.039 8.21071   2
  10  -1   5 55.9279 5.09506   5
  10   1   5 61.1559 5.17596   2
  10  -2  -5 37.3157 4.83422   6
  10  -2  -5 26.1568 3.83224   2
  10   2  -5 30.5888 4.03973   2
 -10   2   5 32.0014 3.79766   4
 -10   2   5 38.4726 4.42721   7
  10   2  -5 38.6490 4.44277   5
  -9  -2   5 169.432 6.55587   3
   9  -2  -5 167.901 7.82316   6
   9  -2  -5 168.929 6.95808   2
   9   2  -5 174.037 6.86502   2
  -9   2   5 170.242 6.57601   3
  -9   2   5 174.985 6.62593   4
   9   2  -5 173.908 6.98574   5
  -9   2   5 165.920 6.85345   7
   8  -2  -5 1441.13 23.9753   6
  -8  -2   5 1365.94 21.8002   3
   8  -2  -5 1400.14 22.5000   2
   8   2  -5 1417.29 22.6888   5
   8   2  -5 1418.19 22.2384   2
  -8   2   5 1395.97 22.1039   3
  -8   2   5 1378.70 22.4484   7
  -8   2   5 1399.62 21.9817   4
  -7  -2   5 1392.04 21.5233   3
  -7  -2   5 1442.60 21.6512   7
   7  -2  -5 1441.57 23.4165   6
   7  -2  -5 1405.11 22.1039   3
   7  -2  -5 1389.99 21.9536   2
  -7  -2   5 1402.84 21.6282   6
   7   2  -5 1425.37 22.1619   5
  -7   2   5 1395.03 21.7247   3
   7   2  -5 1429.44 21.7140   2
  -7   2   5 1364.43 21.6975   7
  -7   2   5 1404.91 21.4497   4
  -6  -2   5 663.077 11.9235   6
   6  -2  -5 667.653 11.1076   5
   6  -2  -5 676.557 12.3618   2
  -6  -2   5 678.734 12.0716   3
   6  -2  -5 675.742 13.4127   6
  -6  -2   5 689.229 11.9142   7
   6  -2  -5 670.152 12.3687   3
  -6  -2   5 667.735 10.3895   4
   6   2  -5 667.384 12.3433   5
  -6   2   5 665.630 12.0367   3
   6   2  -5 667.988 11.9422   2
   6   2  -5 660.875 11.1636   1
  -6   2   5 692.532 11.8583   4
  -5  -2   5 483.136 9.16129   3
   5  -2  -5 486.591 9.38398   3
  -5  -2   5 474.959 8.91504   6
  -5  -2   5 465.389 7.45392   4
   5  -2  -5 490.790 9.35370   2
  -5  -2   5 497.084 8.93465   7
   5  -2  -5 472.174 8.17636   5
   5  -2  -5 462.650 10.0632   6
   5   2  -5 472.017 9.31334   5
  -5   2   5 466.243 8.87117   7
  -5   2   5 491.589 8.82910   4
   5   2  -5 482.923 8.61163   1
   5   2  -5 484.370 8.99934   2
   4  -2  -5 2507.47 31.5667   5
   4  -2  -5 2418.06 32.6599   2
  -4  -2   5 2448.63 32.4209   6
  -4  -2   5 2417.73 32.5828   3
   4  -2  -5 2427.65 32.8274   3
  -4  -2   5 2428.59 32.1654   7
   4  -2  -5 2436.26 33.9822   6
  -4  -2   5 2436.27 30.6440   4
   4   2  -5 2429.82 32.3336   1
   4   2  -5 2416.48 32.9371   5
   4   2  -5 2420.99 32.2820   2
  -4   2   5 2448.25 32.2163   7
  -4   2   5 2426.61 32.0644   4
   3  -2  -5 7334.03 96.6341   5
   3  -2  -5 7766.98 94.2711   2
  -3  -2   5 7712.02 94.1243   4
   3  -2  -5 7314.16 95.4370   6
  -3  -2   5 7543.67 97.6412   3
  -3  -2   5 7484.77 98.9375   7
  -3  -2   5 7697.25 97.1182   6
   3  -2  -5 7665.55 97.2242   3
   3   2  -5 7386.93 95.9361   2
  -3   2   5 7724.60 93.7570   1
  -3   2   5 7672.16 96.4585   4
   3   2  -5 7618.41 99.7240   5
   3   2  -5 7572.34 95.5927   1
  -3   2   5 7540.32 99.5682   7
   2  -2  -5 3423.09 42.9544   2
  -2  -2   5 3390.67 43.1830   6
   2  -2  -5 3384.24 42.9669   5
  -2  -2   5 3501.18 43.2687   3
   2  -2  -5 3437.04 43.4873   3
   2   2  -5 3294.79 42.8309   2
   2   2  -5 3426.50 43.7320   1
  -2   2   5 3377.09 43.3310   1
  -2   2   5 3476.72 43.8462   4
   2   2  -5 3317.05 43.3178   5
  -1  -2   5 68.6116 1.93661   2
   1  -2  -5 73.4644 1.75691   2
   1  -2  -5 75.2393 1.60403   5
   1  -2  -5 74.4986 2.63253   6
  -1  -2   5 69.2374 2.17563   6
  -1  -2   5 71.2546 2.06744   3
  -1   2   5 69.6378 2.08679   1
   1   2  -5 71.9454 2.44113   1
   1   2  -5 69.9139 2.02591   2
  -1   2   5 74.1604 2.04329   4
   1   2  -5 71.1877 2.14165   5
   0  -2  -5 3539.12 46.5370   3
   0  -2   5 3578.90 46.5146   6
   0  -2   5 3543.89 45.3934   2
   0  -2  -5 3416.24 45.6823   6
   0  -2   5 3561.00 46.6608   3
   0   2  -5 3480.91 44.6977   1
   0   2   5 3542.83 44.7764   5
   0   2   5 3584.87 44.4750   2
   0   2  -5 3566.84 47.3663   5
   0   2   5 3471.94 44.6201   1
   0   2  -5 3492.39 44.6202   4
  -1  -2  -5 6837.57 89.4409   6
   1  -2   5 7208.74 91.3270   2
  -1  -2  -5 7134.93 91.4293   3
   1  -2   5 7325.98 90.5056   3
   1  -2   5 7237.01 95.8904   6
  -1  -2  -5 7004.27 92.5222   4
   1   2   5 7081.93 91.3172   5
   1   2   5 7224.28 89.1189   2
  -1   2  -5 7051.19 92.5677   5
   1   2   5 7074.48 95.4461   1
  -1   2  -5 6716.53 93.4245   1
  -1   2  -5 7047.40 87.6819   7
  -1   2  -5 7200.54 89.8636   4
   2  -2   5 2414.43 30.8128   5
   2  -2   5 2428.58 31.0309   2
   2  -2   5 2468.50 30.1864   3
  -2  -2  -5 2421.52 30.4136   3
  -2  -2  -5 2365.22 30.9123   4
   2  -2   5 2402.55 31.1988   6
   2   2   5 2405.53 31.2651   5
  -2   2  -5 2427.74 31.6830   4
  -2   2  -5 2439.45 30.3747   7
  -2   2  -5 2376.44 31.1470   1
   2   2   5 2416.76 30.2859   2
   2   2   5 2405.61 31.9222   1
   3  -2   5 167.140 3.92462   2
  -3  -2  -5 160.227 3.14273   3
  -3  -2  -5 159.712 3.75231   4
   3  -2   5 163.504 3.62764   5
   3  -2   5 160.615 3.02829   3
   3  -2   5 159.959 3.90618   6
  -3   2  -5 156.332 3.65924   1
   3   2   5 166.107 3.44538   2
   3   2   5 161.907 4.33799   1
  -3   2  -5 165.935 3.57211   7
  -3   2  -5 162.184 4.37159   4
   3   2   5 160.444 4.12261   5
   4  -2   5 228.148 4.87969   5
   4  -2   5 220.419 5.14213   6
   4  -2   5 222.987 4.10391   3
   4  -2   5 225.675 5.17993   2
  -4  -2  -5 216.926 4.97523   4
  -4  -2  -5 220.019 4.15790   3
   4   2   5 228.391 5.53675   5
   4   2   5 221.336 4.72923   2
  -4   2  -5 229.300 5.77505   4
  -4   2  -5 224.396 4.71700   1
  -4   2  -5 227.343 4.81956   7
   5  -2   5 1244.49 18.6546   2
   5  -2   5 1294.19 18.2378   5
   5  -2   5 1248.82 18.5431   6
  -5  -2  -5 1263.20 18.4039   4
  -5   2  -5 1253.45 19.3768   4
   5   2   5 1268.46 18.2505   2
  -5   2  -5 1261.94 17.7331   1
   5   2   5 1244.57 19.1437   5
   5   2   5 1260.70 18.9201   1
  -5   2  -5 1248.58 18.1412   7
  -6  -2  -5 1287.15 19.4471   4
   6  -2   5 1305.70 19.6776   6
   6  -2   5 1317.36 19.8987   2
   6  -2   5 1291.76 19.2610   5
   6   2   5 1269.36 20.2416   5
  -6   2  -5 1275.51 20.3200   4
   6   2   5 1301.24 19.7686   1
   6   2   5 1332.60 19.4945   2
  -6   2  -5 1291.16 19.2120   7
   7  -2   5 120.548 5.01607   5
   7  -2   5 112.774 5.01359   6
   7  -2   5 107.686 5.21188   2
  -7  -2  -5 123.784 4.97338   4
   7   2   5 113.255 5.45140   5
  -7   2  -5 120.234 5.42906   4
  -7   2  -5 124.926 4.84196   7
   7   2   5 111.299 4.89178   2
   7   2   5 124.534 5.07280   1
   8  -2   5 5.01602 2.86613   2
   8  -2   5 2.66827 2.35863   5
  -8  -2  -5 6.02821 2.55843   4
   8   2   5 7.29062 2.86144   5
  -8   2  -5 3.11240 2.68961   4
   8   2   5 3.74575 2.38564   2
  -9  -2  -5 51.1845 4.32554   4
   9  -2   5 46.6116 4.61637   2
   9   2   5 52.7292 4.94537   5
   9   2   5 44.5405 4.22423   2
  -9   2  -5 50.2199 4.68895   4
  10  -3  -5 15.9579 4.14854   6
 -10   3   5 6.56017 3.51538   7
 -10   3   5 10.1394 3.25100   4
  10   3  -5 10.2418 5.15752   5
  10   3  -5 9.73904 3.31661   2
   9  -3  -5 2.12051 2.76473   2
   9  -3  -5 -1.4528 3.12726   6
  -9  -3   5 -0.1375 2.65744   3
  -9   3   5 2.59509 2.61975   4
  -9   3   5 1.38778 2.77614   7
   9   3  -5 0.60646 2.51376   2
  -9   3   5 2.51598 2.69735   3
   9   3  -5 1.02250 2.96206   5
   8  -3  -5 5.00366 2.56486   3
   8  -3  -5 2.39989 2.86562   6
  -8  -3   5 0.69629 2.34519   3
   8  -3  -5 2.80804 2.60341   2
  -8   3   5 4.05108 2.60798   7
  -8   3   5 3.91499 2.46507   3
  -8   3   5 0.38193 2.37452   4
   8   3  -5 5.85981 2.78006   5
   8   3  -5 6.41936 2.48149   2
   7  -3  -5 27.6466 3.68083   6
   7  -3  -5 22.1310 2.98167   2
  -7  -3   5 28.3966 3.09900   3
   7  -3  -5 28.7449 3.27298   3
  -7   3   5 26.7568 3.06818   4
   7   3  -5 25.1664 2.84915   2
  -7   3   5 23.6032 3.07489   7
   7   3  -5 20.3352 2.90238   5
   7   3  -5 26.3814 2.61316   1
  -7   3   5 21.0600 2.85127   3
   6  -3  -5 1.50318 2.31145   6
   6  -3  -5 3.77918 1.93278   3
  -6  -3   5 4.28512 1.78218   6
  -6  -3   5 10.4459 2.16483   3
   6  -3  -5 3.75846 1.92875   2
  -6   3   5 5.19121 2.07178   7
  -6   3   5 7.84319 2.08908   4
   6   3  -5 4.35472 1.77428   2
   6   3  -5 4.94546 1.75789   1
   6   3  -5 1.82534 1.96439   5
  -5  -3   5 60.5685 3.39136   3
  -5  -3   5 65.0962 3.13786   6
   5  -3  -5 65.9539 4.11588   6
   5  -3  -5 67.6954 3.74993   3
  -5  -3   5 65.8930 2.21752   4
   5  -3  -5 68.3334 3.64350   2
  -5   3   5 68.5645 3.45469   4
   5   3  -5 63.2020 3.39399   1
   5   3  -5 60.8398 3.19788   2
   5   3  -5 70.7981 3.92054   5
  -5   3   5 74.7306 3.62407   7
   4  -3  -5 135.399 4.15201   2
  -4  -3   5 130.623 3.82477   6
  -4  -3   5 127.796 4.10787   3
   4  -3  -5 133.772 4.91425   6
   4  -3  -5 128.783 4.20689   3
  -4  -3   5 134.264 2.67021   4
   4   3  -5 136.007 4.46070   5
   4   3  -5 139.128 3.85002   2
  -4   3   5 136.568 4.04192   4
  -4   3   5 125.507 3.83111   7
   4   3  -5 129.789 4.20348   1
  -3  -3   5 216.283 3.31921   4
   3  -3  -5 215.500 5.10148   3
   3  -3  -5 210.940 4.81442   2
   3  -3  -5 214.034 3.34258   5
  -3  -3   5 219.404 4.96162   3
   3  -3  -5 223.611 5.81531   6
  -3  -3   5 211.583 4.69796   6
   3   3  -5 209.129 4.47543   2
  -3   3   5 206.446 4.64287   7
  -3   3   5 213.149 4.68001   4
   3   3  -5 212.117 5.22569   1
   3   3  -5 212.165 5.14577   5
  -3   3   5 212.212 3.52978   1
  -2  -3   5 163.880 3.84107   6
  -2  -3   5 165.790 3.48630   2
   2  -3  -5 160.860 4.03692   3
  -2  -3   5 162.646 3.90710   3
   2  -3  -5 155.798 4.44004   6
   2  -3  -5 163.142 3.59747   2
   2  -3  -5 160.596 2.49395   5
  -2   3   5 164.018 3.72274   4
   2   3  -5 157.632 3.93036   5
  -2   3   5 164.785 2.49926   5
   2   3  -5 155.555 4.35532   1
   2   3  -5 162.799 2.54894   4
  -2   3   5 168.174 3.44754   1
   2   3  -5 164.480 3.52880   2
   1  -3  -5 266.936 5.57680   6
   1  -3  -5 265.035 4.23852   2
  -1  -3   5 270.205 4.98622   3
  -1  -3   5 275.808 4.68371   2
  -1  -3   5 265.728 5.15903   6
   1  -3  -5 267.919 5.21986   3
   1   3  -5 262.786 4.98168   5
   1   3  -5 273.460 5.73113   1
  -1   3   5 273.985 4.02015   5
  -1   3   5 265.673 5.12683   1
   1   3  -5 272.970 4.14411   4
   0  -3   5 96.8344 2.41398   2
   0  -3   5 92.3684 2.81888   6
   0  -3   5 93.7820 2.47026   3
   0  -3  -5 96.4542 2.56655   4
   0  -3  -5 91.2947 2.72547   6
   0   3  -5 93.5021 2.39154   4
   0   3   5 92.8569 1.59751   2
   0   3   5 93.1797 2.62593   4
   0   3   5 89.4478 2.91193   1
   0   3  -5 90.6356 2.46523   5
   0   3   5 94.6133 2.21614   5
   1  -3   5 2815.83 35.2320   3
   1  -3   5 2773.20 36.0372   6
  -1  -3  -5 2731.52 35.1814   6
   1  -3   5 2827.55 35.3919   2
  -1  -3  -5 2811.27 35.5239   3
  -1  -3  -5 2799.90 35.4931   4
  -1   3  -5 2727.51 35.2032   5
   1   3   5 2746.86 36.5935   1
   1   3   5 2769.31 35.4524   5
   1   3   5 2838.22 34.3081   2
  -1   3  -5 2720.47 36.0235   1
  -1   3  -5 2828.77 35.9021   4
  -2  -3  -5 269.681 4.91923   3
  -2  -3  -5 271.037 5.09803   4
   2  -3   5 265.601 4.65721   3
   2  -3   5 267.071 5.11812   2
   2  -3   5 273.130 4.81212   5
   2  -3   5 272.365 5.58802   6
  -2   3  -5 279.781 4.88881   5
  -2   3  -5 261.305 5.68671   4
   2   3   5 277.939 4.24732   2
  -2   3  -5 274.348 5.33394   1
   2   3   5 279.211 6.10908   1
  -2   3  -5 275.367 4.49621   7
   2   3   5 267.359 5.40114   5
   3  -3   5 1.70521 1.13073   2
   3  -3   5 3.00357 0.90098   3
  -3  -3  -5 3.85295 1.14258   4
  -3  -3  -5 2.72649 0.89102   3
   3  -3   5 3.45249 0.95724   5
   3  -3   5 3.97357 1.33633   6
  -3   3  -5 2.65711 0.97772   7
  -3   3  -5 3.43567 1.43020   4
  -3   3  -5 4.12205 1.06283   1
   3   3   5 1.85219 0.82206   2
   3   3   5 2.72255 1.31559   5
   3   3   5 2.64124 1.43184   1
   4  -3   5 183.929 4.82997   2
   4  -3   5 195.964 4.35428   5
  -4  -3  -5 185.516 4.13101   3
   4  -3   5 190.200 4.02123   3
  -4  -3  -5 191.418 4.65691   4
   4  -3   5 184.649 5.06186   6
  -4   3  -5 174.637 5.44814   4
   4   3   5 185.597 5.19787   5
   4   3   5 187.592 5.56815   1
   4   3   5 185.989 4.29454   2
  -4   3  -5 190.202 4.32033   1
  -4   3  -5 182.384 4.54647   7
   5  -3   5 1083.78 17.0325   6
   5  -3   5 1088.31 16.8460   2
   5  -3   5 1114.24 16.0600   5
  -5  -3  -5 1098.05 16.3772   4
   5   3   5 1096.75 17.5363   1
   5   3   5 1089.35 16.1782   2
  -5   3  -5 1094.68 15.6677   1
  -5   3  -5 1081.30 17.7763   4
   5   3   5 1097.49 17.4938   5
  -5   3  -5 1053.71 16.2809   7
   6  -3   5 965.512 15.9792   6
  -6  -3  -5 946.193 15.1427   4
   6  -3   5 957.079 14.8963   5
   6  -3   5 934.954 15.7482   2
   6   3   5 949.859 15.3931   2
   6   3   5 958.229 16.1497   1
   6   3   5 950.799 16.4203   5
  -6   3  -5 918.079 16.4327   4
   7  -3   5 79.2642 4.83907   2
  -7  -3  -5 72.0861 4.11944   4
   7  -3   5 70.0875 4.39469   6
   7   3   5 77.3949 4.63604   1
   7   3   5 73.8326 4.97775   5
  -7   3  -5 74.6496 4.75924   4
   8  -3   5 103.974 5.78656   2
  -8  -3  -5 115.052 5.59500   4
   8   3   5 109.527 6.14714   5
   8   3   5 102.155 5.45653   1
  -8   3  -5 104.260 5.81346   4
  -9  -3  -5 312.236 8.62032   4
   9  -3   5 289.779 9.53042   2
   9   3   5 285.914 9.79627   5
  -9   3  -5 290.796 9.25355   4
   9  -4  -5 24.6817 3.94200   3
   9  -4  -5 22.3700 4.33408   6
   9  -4  -5 23.6315 3.75364   2
  -9  -4   5 25.4547 3.82595   3
  -9   4   5 22.4035 3.80218   7
  -9   4   5 22.7342 3.64214   3
   9   4  -5 27.6317 3.94449   5
  -9   4   5 30.6034 4.02662   4
  -8  -4   5 341.058 8.98775   3
   8  -4  -5 332.649 9.30458   2
   8  -4  -5 338.264 10.4755   6
   8  -4  -5 346.544 9.50529   3
   8   4  -5 345.229 8.82390   2
  -8   4   5 347.440 9.23424   3
   8   4  -5 363.692 9.83661   5
  -8   4   5 344.464 9.33929   4
  -8   4   5 345.827 9.08807   7
   7  -4  -5 648.376 14.3112   6
  -7  -4   5 644.267 12.7053   3
   7  -4  -5 659.503 12.9437   2
   7  -4  -5 657.366 12.9701   3
   7   4  -5 658.615 12.3557   2
   7   4  -5 638.202 12.3412   1
  -7   4   5 654.211 12.7664   4
   7   4  -5 643.378 13.1164   5
  -7   4   5 639.483 12.5781   7
  -6  -4   5 749.461 13.4832   3
  -6  -4   5 739.743 12.7508   6
   6  -4  -5 757.570 13.6118   2
   6  -4  -5 753.948 13.6730   3
   6  -4  -5 753.380 14.9994   6
  -6   4   5 753.411 13.2928   7
   6   4  -5 755.174 13.9172   5
   6   4  -5 755.093 13.4577   1
  -6   4   5 745.992 13.4307   4
   6   4  -5 744.251 12.8540   2
  -5  -4   5 1.30657 1.53936   6
  -5  -4   5 1.85343 1.82661   3
   5  -4  -5 0.54162 2.15145   6
   5  -4  -5 2.66675 1.87460   3
   5  -4  -5 1.96216 1.70539   2
   5   4  -5 1.65941 1.73302   1
  -5   4   5 2.34150 1.71202   7
   5   4  -5 2.13340 1.51052   2
  -5   4   5 1.76590 1.76708   4
   5   4  -5 2.64842 1.88852   5
   4  -4  -5 2212.63 30.4568   3
   4  -4  -5 2196.40 30.0733   2
  -4  -4   5 2193.09 30.1896   3
  -4  -4   5 2185.10 29.5850   6
   4  -4  -5 2197.73 31.6301   6
   4   4  -5 2244.48 29.3431   2
  -4   4   5 2144.07 29.8310   4
   4   4  -5 2191.65 30.7109   5
   4   4  -5 2180.17 30.7885   1
  -4   4   5 2187.16 29.7248   7
   3  -4  -5 2789.09 36.6499   2
   3  -4  -5 2840.87 38.3203   6
  -3  -4   5 2804.82 37.0815   3
   3  -4  -5 2776.95 37.2767   3
  -3  -4   5 2801.79 34.8657   4
  -3  -4   5 2817.93 36.7404   6
   3   4  -5 2789.47 37.9350   1
  -3   4   5 2791.31 36.7265   4
   3   4  -5 2765.83 36.0949   2
   3   4  -5 2820.71 37.3512   5
  -3   4   5 2769.63 35.3780   1
  -2  -4   5 1877.54 25.2490   3
  -2  -4   5 1875.99 25.2433   6
   2  -4  -5 1858.66 24.5070   2
   2  -4  -5 1852.01 26.2517   6
   2  -4  -5 1863.27 25.5844   3
  -2  -4   5 1875.44 24.3209   2
  -2   4   5 1839.62 25.0434   4
   2   4  -5 1866.47 23.5823   4
  -2   4   5 1891.30 24.7957   1
   2   4  -5 1842.26 25.2500   5
   2   4  -5 1839.13 26.3649   1
  -1  -4   5 1.48607 1.12782   6
  -1  -4   5 2.81178 1.12239   3
   1  -4  -5 2.81988 0.59115   2
  -1  -4   5 6.39072 0.99279   2
   1  -4  -5 1.91509 1.08104   3
   1  -4  -5 9.43516 1.59433   6
   1   4  -5 2.16790 0.72017   4
  -1   4   5 2.91522 0.61535   5
  -1   4   5 1.23590 1.04862   4
   1   4  -5 5.41976 1.45392   1
  -1   4   5 0.88374 1.06552   1
   1   4  -5 2.14120 0.94866   5
   0  -4   5 1696.16 23.3846   6
   0  -4  -5 1696.94 22.8451   4
   0  -4   5 1689.29 22.8085   3
   0  -4  -5 1728.54 23.2777   6
   0  -4  -5 1734.52 23.2114   3
   0  -4   5 1702.19 22.3401   2
   0   4  -5 1704.33 22.5503   4
   0   4  -5 1668.26 23.8264   1
   0   4   5 1710.82 23.8768   1
   0   4  -5 1703.61 22.5243   5
   0   4   5 1716.71 22.9967   4
   0   4   5 1717.55 22.2142   5
  -1  -4  -5 3220.58 40.8014   6
  -1  -4  -5 3220.61 41.0129   4
   1  -4   5 3282.82 40.7258   2
   1  -4   5 3204.26 40.8234   3
   1  -4   5 3168.05 41.7005   6
  -1  -4  -5 3164.46 41.1397   3
  -1   4  -5 3209.76 40.4763   5
   1   4   5 3211.33 40.9683   5
   1   4   5 3174.79 42.4255   1
  -1   4  -5 3149.21 41.3039   4
  -1   4  -5 3201.39 41.7707   1
   2  -4   5 2159.30 28.0179   5
   2  -4   5 2171.12 28.3656   3
   2  -4   5 2254.52 29.7124   6
  -2  -4  -5 2159.45 28.6917   4
  -2  -4  -5 2170.70 28.7362   3
   2  -4   5 2182.04 28.6208   2
   2   4   5 2210.95 29.2672   5
  -2   4  -5 2147.21 29.5501   4
  -2   4  -5 2181.65 27.7369   7
  -2   4  -5 2173.94 28.0771   5
   2   4   5 2138.25 30.3492   1
  -2   4  -5 2124.00 29.0224   1
  -3  -4  -5 25.4923 2.05429   4
   3  -4   5 23.7407 1.74899   3
   3  -4   5 21.1498 2.22180   6
   3  -4   5 22.5531 1.96885   2
   3  -4   5 24.6530 1.70092   5
  -3  -4  -5 26.2091 1.95731   3
  -3   4  -5 28.3019 2.07796   1
  -3   4  -5 27.0071 2.53113   4
  -3   4  -5 28.3517 1.79643   7
   3   4   5 24.5853 2.33718   5
   3   4   5 30.8174 2.89179   1
  -4  -4  -5 484.958 8.46616   3
   4  -4   5 475.093 8.90329   2
   4  -4   5 470.648 9.52084   6
   4  -4   5 489.839 8.20413   3
   4  -4   5 466.474 7.90085   5
  -4  -4  -5 473.053 8.59069   4
   4   4   5 472.844 9.97508   1
  -4   4  -5 483.106 8.27112   1
  -4   4  -5 468.272 9.87594   4
   4   4   5 494.027 9.71097   5
  -5  -4  -5 589.947 10.3241   4
   5  -4   5 597.431 11.3272   6
   5  -4   5 580.857 10.7981   2
  -5   4  -5 583.814 11.7739   4
   5   4   5 581.419 11.7704   1
   5   4   5 576.286 11.5716   5
   6  -4   5 236.320 7.17524   6
  -6  -4  -5 228.469 6.13840   4
   6  -4   5 230.909 6.72126   2
  -6   4  -5 219.553 7.22635   4
   6   4   5 223.742 7.13705   1
   6   4   5 222.964 7.13272   5
   7  -4   5 25.2448 3.48869   6
  -7  -4  -5 31.8889 3.17044   4
   7  -4   5 26.3458 3.42486   2
  -7   4  -5 26.3298 3.66820   4
   7   4   5 27.0882 3.53013   1
   7   4   5 26.6641 3.70320   5
   8  -4   5 2.09569 2.84347   2
   8  -4   5 -0.7228 2.78331   6
  -8  -4  -5 0.73174 2.52818   4
   8   4   5 6.08232 3.16975   5
   8   4   5 -1.1180 2.69352   1
  -8   4  -5 3.01396 3.06097   4
  -9  -4  -5 73.2834 5.01199   4
  -9  -5   5 13.7975 3.56864   3
   9  -5  -5 13.6023 3.59720   2
   9  -5  -5 18.4277 4.42788   6
  -9   5   5 9.75784 3.59742   4
   9   5  -5 7.71804 5.27346   5
  -9   5   5 13.0256 3.57752   7
   8  -5  -5 5.92661 3.08608   2
   8  -5  -5 4.23161 3.60336   6
   8  -5  -5 6.09112 2.98717   3
  -8  -5   5 3.77490 2.96869   3
  -8   5   5 7.32991 3.15312   4
  -8   5   5 4.86662 2.89686   7
   8   5  -5 3.87291 3.07160   5
   8   5  -5 4.48400 2.65552   1
   7  -5  -5 1.47746 2.56418   3
  -7  -5   5 -1.5124 2.42599   3
   7  -5  -5 1.93721 3.00859   6
   7  -5  -5 1.24174 2.33257   2
   7   5  -5 0.38792 2.57361   5
  -7   5   5 0.07944 2.37448   7
   7   5  -5 1.83796 2.40482   1
  -7   5   5 -0.8110 2.39454   4
   6  -5  -5 51.1065 4.01442   3
   6  -5  -5 34.9229 4.04148   6
   6  -5  -5 40.1580 3.49378   2
  -6  -5   5 43.7992 3.65794   3
   6   5  -5 38.0450 3.70894   5
  -6   5   5 34.5891 3.25443   7
  -6   5   5 37.5695 3.47186   4
   6   5  -5 37.5568 3.59268   1
   5  -5  -5 76.8431 4.42389   3
  -5  -5   5 69.4767 4.02799   3
  -5  -5   5 73.7805 3.64252   6
   5  -5  -5 78.6231 5.23026   6
   5  -5  -5 69.0719 3.91004   2
   5   5  -5 74.1395 4.45112   1
  -5   5   5 71.2997 3.77988   7
  -5   5   5 71.3225 4.08130   4
   5   5  -5 68.0862 4.22977   5
   4  -5  -5 3.50666 1.93773   3
   4  -5  -5 3.93411 2.33322   6
  -4  -5   5 6.03180 1.72857   6
  -4  -5   5 5.19921 1.86838   3
   4  -5  -5 5.60987 1.76816   2
  -4   5   5 1.53166 1.66540   4
  -4   5   5 4.81807 1.72480   7
   4   5  -5 5.84591 2.00019   5
   4   5  -5 5.19274 1.44341   2
   4   5  -5 5.52171 2.09480   1
  -3  -5   5 37.9869 2.62883   6
  -3  -5   5 43.1061 2.15953   2
   3  -5  -5 35.4747 3.17147   6
  -3  -5   5 35.3844 2.61861   3
   3  -5  -5 45.6185 3.06203   2
   3  -5  -5 40.0804 2.92599   3
   3   5  -5 39.3629 2.12438   2
   3   5  -5 46.2458 3.39250   1
  -3   5   5 40.0945 2.74193   4
   3   5  -5 45.9024 2.97905   5
  -2  -5   5 124.668 4.13415   6
  -2  -5   5 124.043 3.15770   2
   2  -5  -5 119.565 4.21104   3
   2  -5  -5 121.143 4.64077   6
  -2  -5   5 121.322 4.15245   3
   2   5  -5 127.260 3.85044   5
  -2   5   5 123.453 4.05397   4
  -2   5   5 121.541 3.74473   1
   2   5  -5 111.223 4.70590   1
  -1  -5   5 9.81895 1.21290   2
  -1  -5   5 9.78177 1.59474   3
  -1  -5   5 10.2552 1.75104   6
   1  -5  -5 9.44595 1.70715   3
   1  -5  -5 8.97243 1.80196   6
   1   5  -5 8.51954 1.91540   1
  -1   5   5 8.59060 1.58928   4
   1   5  -5 10.3943 1.24372   4
   1   5  -5 8.93626 1.37619   5
  -1   5   5 13.6938 1.90151   1
   0  -5   5 15.8170 1.71646   3
   0  -5  -5 15.9122 1.90787   3
   0  -5  -5 15.7195 1.87804   6
   0  -5   5 17.2219 1.47674   2
   0  -5   5 15.0083 2.03397   6
   0   5  -5 17.5831 1.61305   4
   0   5  -5 16.2244 1.47494   5
   0   5   5 17.0107 1.84642   4
   0   5   5 17.5840 2.24952   1
   0   5  -5 31.5055 2.69525   1
   1  -5   5 74.1004 2.71299   2
  -1  -5  -5 74.1952 3.07985   4
   1  -5   5 70.6177 2.94985   3
  -1  -5  -5 71.4131 2.89901   6
  -1  -5  -5 75.1074 3.16851   3
   1  -5   5 72.5368 3.50944   6
   1   5   5 77.4321 3.21978   4
  -1   5  -5 76.1000 3.51214   1
  -1   5  -5 75.7645 3.07931   4
   1   5   5 74.5164 2.94683   5
   1   5   5 81.1175 4.24665   1
  -1   5  -5 76.9874 2.49609   5
  -2  -5  -5 49.7831 2.71746   4
  -2  -5  -5 43.2511 2.65683   3
   2  -5   5 45.7276 3.13087   6
   2  -5   5 49.3212 2.51676   2
   2  -5   5 49.4888 2.57418   3
  -2   5  -5 47.4983 2.96996   4
   2   5   5 51.2066 2.94635   5
  -2   5  -5 47.8045 2.11018   5
  -2   5  -5 53.4171 2.95163   1
   2   5   5 52.6844 3.66924   1
   3  -5   5 237.005 5.34878   3
   3  -5   5 233.971 5.52612   2
  -3  -5  -5 231.553 5.56170   3
   3  -5   5 221.942 6.27437   6
  -3  -5  -5 240.560 5.55248   4
   3   5   5 230.678 6.15652   5
   3   5   5 239.484 6.99171   1
  -3   5  -5 231.002 5.46858   1
  -3   5  -5 215.308 6.20024   4
  -4  -5  -5 14.8363 2.11971   4
   4  -5   5 13.3343 2.09771   2
   4  -5   5 15.3261 1.93308   3
   4  -5   5 13.1113 2.57754   6
  -4  -5  -5 12.7683 1.99180   3
  -4   5  -5 10.5401 2.37522   4
   4   5   5 10.0449 2.54471   1
  -4   5  -5 14.0785 1.90687   1
   4   5   5 11.8835 2.38688   5
   5  -5   5 91.3060 5.08769   6
  -5  -5  -5 81.6844 4.49528   3
   5  -5   5 87.8909 4.42869   2
  -5  -5  -5 85.2329 3.90481   4
  -5   5  -5 94.4685 5.20036   4
   5   5   5 97.2620 5.15186   5
   5   5   5 81.4338 4.99863   1
   6  -5   5 50.1241 3.85943   2
   6  -5   5 51.4364 4.31263   6
  -6  -5  -5 43.9020 3.32823   4
  -6   5  -5 51.6446 4.40215   4
   6   5   5 45.2982 4.22485   1
   6   5   5 57.3515 4.55101   5
   7  -5   5 20.1618 3.60556   6
   7  -5   5 20.6706 3.47577   2
  -7  -5  -5 16.9460 2.88193   4
  -7   5  -5 22.5321 3.67866   4
   7   5   5 22.1773 3.60566   5
   7   5   5 20.3172 3.53479   1
  -8  -5  -5 4.04656 2.57104   4
   8  -5   5 6.51471 3.42626   6
   8  -5   5 2.93462 3.10828   2
  -8   5  -5 1.36797 3.24127   4
   8   5   5 3.78041 3.19790   1
   8   5   5 0.69980 3.16121   5
   8  -6  -5 69.1568 5.71786   2
   8  -6  -5 69.9209 5.38023   3
  -8  -6   5 61.2841 5.01900   3
   8  -6  -5 70.5551 6.52545   6
   8   6  -5 57.9575 5.14268   5
  -8   6   5 60.3859 4.85734   7
   8   6  -5 57.3226 4.78577   1
  -8   6   5 58.4742 5.17681   4
   7  -6  -5 18.0434 4.16453   6
  -7  -6   5 27.9984 3.74937   3
   7  -6  -5 20.3271 3.62110   3
  -7   6   5 23.2844 3.70778   4
   7   6  -5 20.1153 3.57398   5
   7   6  -5 19.8667 3.44409   1
  -7   6   5 25.3462 3.53498   7
   6  -6  -5 11.1688 3.51334   6
  -6  -6   5 9.73537 2.77988   3
   6  -6  -5 9.62423 2.89514   3
  -6   6   5 11.2734 2.58846   7
   6   6  -5 9.89909 2.90029   1
  -6   6   5 7.92114 2.69370   4
   6   6  -5 8.51267 2.89148   5
   5  -6  -5 3.56998 2.78012   6
   5  -6  -5 1.82661 2.39901   3
  -5  -6   5 1.88040 2.22957   3
   5   6  -5 0.47241 2.31515   1
  -5   6   5 2.43806 2.22401   4
   5   6  -5 0.33005 2.26919   5
  -5   6   5 2.66135 2.04650   7
  -4  -6   5 375.315 8.73502   3
  -4  -6   5 399.415 8.32124   6
   4  -6  -5 388.902 9.03853   3
   4  -6  -5 375.868 9.71338   6
   4   6  -5 388.665 8.79675   5
  -4   6   5 374.357 8.45240   4
   4   6  -5 396.995 9.67329   1
  -4   6   5 379.338 8.24054   7
   3  -6  -5 61.0474 3.83296   3
  -3  -6   5 55.4029 3.31761   6
   3  -6  -5 54.8083 4.07835   6
  -3  -6   5 44.5541 3.20790   3
  -3   6   5 48.5576 3.36384   4
   3   6  -5 56.1628 3.40831   5
   3   6  -5 50.5698 3.95592   1
   2  -6  -5 41.0123 3.39631   6
   2  -6  -5 42.3436 3.15229   3
  -2  -6   5 37.9056 2.87742   3
  -2  -6   5 43.3825 3.04970   6
  -2   6   5 48.3797 2.91933   1
   2   6  -5 42.2149 2.67364   5
   2   6  -5 38.8863 3.41136   1
  -2   6   5 52.7726 3.20418   4
   1  -6  -5 1.05502 1.71504   6
  -1  -6   5 0.62955 1.51700   3
  -1  -6   5 2.02449 1.68088   6
   1  -6  -5 0.94023 1.59140   3
  -1   6   5 -1.7989 1.46365   4
   1   6  -5 -0.1465 1.17425   5
  -1   6   5 1.54120 1.66129   1
   1   6  -5 1.11068 1.86084   1
   0  -6   5 6.06242 1.90504   6
   0  -6  -5 3.03068 1.73277   3
   0  -6  -5 3.80139 1.67517   6
   0  -6   5 0.92619 1.49083   3
   0   6  -5 5.44134 2.14914   4
   0   6   5 3.09556 1.61874   4
   0   6  -5 1.55391 1.88460   1
   0   6  -5 3.26684 2.23094   5
   0   6   5 3.36484 1.90387   1
  -1  -6  -5 186.251 5.12501   4
   1  -6   5 181.101 4.43005   2
  -1  -6  -5 175.913 5.25898   3
   1  -6   5 182.322 5.72469   6
   1  -6   5 170.288 4.92917   3
  -1   6  -5 170.881 4.92594   4
   1   6   5 181.150 5.13781   4
  -1   6  -5 176.116 5.47979   1
   1   6   5 181.584 6.12012   1
   2  -6   5 320.716 7.88113   6
  -2  -6  -5 322.412 7.28499   3
   2  -6   5 330.186 6.64934   2
  -2  -6  -5 322.988 6.94087   4
   2  -6   5 321.791 6.99019   3
  -2   6  -5 331.327 7.46990   4
   2   6   5 322.766 7.09873   4
  -2   6  -5 331.474 7.39195   1
   2   6   5 331.781 8.62774   1
  -3  -6  -5 0.48669 1.77111   3
   3  -6   5 1.06855 1.64684   3
   3  -6   5 0.56012 1.55101   2
  -3  -6  -5 2.09119 1.79041   4
   3  -6   5 2.88196 2.20565   6
   3   6   5 0.90851 1.87861   5
  -3   6  -5 1.74249 1.60759   1
   3   6   5 2.45032 2.30964   1
  -3   6  -5 1.85946 1.85857   4
   4  -6   5 6.94532 2.03193   2
   4  -6   5 7.70859 2.63018   6
   4  -6   5 6.52893 2.02137   3
  -4  -6  -5 5.99236 2.10715   3
  -4  -6  -5 5.64119 1.99402   4
   4   6   5 3.16481 2.28523   5
   4   6   5 5.22934 2.70913   1
  -4   6  -5 4.99020 2.37307   4
   5  -6   5 14.2406 3.08900   6
   5  -6   5 18.3904 2.83942   2
  -5  -6  -5 23.0164 2.89303   3
  -5  -6  -5 17.7746 2.55091   4
   5   6   5 17.8183 3.15308   5
  -5   6  -5 21.3399 3.29496   4
   5   6   5 15.4567 3.30876   1
   6  -6   5 100.291 6.15530   6
   6  -6   5 78.3231 4.80177   2
  -6  -6  -5 80.5276 4.51728   4
  -6   6  -5 88.5772 5.71223   4
   6   6   5 81.7522 5.46184   5
   6   6   5 86.5886 5.93467   1
   7  -6   5 89.9887 6.24086   6
   7  -6   5 75.3170 5.23188   2
  -7  -6  -5 77.8756 4.71202   4
   7   6   5 75.4007 5.61279   1
  -7   6  -5 83.9583 5.84955   4
   7   6   5 79.3975 5.76421   5
  -8  -6  -5 -0.7802 3.52179   4
   8  -6   5 -1.3402 5.54606   6
   7  -7  -5 5.78167 3.96596   6
  -7  -7   5 5.45848 3.41667   3
   7  -7  -5 8.66339 3.44045   3
  -7   7   5 6.84859 3.26564   4
   7   7  -5 8.01646 3.37713   5
   7   7  -5 8.20567 3.33923   1
  -7   7   5 8.97194 3.22762   7
   6  -7  -5 59.4326 5.70985   6
  -6  -7   5 62.0848 4.87011   3
   6  -7  -5 66.6192 5.09986   3
  -6   7   5 66.4832 4.66092   7
   6   7  -5 63.7464 4.97795   5
  -6   7   5 53.0315 4.61509   4
   6   7  -5 57.2891 4.95384   1
   5  -7  -5 83.9198 6.12490   6
   5  -7  -5 80.3910 5.21058   3
  -5  -7   5 84.1717 5.11632   3
  -5   7   5 76.2230 4.85238   4
   5   7  -5 65.8169 4.99651   1
  -5   7   5 80.8832 4.68287   7
   5   7  -5 77.4863 4.99435   5
   4  -7  -5 58.1044 4.90467   6
   4  -7  -5 59.5946 4.38998   3
  -4  -7   5 57.6959 4.16611   3
   4   7  -5 63.5433 4.23834   5
   4   7  -5 58.8122 4.68040   1
  -4   7   5 63.1034 4.01937   7
  -4   7   5 63.6894 4.26357   4
  -3  -7   5 55.6150 3.77681   6
  -3  -7   5 60.2135 4.07246   3
   3  -7  -5 56.2798 4.04110   3
   3  -7  -5 56.6782 4.60777   6
   3   7  -5 57.1960 3.67221   5
   3   7  -5 53.5128 4.31937   1
  -3   7   5 56.1037 3.83535   4
   2  -7  -5 32.8573 3.51830   6
  -2  -7   5 27.4923 2.98737   3
   2  -7  -5 25.0774 3.01450   3
  -2  -7   5 27.9481 3.00949   6
  -2   7   5 31.8344 3.06396   4
   2   7  -5 31.4789 3.60279   1
  -1  -7   5 260.357 7.01151   6
  -1  -7   5 267.649 6.89456   3
   1  -7  -5 253.833 7.10571   3
   1  -7  -5 261.707 7.43971   6
  -1   7   5 281.268 6.91747   4
  -1   7   5 273.756 7.19880   1
   1   7  -5 272.341 7.82101   1
   0  -7   5 184.048 5.65108   3
   0  -7  -5 183.329 5.99185   3
   0  -7   5 194.084 6.24759   6
   0   7   5 192.845 5.78715   4
   0   7   5 197.404 6.61067   1
   0   7  -5 196.744 6.51322   1
  -1  -7  -5 92.1007 4.56876   3
   1  -7   5 92.4019 4.81780   6
   1  -7   5 94.3489 4.22282   3
  -1   7  -5 94.2641 4.58955   1
   1   7   5 103.182 5.62653   1
   1   7   5 89.7113 4.27997   4
   2  -7   5 6.03793 2.55900   6
  -2  -7  -5 3.18059 1.96201   4
   2  -7   5 4.33444 2.10227   3
  -2  -7  -5 5.26082 2.19404   3
   2   7   5 2.26123 2.01983   4
  -2   7  -5 4.08425 2.07506   4
   2   7   5 7.83042 2.69179   1
  -2   7  -5 3.49445 2.06098   1
   3  -7   5 40.3917 3.30232   3
   3  -7   5 44.6300 4.11888   6
  -3  -7  -5 37.2192 3.10289   4
  -3  -7  -5 42.7155 3.56037   3
  -3   7  -5 41.4693 3.59103   4
   3   7   5 43.5786 3.41241   4
   3   7   5 30.1055 3.88407   1
  -4  -7  -5 107.265 5.24045   3
   4  -7   5 102.467 5.74440   6
  -4  -7  -5 96.2032 4.64434   4
   4   7   5 117.251 6.65422   1
  -4   7  -5 96.2428 5.44535   4
  -5  -7  -5 177.537 6.14871   4
  -5  -7  -5 175.144 7.17484   3
   5  -7   5 187.325 7.52431   6
   5  -7   5 171.654 6.33590   2
   5   7   5 168.649 7.59411   1
  -5   7  -5 165.080 7.10259   4
  -6  -7  -5 14.3011 2.98304   4
   6  -7   5 13.0503 3.85061   6
   6  -7   5 12.8428 3.16046   2
   6   7   5 14.3774 3.59513   5
   6   7   5 15.1469 3.88312   1
  -6   7  -5 16.9734 3.79140   4
   7  -7   5 2.14041 3.06487   2
   7   7   5 1.33832 3.23472   5
  -6  -8   5 109.902 7.60947   3
   6  -8  -5 107.844 6.50751   3
   6  -8  -5 101.903 9.44678   6
   6   8  -5 122.802 9.31144   1
  -6   8   5 100.233 5.75471   7
   6   8  -5 99.4219 6.19460   5
   5  -8  -5 107.399 7.23439   6
  -5  -8   5 106.871 6.07036   3
   5  -8  -5 113.577 6.28489   3
   5   8  -5 128.972 7.30375   1
  -5   8   5 106.677 5.85924   4
  -5   8   5 108.793 5.63506   7
   4  -8  -5 454.883 11.0699   3
  -4  -8   5 464.371 10.8970   3
   4  -8  -5 462.106 12.3091   6
  -4   8   5 453.442 10.2658   7
  -4   8   5 447.489 10.5952   4
   4   8  -5 465.254 11.9235   1
  -3  -8   5 659.879 13.0846   3
   3  -8  -5 657.109 13.4741   3
   3  -8  -5 626.848 14.2127   6
   3   8  -5 647.974 14.2350   1
  -3   8   5 640.025 12.7181   4
   2  -8  -5 432.967 10.9917   6
   2  -8  -5 430.812 10.3852   3
  -2  -8   5 456.234 10.3410   3
  -2  -8   5 448.721 10.2345   6
   2   8  -5 456.610 11.3861   1
  -2   8   5 459.539 10.0397   4
  -1  -8   5 3.05823 2.59902   6
  -1  -8   5 7.08025 2.50288   3
   1  -8  -5 5.20707 2.58136   3
   1   8  -5 1.33992 2.67507   1
  -1   8   5 4.32760 2.34881   4
   0  -8   5 439.456 10.3846   6
   0  -8  -5 436.298 10.1776   3
   0  -8   5 438.518 9.67973   3
   0   8   5 438.038 9.56144   4
   0   8   5 450.068 10.6448   1
   0   8  -5 441.429 10.6609   1
  -1  -8  -5 695.177 13.4774   3
   1  -8   5 691.738 13.9144   6
   1  -8   5 699.689 13.0136   3
   1   8   5 693.094 12.8616   4
  -1   8  -5 689.798 13.5238   1
   1   8   5 709.456 14.6794   1
   2  -8   5 291.075 7.71343   3
   2  -8   5 290.620 8.80919   6
  -2  -8  -5 291.686 8.23871   3
   2   8   5 297.029 7.69221   4
  -2   8  -5 304.129 8.07477   1
   2   8   5 295.878 9.29775   1
   3  -8   5 77.7328 5.43859   6
  -3  -8  -5 79.6191 4.49754   4
  -3  -8  -5 89.7596 5.19082   3
   3  -8   5 78.4414 4.67006   3
   3   8   5 78.3270 4.60058   4
   3   8   5 80.6660 5.92576   1
  -4  -8  -5 47.7670 3.92639   4
  -4  -8  -5 46.9252 4.25046   3
   4  -8   5 43.4568 4.76035   6
   4   8   5 43.0223 4.84928   1
  -4   8  -5 48.1637 4.48974   4
   4   8   5 39.0786 3.76680   4
  -5  -8  -5 302.291 8.83027   4
   5  -8   5 309.364 10.1412   6
  -5   8  -5 303.908 9.48680   4
   5   8   5 308.506 10.3209   1
   4  -9  -5 6.02346 3.76192   6
   4  -9  -5 6.09510 4.34257   3
  -4   9   5 5.17367 3.31586   4
  -4   9   5 3.16589 3.01275   7
   3  -9  -5 10.8355 3.38903   3
   3  -9  -5 11.0965 3.74126   6
  -3  -9   5 8.98095 3.21508   3
  -3   9   5 8.53421 3.10687   4
   3   9  -5 6.68100 3.53903   1
   2  -9  -5 1.71330 2.98868   3
  -2  -9   5 -1.3290 2.75234   3
  -2   9   5 2.31329 2.66229   4
   2   9  -5 5.14269 3.14891   1
  -1  -9   5 10.1005 3.10718   3
  -1  -9   5 9.80438 3.19198   6
   1  -9  -5 13.2561 3.40860   3
  -1   9   5 11.5863 2.96641   4
   1   9  -5 8.43897 3.26755   1
   0  -9   5 38.9202 3.96248   3
   0  -9  -5 40.7740 4.37530   3
   0  -9   5 38.9837 4.34965   6
   0   9  -5 39.2639 4.28162   1
   0   9   5 36.4202 4.17032   1
   0   9   5 37.8168 3.82395   4
  -1  -9  -5 43.4675 4.26307   3
   1  -9   5 51.5117 4.32630   3
   1  -9   5 47.5236 4.69534   6
   1   9   5 42.6999 4.64638   1
  -1   9  -5 54.6901 4.64827   1
   1   9   5 41.3223 3.92085   4
   2  -9   5 36.3214 4.53656   6
  -2  -9  -5 41.9596 4.29206   3
   2  -9   5 35.6716 3.91033   3
   2   9   5 41.4013 3.97425   4
   2   9   5 44.8135 5.03921   1
   3  -9   5 2.46999 3.59172   6
   3  -9   5 -1.6372 2.64524   3
  -3  -9  -5 4.07294 3.14124   3
   3   9   5 1.93909 2.75091   4
   3   9   5 0.27331 3.44003   1
  -4  -9  -5 11.9912 3.57874   3
 -10   0   6 0.98883 2.85942   3
  10   0  -6 -0.1275 2.85112   2
 -10   0   6 1.63519 2.98209   7
  10   0  -6 0.55961 2.58852   5
   9   0  -6 12.1522 3.33141   6
   9   0  -6 11.7235 2.80725   5
  -9   0   6 13.4530 3.08365   7
  -9   0   6 13.1414 3.00870   3
   9   0  -6 13.4483 3.02383   2
   8   0  -6 -0.6423 2.29624   2
   8   0  -6 3.65636 2.19971   5
   8   0  -6 6.79488 2.73036   6
  -8   0   6 4.57886 2.30899   7
  -8   0   6 2.94399 1.91186   4
  -8   0   6 0.87813 2.20435   3
   7   0  -6 46.1284 3.37517   5
   7   0  -6 45.4832 3.63659   2
  -7   0   6 38.6795 3.35097   7
   7   0  -6 44.0406 3.79812   6
  -7   0   6 45.9969 3.00659   4
  -7   0   6 43.7227 3.42401   3
   6   0  -6 344.024 7.57425   5
  -6   0   6 367.297 7.17186   4
  -6   0   6 359.408 8.02814   7
   6   0  -6 353.352 8.80211   6
   6   0  -6 353.339 7.98511   2
  -6   0   6 355.005 7.89851   3
   5   0  -6 443.888 9.35638   6
  -5   0   6 414.275 7.36592   4
  -5   0   6 426.836 8.28299   7
   5   0  -6 420.057 8.30706   2
   5   0  -6 397.596 6.53283   1
   5   0  -6 417.808 8.09075   5
  -5   0   6 407.186 8.32179   3
   4   0  -6 229.509 4.21116   1
   4   0  -6 246.279 6.22439   6
  -4   0   6 229.458 5.55625   3
   4   0  -6 226.213 5.17214   5
  -4   0   6 242.565 4.61261   4
  -4   0   6 232.155 5.25417   7
  -3   0   6 1239.37 17.0186   7
   3   0  -6 1233.03 17.0089   5
   3   0  -6 1192.94 18.2261   6
  -3   0   6 1241.61 17.6891   3
   3   0  -6 1225.29 16.2303   1
  -3   0   6 1244.14 16.1541   4
   3   0  -6 1206.22 17.1383   2
   2   0  -6 1028.34 13.9397   1
  -2   0   6 1045.73 13.4024   4
  -2   0   6 1057.17 14.0830   7
   2   0  -6 1023.71 14.2956   2
  -2   0   6 1074.42 14.9517   3
   2   0  -6 1045.89 14.2581   5
  -2   0   6 1004.85 14.9537   6
   1   0  -6 3563.59 47.7341   2
  -1   0   6 3703.47 48.2026   3
  -1   0   6 3684.61 45.9955   7
   1   0  -6 3654.01 45.4939   1
   1   0  -6 3597.45 46.0736   3
  -1   0   6 3663.47 49.0998   6
   1   0  -6 3662.39 45.7303   4
   1   0  -6 3608.80 49.1770   5
   0   0  -6 5721.91 77.0041   5
   0   0   6 5890.22 75.9695   6
   0   0  -6 5662.94 76.9971   1
   0   0   6 5832.89 74.0715   2
   0   0  -6 5824.96 73.5997   4
   0   0   6 5906.93 75.1092   3
   1   0   6 1752.43 22.3102   6
   1   0   6 1719.76 22.7766   5
  -1   0  -6 1752.35 23.1585   1
   1   0   6 1812.82 21.8454   3
   1   0   6 1729.86 22.5233   2
  -1   0  -6 1786.74 22.4790   4
   2   0   6 541.927 7.57347   6
   2   0   6 536.447 8.27008   5
   2   0   6 538.760 7.98310   2
  -2   0  -6 527.020 8.50423   1
  -2   0  -6 539.886 8.12362   4
   3   0   6 4429.00 55.0599   6
   3   0   6 4303.67 54.2705   2
   3   0   6 4348.13 54.5847   5
  -3   0  -6 4271.75 54.8290   1
  -3   0  -6 4246.46 54.5616   4
   4   0   6 3072.35 39.2429   1
  -4   0  -6 2993.37 39.3990   4
   4   0   6 2956.11 39.1952   5
  -4   0  -6 2964.32 39.2271   1
   4   0   6 3029.29 38.1788   6
   4   0   6 3019.58 38.9358   2
   5   0   6 1355.18 19.5115   2
  -5   0  -6 1350.49 19.9414   4
   5   0   6 1349.04 19.4209   1
   5   0   6 1325.99 19.6610   5
   5   0   6 1356.96 19.6922   6
   6   0   6 12.8105 2.29441   5
   6   0   6 11.0159 1.95002   1
   6   0   6 9.59799 2.07809   2
  -6   0  -6 9.74994 2.11002   4
   7   0   6 1237.45 19.7120   5
  -7   0  -6 1231.05 19.5438   4
   7   0   6 1195.80 19.3456   2
  -8   0  -6 899.057 15.9745   4
   8   0   6 891.293 16.0404   2
   8   0   6 865.582 16.0087   5
   9   0   6 205.605 7.75247   2
   9   0   6 201.567 7.84686   5
  -9   0  -6 202.153 7.47993   4
  10  -1  -6 311.627 10.1970   6
 -10  -1   6 302.088 8.73351   3
 -10  -1   6 298.867 8.88081   7
  10  -1  -6 280.928 9.03664   2
 -10   1   6 286.487 9.94833   4
  10   1  -6 290.047 8.94851   5
 -10   1   6 284.250 8.81451   7
  10   1  -6 298.565 9.00705   2
   9  -1  -6 1120.92 19.4632   2
  -9  -1   6 1133.43 19.1929   7
  -9  -1   6 1087.97 18.7243   3
   9  -1  -6 1154.28 20.7013   6
  -9   1   6 1126.98 18.9764   3
   9   1  -6 1098.54 19.1090   5
  -9   1   6 1134.87 18.4327   4
  -9   1   6 1109.12 19.2733   7
   9   1  -6 1106.21 19.2651   2
  -8  -1   6 669.789 13.2773   6
   8  -1  -6 636.503 12.2244   5
  -8  -1   6 683.875 12.9531   7
   8  -1  -6 682.528 14.2657   6
   8  -1  -6 677.019 13.2358   2
  -8  -1   6 671.286 12.8232   3
  -8   1   6 658.927 12.3326   4
   8   1  -6 683.094 13.2375   2
   8   1  -6 677.926 13.6937   6
  -8   1   6 657.683 13.2445   7
  -8   1   6 661.610 12.9053   3
   8   1  -6 670.024 12.9958   5
   7  -1  -6 0.26676 1.56832   5
   7  -1  -6 -0.0800 1.89565   2
  -7  -1   6 5.98198 2.30949   6
  -7  -1   6 2.00558 2.04083   7
  -7  -1   6 1.98741 1.52049   4
   7  -1  -6 1.38868 2.20659   6
  -7  -1   6 -0.3983 1.86478   3
   7   1  -6 3.89476 2.09787   2
  -7   1   6 -1.2981 1.58988   4
   7   1  -6 0.54166 2.17548   6
  -7   1   6 1.06514 1.96552   7
  -7   1   6 2.54173 1.92919   3
   7   1  -6 0.00524 1.86145   5
   6  -1  -6 738.837 12.4199   5
  -6  -1   6 755.269 13.0373   3
  -6  -1   6 753.048 12.9689   7
  -6  -1   6 735.751 13.4450   6
  -6  -1   6 774.025 11.6498   4
   6  -1  -6 746.496 13.1724   2
   6  -1  -6 766.630 14.3795   6
  -6   1   6 742.983 12.3140   4
   6   1  -6 763.087 13.9301   6
  -6   1   6 750.257 13.0155   7
   6   1  -6 743.877 13.0334   2
   6   1  -6 751.922 13.0520   5
  -6   1   6 746.825 13.1591   3
  -5  -1   6 3948.30 48.9076   4
   5  -1  -6 3899.14 50.6709   2
  -5  -1   6 3950.71 50.4104   7
   5  -1  -6 3928.55 52.1725   6
  -5  -1   6 3733.21 50.8632   6
  -5  -1   6 3862.25 50.6195   3
   5  -1  -6 3923.92 51.1110   3
   5  -1  -6 3878.49 49.8534   5
  -5   1   6 3814.79 50.2040   7
   5   1  -6 3811.05 50.4574   2
   5   1  -6 3844.48 50.5723   5
  -5   1   6 3816.19 49.5595   4
   5   1  -6 3869.99 49.1913   1
   5   1  -6 3796.03 51.3623   6
  -5   1   6 3898.00 50.7644   3
   4  -1  -6 3641.68 49.2783   6
   4  -1  -6 3751.49 47.2246   5
  -4  -1   6 3565.76 48.1754   6
  -4  -1   6 3781.22 46.3130   4
   4  -1  -6 3723.14 48.4142   3
   4  -1  -6 3639.74 45.3612   1
   4  -1  -6 3613.20 47.8468   2
  -4  -1   6 3786.41 48.1499   3
  -4  -1   6 3756.41 47.7008   7
   4   1  -6 3748.62 48.0068   5
  -4   1   6 3706.00 47.4980   7
   4   1  -6 3630.33 47.6767   2
  -4   1   6 3789.14 48.1467   3
   4   1  -6 3682.85 46.9589   1
   4   1  -6 3556.29 48.5838   6
  -4   1   6 3721.19 46.9196   4
   3  -1  -6 89.9693 3.20026   3
  -3  -1   6 84.6833 1.95975   4
   3  -1  -6 88.8490 1.92237   1
  -3  -1   6 86.1151 3.04480   3
   3  -1  -6 93.3674 2.54222   5
   3  -1  -6 89.2973 2.89059   2
   3  -1  -6 87.9670 3.60808   6
  -3  -1   6 91.8842 2.90471   7
  -3  -1   6 88.8157 3.10375   6
  -3   1   6 90.9340 2.42556   4
   3   1  -6 92.8727 2.95219   5
  -3   1   6 89.4286 2.73273   7
   3   1  -6 89.0279 2.69459   1
   2  -1  -6 1554.16 20.1156   5
   2  -1  -6 1513.65 20.4642   2
   2  -1  -6 1564.73 19.9328   1
   2  -1  -6 1549.78 21.1445   3
  -2  -1   6 1597.67 19.2010   4
  -2  -1   6 1530.32 20.9101   6
  -2  -1   6 1560.43 20.4187   7
  -2  -1   6 1540.74 20.8840   3
   2   1  -6 1526.80 20.5043   2
  -2   1   6 1575.37 19.9793   4
  -2   1   6 1543.18 20.2671   7
   2   1  -6 1529.97 20.6859   5
   2   1  -6 1539.06 20.6739   1
  -1  -1   6 3027.67 39.7876   6
   1  -1  -6 2986.73 39.1120   4
   1  -1  -6 3073.80 39.3274   1
   1  -1  -6 3066.74 39.8945   5
   1  -1  -6 3115.58 38.8510   3
   1  -1  -6 3017.04 38.2133   2
   1  -1  -6 2920.49 39.2827   6
  -1  -1   6 3237.92 38.8683   7
  -1  -1   6 3067.95 38.5599   3
  -1  -1   6 3038.59 38.3553   2
   1   1  -6 3100.27 37.9389   4
  -1   1   6 3148.99 38.6509   4
   1   1  -6 2954.73 38.4464   2
   1   1  -6 3016.32 38.7634   1
   0  -1  -6 6395.85 84.8438   6
   0  -1   6 6639.45 85.0168   2
   0  -1  -6 6449.18 84.2561   3
   0  -1  -6 6360.83 83.8844   4
   0  -1   6 6785.35 83.6571   3
   0  -1   6 6612.35 86.5187   6
   0  -1  -6 6545.04 83.4339   5
   0  -1  -6 6533.45 86.8640   1
   0   1  -6 6305.90 86.1129   1
   0   1   6 6575.71 83.8167   2
   0   1  -6 6151.07 84.9497   5
   0   1   6 6656.63 83.5545   5
   0   1   6 6524.84 84.7916   6
   0   1  -6 6749.43 82.2357   4
   1  -1   6 406.562 5.39279   3
   1  -1   6 399.274 6.21810   2
  -1  -1  -6 394.903 6.06812   4
   1  -1   6 391.982 6.18433   6
  -1  -1  -6 405.562 5.74688   3
   1   1   6 400.810 5.86469   2
  -1   1  -6 391.790 6.32303   5
   1   1   6 400.370 6.29237   5
  -1   1  -6 394.279 6.02545   4
   1   1   6 402.947 5.59157   6
   2  -1   6 6.73089 0.91695   6
  -2  -1  -6 8.20337 1.02893   4
   2  -1   6 8.19911 1.00621   2
   2  -1   6 8.73005 1.09997   5
  -2  -1  -6 8.91568 1.25611   1
  -2  -1  -6 8.47581 0.61015   3
  -2   1  -6 6.09992 0.98883   1
   2   1   6 8.26273 0.55447   6
  -2   1  -6 7.37487 1.02815   4
   2   1   6 5.54321 1.03808   1
   2   1   6 8.16417 0.83844   2
   2   1   6 5.54457 0.96468   5
  -3  -1  -6 1241.96 17.8033   1
   3  -1   6 1228.20 17.1173   5
   3  -1   6 1253.89 16.8345   6
  -3  -1  -6 1247.01 15.6086   3
   3  -1   6 1242.40 17.0994   2
  -3  -1  -6 1222.79 17.0926   4
   3   1   6 1204.31 17.3365   5
   3   1   6 1247.35 16.7943   2
   3   1   6 1250.51 15.7339   6
  -3   1  -6 1217.39 17.5144   4
  -3   1  -6 1244.87 17.2510   1
   3   1   6 1227.65 17.7081   1
   4  -1   6 1124.14 16.0701   2
   4  -1   6 1095.12 15.5927   6
  -4  -1  -6 1076.50 16.0053   4
   4  -1   6 1091.64 15.9398   5
   4   1   6 1097.29 16.2807   5
   4   1   6 1114.95 15.7476   2
  -4   1  -6 1085.81 16.4875   4
  -4   1  -6 1105.85 15.8785   1
   4   1   6 1112.18 16.4661   1
   5  -1   6 629.845 10.2824   1
   5  -1   6 615.380 10.6013   5
  -5  -1  -6 611.708 10.7189   4
   5  -1   6 622.520 10.7414   2
   5  -1   6 627.953 10.2611   6
   5   1   6 619.446 10.4516   2
  -5   1  -6 630.867 10.3494   1
   5   1   6 616.563 11.0126   5
   5   1   6 626.161 10.8550   1
  -5   1  -6 620.692 11.1383   4
   6  -1   6 4.99383 2.07257   2
  -6  -1  -6 8.21468 2.09691   4
   6  -1   6 6.26578 1.72312   1
   6  -1   6 7.25718 2.00158   5
  -6   1  -6 5.83922 2.08874   4
   6   1   6 8.65001 2.26365   5
   6   1   6 10.2297 2.07157   2
  -6   1  -6 5.83441 1.63727   1
   6   1   6 7.72684 1.97742   1
  -7  -1  -6 116.610 5.01522   4
   7  -1   6 102.502 4.97982   2
   7  -1   6 110.770 4.90184   5
  -7   1  -6 103.886 5.14510   4
   7   1   6 106.665 4.96889   2
   7   1   6 95.0401 4.99868   5
   7   1   6 107.576 4.58892   1
   8  -1   6 42.3899 3.84149   5
   8  -1   6 50.8288 4.21436   2
  -8  -1  -6 47.7811 3.90071   4
   8   1   6 47.3233 4.27151   5
   8   1   6 49.7301 4.08875   2
  -8   1  -6 53.3113 4.23483   4
  -9  -1  -6 75.1731 5.03841   4
   9  -1   6 76.9679 5.25295   5
   9  -1   6 54.8746 4.76748   2
  -9   1  -6 80.4120 5.47119   4
   9   1   6 66.0500 5.17919   5
   9   1   6 63.4231 4.84078   2
  10  -2  -6 13.7375 4.05221   6
 -10  -2   6 12.5919 3.30939   3
  10  -2  -6 10.3277 3.45964   2
  10   2  -6 10.6038 3.38088   2
 -10   2   6 12.9326 3.21419   4
  10   2  -6 17.8942 3.50231   5
 -10   2   6 12.6959 3.42781   7
   9  -2  -6 3.62648 2.77316   2
   9  -2  -6 -1.0210 2.92899   6
  -9  -2   6 0.25167 2.45669   3
   9   2  -6 1.67752 2.67962   5
  -9   2   6 1.49663 2.83373   7
   9   2  -6 3.83496 2.76096   2
  -9   2   6 0.06977 2.56899   3
  -9   2   6 -2.1395 2.25607   4
   8  -2  -6 4.03590 2.40238   2
  -8  -2   6 -0.0081 2.35067   7
   8  -2  -6 1.11158 2.76855   6
  -8  -2   6 2.70861 2.25383   3
  -8  -2   6 2.06185 2.30212   6
  -8   2   6 3.65167 2.34046   3
   8   2  -6 -1.5410 2.41816   5
  -8   2   6 5.81047 2.45780   4
  -8   2   6 2.34468 2.44114   7
   8   2  -6 3.82933 2.42773   2
  -7  -2   6 75.9848 4.43792   6
   7  -2  -6 70.1850 5.03568   6
   7  -2  -6 79.6208 4.79083   3
  -7  -2   6 64.7747 4.07363   3
   7  -2  -6 80.3464 4.64960   2
  -7  -2   6 78.3718 4.38659   7
  -7   2   6 68.3863 4.20883   7
   7   2  -6 69.7007 4.11453   2
  -7   2   6 77.8178 4.50186   3
  -7   2   6 68.8717 4.00335   4
   7   2  -6 67.1500 4.27066   5
  -6  -2   6 40.9987 3.03394   7
   6  -2  -6 39.3553 2.56804   5
  -6  -2   6 38.3041 3.08977   6
   6  -2  -6 39.1072 3.18408   2
   6  -2  -6 35.3008 3.14524   3
  -6  -2   6 38.4801 3.07472   3
   6  -2  -6 36.1414 3.53453   6
  -6   2   6 40.4593 3.08801   3
  -6   2   6 31.7506 2.76462   7
   6   2  -6 40.1443 2.59174   1
   6   2  -6 39.9282 3.14103   5
   6   2  -6 44.5821 3.23254   2
  -6   2   6 34.2292 2.74586   4
  -5  -2   6 146.492 3.29775   4
   5  -2  -6 150.508 4.97449   3
  -5  -2   6 149.204 4.50964   7
  -5  -2   6 149.397 4.74717   3
   5  -2  -6 158.883 5.79284   6
  -5  -2   6 143.486 4.62976   6
   5  -2  -6 151.002 4.01881   5
   5  -2  -6 156.142 4.93247   2
   5   2  -6 145.941 4.27594   1
  -5   2   6 148.010 4.58115   7
  -5   2   6 154.641 4.45377   4
   5   2  -6 152.206 4.57928   2
   5   2  -6 151.609 4.88756   5
  -4  -2   6 71.5650 1.80957   4
  -4  -2   6 73.4761 3.11870   6
  -4  -2   6 70.3335 2.92900   7
   4  -2  -6 71.8051 4.05251   6
   4  -2  -6 74.3886 3.14650   2
   4  -2  -6 69.4871 2.41079   5
  -4  -2   6 68.3828 3.09582   3
  -4   2   6 69.7270 2.79480   4
  -4   2   6 67.5520 2.88935   7
   4   2  -6 67.4553 2.89879   2
   4   2  -6 71.0589 3.29331   5
   4   2  -6 71.5846 2.99072   1
  -3  -2   6 3.14092 1.13210   6
  -3  -2   6 3.15603 0.40547   4
   3  -2  -6 3.09941 0.72053   5
  -3  -2   6 2.49033 0.91351   7
   3  -2  -6 2.67549 1.14699   3
   3  -2  -6 5.50046 1.17005   2
   3  -2  -6 2.20207 1.39180   6
  -3  -2   6 2.76055 1.12243   3
  -3   2   6 2.62274 0.95019   4
   3   2  -6 2.09553 1.07719   1
   3   2  -6 1.85789 0.95001   2
   3   2  -6 2.04127 1.03816   5
  -3   2   6 5.97449 1.13722   7
  -3   2   6 2.35340 0.57274   1
   2  -2  -6 26.0485 1.50968   2
  -2  -2   6 27.3567 1.32140   7
  -2  -2   6 24.5816 1.62810   3
   2  -2  -6 32.3938 2.01060   3
   2  -2  -6 22.3405 1.97594   6
  -2  -2   6 26.5211 1.74127   6
   2  -2  -6 28.3540 1.16903   5
   2   2  -6 29.0020 1.66190   2
   2   2  -6 26.4771 1.70640   5
   2   2  -6 31.5230 2.06061   1
  -2   2   6 28.9322 1.44812   1
  -2   2   6 22.7135 1.35183   4
   1  -2  -6 224.759 3.64808   5
   1  -2  -6 210.349 4.33143   3
  -1  -2   6 219.358 4.07196   2
  -1  -2   6 221.491 4.38744   6
  -1  -2   6 219.177 4.16839   3
   1  -2  -6 219.112 3.74676   2
   1  -2  -6 217.140 3.99819   4
   1  -2  -6 212.585 4.91633   6
   1   2  -6 224.900 4.68672   1
  -1   2   6 216.110 4.23705   1
   1   2  -6 222.517 4.30919   5
  -1   2   6 217.582 4.05124   4
   0  -2   6 288.442 4.83758   2
   0  -2   6 282.298 4.64043   3
   0  -2  -6 277.208 5.22475   6
   0  -2  -6 281.177 4.92341   3
   0  -2   6 284.424 5.14480   6
   0   2   6 280.835 5.35689   1
   0   2  -6 287.211 5.40558   1
   0   2  -6 280.778 4.94394   5
   0   2   6 278.291 4.23725   2
   0   2  -6 287.974 4.39563   4
   0   2   6 290.621 4.64465   5
   1  -2   6 392.955 5.71291   3
  -1  -2  -6 408.500 5.74833   6
  -1  -2  -6 386.774 6.02122   3
   1  -2   6 388.502 6.28105   2
  -1  -2  -6 389.010 6.22152   4
   1  -2   6 382.633 6.51401   6
   1   2   6 380.691 7.01169   1
   1   2   6 385.678 5.54777   2
   1   2   6 411.152 5.65698   6
  -1   2  -6 386.884 6.35082   4
   1   2   6 379.183 6.27339   5
  -1   2  -6 384.548 6.69091   1
  -1   2  -6 386.340 6.29087   5
  -2  -2  -6 0.59770 0.76384   4
   2  -2   6 1.28800 0.84848   6
   2  -2   6 -0.1011 0.73301   5
  -2  -2  -6 0.94177 0.56288   3
   2  -2   6 0.65463 0.49839   3
   2  -2   6 0.44499 0.76917   2
  -2   2  -6 0.31345 0.74060   5
  -2   2  -6 1.20842 0.51802   7
   2   2   6 -0.0208 0.54007   2
  -2   2  -6 0.48689 0.82065   1
  -2   2  -6 0.87245 0.91011   4
   2   2   6 2.24503 1.12955   1
   2   2   6 0.31015 0.88021   5
  -3  -2  -6 450.753 7.57082   4
   3  -2   6 451.535 7.63192   2
   3  -2   6 440.865 7.39831   5
   3  -2   6 447.839 7.65707   6
   3  -2   6 454.190 6.43414   3
  -3  -2  -6 440.237 6.62458   3
  -3   2  -6 453.582 8.20276   4
   3   2   6 446.065 7.04432   2
  -3   2  -6 440.297 6.87474   7
   3   2   6 444.749 8.32412   1
  -3   2  -6 442.433 7.55491   1
   3   2   6 443.094 7.92122   5
   4  -2   6 752.424 11.9022   6
   4  -2   6 755.028 11.6740   5
  -4  -2  -6 765.835 11.9053   4
   4  -2   6 761.508 11.9860   2
   4   2   6 765.111 12.6473   1
  -4   2  -6 751.224 11.2988   7
  -4   2  -6 771.559 11.6821   1
   4   2   6 749.536 11.4437   2
  -4   2  -6 755.715 12.6284   4
   4   2   6 754.824 12.4455   5
  -5  -2  -6 143.198 4.62726   4
   5  -2   6 144.887 4.44570   6
   5  -2   6 139.316 4.59364   2
   5  -2   6 140.995 4.24580   5
   5   2   6 136.932 4.87221   5
  -5   2  -6 136.425 4.90112   4
  -5   2  -6 142.185 4.08498   7
   5   2   6 137.405 4.27986   2
   5   2   6 147.054 4.96454   1
  -5   2  -6 158.895 4.15954   1
   6  -2   6 2.01127 1.98789   2
   6  -2   6 1.87173 1.76543   5
   6  -2   6 0.98792 1.61233   6
  -6  -2  -6 -0.3601 1.76864   4
   6   2   6 2.99496 2.01589   5
   6   2   6 -0.6484 1.65326   2
  -6   2  -6 -1.0547 1.95591   4
   6   2   6 -0.0923 1.85825   1
  -6   2  -6 0.79817 1.57786   7
   7  -2   6 177.762 6.44904   2
  -7  -2  -6 188.772 6.09775   4
   7  -2   6 189.274 6.02665   5
   7   2   6 186.847 6.03476   2
  -7   2  -6 189.773 6.56991   4
   7   2   6 190.877 6.73045   5
   7   2   6 188.619 6.19106   1
   8  -2   6 84.9014 5.21934   2
  -8  -2  -6 73.7221 4.69304   4
   8  -2   6 78.9835 4.75383   5
  -8   2  -6 72.3176 4.79835   4
   8   2   6 73.9771 4.61106   2
   8   2   6 82.6694 5.50843   5
  -9  -2  -6 90.8413 5.48675   4
   9  -2   6 88.1883 5.73426   2
  -9   2  -6 83.7407 5.40165   4
   9   2   6 90.5128 5.98709   5
 -10  -3   6 10.9163 3.30383   3
  10  -3  -6 4.84730 3.87841   6
  10   3  -6 10.5601 3.30753   2
 -10   3   6 12.0832 5.55607   7
 -10   3   6 5.60039 3.15021   4
  -9  -3   6 34.9120 3.96678   3
   9  -3  -6 41.3127 4.19551   2
   9  -3  -6 30.4158 4.62424   6
  -9   3   6 39.4866 4.13277   3
  -9   3   6 29.4852 3.93071   7
  -9   3   6 39.8041 4.00235   4
   9   3  -6 47.1023 4.45156   5
   9   3  -6 43.5684 4.15982   2
   8  -3  -6 15.1421 3.07845   3
  -8  -3   6 12.4164 2.90508   3
   8  -3  -6 18.4619 3.22472   2
   8  -3  -6 19.7380 3.84900   6
  -8   3   6 13.4513 2.91149   4
   8   3  -6 20.6992 3.28958   5
  -8   3   6 15.4595 3.06174   7
  -8   3   6 15.7058 2.97396   3
   8   3  -6 16.7306 2.91520   2
   7  -3  -6 22.5115 3.15782   3
  -7  -3   6 27.3285 2.96231   6
   7  -3  -6 27.1501 3.20828   2
  -7  -3   6 23.5007 3.00243   3
   7  -3  -6 29.9255 3.94935   6
   7   3  -6 30.0010 2.79623   1
  -7   3   6 23.2994 2.97210   4
   7   3  -6 30.3167 3.05798   2
  -7   3   6 25.7217 3.10431   7
  -7   3   6 19.9032 2.91602   3
   7   3  -6 32.6316 3.45286   5
   6  -3  -6 107.977 4.77343   3
   6  -3  -6 100.462 4.55173   2
  -6  -3   6 105.571 4.39953   6
   6  -3  -6 105.448 5.83731   6
  -6  -3   6 100.514 4.58549   3
  -6   3   6 106.539 4.49221   7
   6   3  -6 101.178 4.16949   1
  -6   3   6 108.605 4.43986   4
   6   3  -6 107.095 4.78468   5
   6   3  -6 100.757 4.46930   2
   5  -3  -6 47.5874 3.13886   2
   5  -3  -6 49.5528 3.27009   3
  -5  -3   6 57.3461 3.44995   3
  -5  -3   6 46.9594 2.94796   6
   5  -3  -6 50.7957 3.96182   6
   5   3  -6 55.5344 3.22050   1
   5   3  -6 45.7153 3.18888   5
  -5   3   6 56.0507 3.20226   4
   5   3  -6 53.2659 3.08959   2
  -4  -3   6 69.4558 3.25804   3
   4  -3  -6 71.7101 3.39265   3
  -4  -3   6 64.2889 3.09859   6
   4  -3  -6 61.6020 3.15749   2
   4  -3  -6 63.3648 3.98737   6
   4   3  -6 75.2453 3.85612   5
   4   3  -6 69.0240 3.32060   1
  -4   3   6 71.3826 2.99048   4
   4   3  -6 65.8908 2.93721   2
  -4   3   6 63.2033 2.96279   7
   3  -3  -6 0.80786 1.11903   2
  -3  -3   6 2.48178 1.26927   3
  -3  -3   6 1.63291 1.14657   6
   3  -3  -6 0.69617 1.44122   6
   3  -3  -6 2.13816 0.56761   5
   3  -3  -6 0.83434 1.08322   3
  -3   3   6 1.84015 0.68763   1
   3   3  -6 0.79152 1.11040   5
  -3   3   6 0.81655 1.09680   7
   3   3  -6 1.69664 0.98947   2
  -3   3   6 1.76856 1.09047   4
   3   3  -6 0.24562 1.16657   1
   2  -3  -6 12.4582 1.52090   3
  -2  -3   6 11.4407 1.20088   2
   2  -3  -6 14.1142 1.88258   6
   2  -3  -6 16.4067 0.84144   5
   2  -3  -6 15.2355 1.26525   2
  -2  -3   6 15.0951 1.54089   6
   2   3  -6 12.3525 1.41056   5
  -2   3   6 13.7532 1.21632   1
  -2   3   6 16.3752 1.45826   4
   2   3  -6 13.1154 1.28311   2
   2   3  -6 17.0067 1.89221   1
   1  -3  -6 98.0458 2.97618   3
  -1  -3   6 93.5914 2.97384   6
   1  -3  -6 99.1297 3.39446   6
  -1  -3   6 97.7795 2.59410   2
   1  -3  -6 93.4954 2.12515   2
  -1  -3   6 94.5426 2.73678   3
   1   3  -6 88.1892 2.71892   5
  -1   3   6 95.8461 2.06112   5
   1   3  -6 90.7444 1.93978   4
  -1   3   6 97.0368 2.75793   4
  -1   3   6 90.2701 2.83242   1
   1   3  -6 95.4054 3.30540   1
   0  -3   6 66.6079 2.14697   3
   0  -3  -6 68.5872 2.39402   3
   0  -3  -6 63.5185 2.50285   6
   0  -3   6 69.5652 2.16491   2
   0  -3   6 72.0405 2.61795   6
   0   3   6 66.7763 1.42994   2
   0   3  -6 67.4726 2.04316   4
   0   3   6 64.9489 2.63577   1
   0   3  -6 67.0480 2.72825   1
   0   3   6 66.9534 1.96816   5
   0   3  -6 61.1832 2.19155   5
  -1  -3  -6 360.670 6.10359   6
   1  -3   6 371.836 5.96256   3
   1  -3   6 380.437 6.83690   6
  -1  -3  -6 368.111 6.28380   3
   1  -3   6 367.247 6.24009   2
   1   3   6 371.049 5.13523   2
  -1   3  -6 382.765 6.56983   4
  -1   3  -6 360.206 6.13303   5
   1   3   6 374.686 6.30472   5
  -1   3  -6 385.132 5.15970   7
  -1   3  -6 377.364 6.90113   1
   2  -3   6 7.15854 1.16870   2
   2  -3   6 5.49180 1.00541   5
  -2  -3  -6 12.4411 1.23879   3
   2  -3   6 6.68165 0.92656   3
  -2  -3  -6 5.66851 1.15967   4
   2  -3   6 6.52864 1.35796   6
  -2   3  -6 5.16616 1.20334   1
  -2   3  -6 5.05396 1.00999   5
  -2   3  -6 5.77539 1.27613   4
   2   3   6 8.34246 0.81440   2
   2   3   6 3.25892 1.40384   1
  -2   3  -6 5.22790 0.78841   7
   2   3   6 5.68049 1.22265   5
   3  -3   6 38.4124 2.02820   5
   3  -3   6 41.2720 2.34435   2
   3  -3   6 41.4117 1.83403   3
   3  -3   6 45.5304 2.65967   6
  -3  -3  -6 41.5034 1.97866   3
  -3  -3  -6 45.1368 2.42625   4
   3   3   6 45.0124 1.86134   2
  -3   3  -6 40.5502 2.24414   1
  -3   3  -6 48.3601 2.96287   4
   3   3   6 38.8409 2.84293   1
   3   3   6 50.8267 2.81185   5
  -3   3  -6 40.0517 1.99253   7
  -4  -3  -6 66.0071 3.15807   4
  -4  -3  -6 62.2905 2.42130   3
   4  -3   6 63.9473 2.74433   5
   4  -3   6 58.0594 3.19001   6
   4  -3   6 64.9615 3.22450   2
   4   3   6 66.7736 3.72432   1
  -4   3  -6 55.6912 3.46284   4
   4   3   6 57.1430 3.32538   5
   4   3   6 63.8232 2.59823   2
  -4   3  -6 59.4437 2.67600   1
   5  -3   6 132.523 4.70039   6
   5  -3   6 133.645 4.84134   2
   5  -3   6 127.743 4.10489   5
  -5  -3  -6 139.132 4.55982   4
   5   3   6 138.056 5.21459   5
   5   3   6 133.242 4.16413   2
   5   3   6 134.206 5.19844   1
  -5   3  -6 128.327 3.91328   1
  -5   3  -6 125.332 5.08960   4
  -6  -3  -6 13.3584 2.33306   4
   6  -3   6 18.7018 2.32088   5
   6  -3   6 15.1201 2.47716   6
   6  -3   6 15.5705 2.68506   2
   6   3   6 20.1426 2.81817   1
  -6   3  -6 22.0186 3.00806   4
   6   3   6 19.7063 3.00786   5
  -7  -3  -6 0.46653 2.14342   4
   7  -3   6 -1.2449 2.19464   2
   7  -3   6 1.11214 2.20345   6
   7   3   6 3.09968 2.55055   5
   7   3   6 3.30841 2.39676   1
  -7   3  -6 2.03853 2.43411   4
  -8  -3  -6 12.3012 2.89440   4
   8  -3   6 9.44153 3.15077   2
  -8   3  -6 7.79414 3.03706   4
   8   3   6 13.1877 3.31130   5
   8   3   6 11.6623 2.96006   1
  -9  -3  -6 31.4982 3.92181   4
   9  -3   6 27.3929 4.51737   2
   9   3   6 28.0982 4.71029   5
  -9   3  -6 28.1677 4.75259   4
   9  -4  -6 40.4707 4.52299   3
  -9  -4   6 42.3392 4.31391   3
   9  -4  -6 39.6991 4.27630   2
   9  -4  -6 41.7060 5.18550   6
  -9   4   6 38.7222 4.38583   7
   9   4  -6 34.5303 4.23061   5
  -9   4   6 42.3904 4.35022   3
  -9   4   6 36.2136 4.14369   4
   8  -4  -6 0.86935 3.29412   6
   8  -4  -6 -0.6963 2.70130   3
  -8  -4   6 -0.9315 2.54875   3
   8  -4  -6 0.70620 2.54431   2
   8   4  -6 -1.2018 2.60156   5
  -8   4   6 -0.6070 2.62892   7
   8   4  -6 0.16613 2.38785   2
  -8   4   6 2.59105 2.78164   4
  -8   4   6 1.25163 2.61491   3
   7  -4  -6 193.708 6.72186   2
   7  -4  -6 210.265 8.05920   6
   7  -4  -6 203.380 6.93627   3
  -7  -4   6 205.991 6.82477   3
   7   4  -6 213.909 6.55060   2
  -7   4   6 199.700 6.73243   4
   7   4  -6 199.599 6.41388   1
   7   4  -6 206.057 7.22633   5
  -7   4   6 198.330 6.59411   7
   6  -4  -6 130.490 6.26780   6
  -6  -4   6 131.328 5.28570   3
   6  -4  -6 126.188 5.30553   3
  -6  -4   6 127.520 4.76953   6
   6  -4  -6 132.396 5.29134   2
   6   4  -6 137.622 5.57600   5
   6   4  -6 131.080 4.89412   2
   6   4  -6 132.497 5.20477   1
  -6   4   6 129.931 5.11042   4
  -6   4   6 125.612 5.15102   7
  -5  -4   6 135.816 5.00466   3
  -5  -4   6 134.842 4.45404   6
   5  -4  -6 128.943 4.97636   3
   5  -4  -6 141.141 5.98817   6
   5  -4  -6 135.130 4.82394   2
  -5   4   6 132.318 4.62413   7
   5   4  -6 138.310 4.46934   2
  -5   4   6 131.812 4.80816   4
   5   4  -6 134.268 5.32020   5
   5   4  -6 131.968 4.86959   1
   4  -4  -6 330.086 6.95871   2
  -4  -4   6 316.379 7.12388   3
   4  -4  -6 314.904 8.16984   6
  -4  -4   6 323.119 6.82050   6
   4  -4  -6 312.389 7.29485   3
   4   4  -6 324.125 7.46386   5
   4   4  -6 310.559 7.50101   1
   4   4  -6 317.698 6.44543   2
  -4   4   6 324.861 6.87174   4
  -4   4   6 321.788 6.75658   7
  -3  -4   6 12.5386 1.46181   2
  -3  -4   6 12.7218 1.76279   6
  -3  -4   6 13.1590 1.82888   3
   3  -4  -6 10.8038 2.13658   6
   3  -4  -6 13.7954 1.63692   2
   3  -4  -6 10.7637 1.79447   3
   3   4  -6 12.0368 1.78751   5
  -3   4   6 12.7039 1.23302   1
   3   4  -6 12.5838 1.48580   2
   3   4  -6 15.5963 2.06064   1
  -3   4   6 13.0494 1.72627   4
  -2  -4   6 541.971 8.46855   2
   2  -4  -6 532.006 8.30652   2
   2  -4  -6 536.087 10.1406   6
   2  -4  -6 536.483 9.46061   3
  -2  -4   6 532.444 9.21757   6
  -2  -4   6 543.715 9.21543   3
   2   4  -6 551.869 9.26799   5
  -2   4   6 541.192 8.79822   1
  -2   4   6 535.095 8.98958   4
   2   4  -6 544.705 10.1861   1
   1  -4  -6 804.126 13.1570   6
  -1  -4   6 816.670 12.3684   3
   1  -4  -6 826.349 12.7342   3
  -1  -4   6 824.837 12.7377   6
   1  -4  -6 821.709 10.9622   2
  -1  -4   6 830.229 11.7896   2
   1   4  -6 815.385 13.5268   1
  -1   4   6 834.018 11.0342   5
  -1   4   6 817.129 12.7813   1
   1   4  -6 841.601 12.3485   5
   1   4  -6 819.187 11.3467   4
  -1   4   6 815.802 12.3369   4
   0  -4   6 441.701 7.25272   2
   0  -4  -6 454.203 7.93464   3
   0  -4   6 454.046 8.16496   6
   0  -4  -6 450.750 8.05318   6
   0  -4   6 454.600 7.57686   3
   0   4   6 454.093 7.78305   4
   0   4  -6 444.258 8.49951   1
   0   4  -6 441.736 7.35066   4
   0   4   6 446.879 8.49773   1
   0   4  -6 461.981 7.48954   5
   0   4   6 459.774 7.10068   5
   1  -4   6 337.134 6.02548   3
  -1  -4  -6 339.541 6.33139   4
   1  -4   6 336.453 6.85509   6
  -1  -4  -6 327.620 6.10287   6
   1  -4   6 341.873 6.09700   2
  -1  -4  -6 350.724 6.45450   3
  -1   4  -6 327.950 5.90646   5
  -1   4  -6 339.558 6.51990   4
   1   4   6 346.873 7.40670   1
   1   4   6 343.279 6.25034   5
  -1   4  -6 353.979 6.94028   1
   2  -4   6 138.001 3.42699   5
   2  -4   6 136.770 4.34316   6
   2  -4   6 136.261 3.43530   3
  -2  -4  -6 147.034 3.86260   4
  -2  -4  -6 133.688 3.70349   3
   2  -4   6 139.836 3.74292   2
   2   4   6 139.097 4.07842   5
   2   4   6 135.069 4.79179   1
  -2   4  -6 136.099 4.22497   4
  -2   4  -6 137.159 3.41433   5
  -2   4  -6 137.034 4.09478   1
  -3  -4  -6 1045.98 15.2577   3
   3  -4   6 1039.00 16.2876   6
  -3  -4  -6 1058.27 15.5227   4
   3  -4   6 1068.93 14.9412   3
   3  -4   6 1045.38 14.8600   5
   3  -4   6 1058.41 15.6373   2
   3   4   6 1073.58 17.1980   1
  -3   4  -6 1068.39 15.6729   1
   3   4   6 1019.55 16.1166   5
  -3   4  -6 1064.39 16.7531   4
   4  -4   6 435.482 7.62634   5
  -4  -4  -6 431.302 7.76513   3
  -4  -4  -6 445.561 8.30057   4
   4  -4   6 438.376 8.47833   2
   4  -4   6 443.333 8.99336   6
   4   4   6 442.201 9.68522   1
  -4   4  -6 435.240 7.94895   1
   4   4   6 432.526 9.12460   5
  -4   4  -6 431.092 9.45327   4
  -5  -4  -6 310.754 6.87248   4
   5  -4   6 294.210 7.53630   6
   5  -4   6 304.686 7.24735   2
  -5   4  -6 301.256 8.01959   4
   5   4   6 299.720 7.86807   5
   5   4   6 294.192 8.03260   1
   6  -4   6 1.70608 2.17084   2
  -6  -4  -6 1.12020 1.91171   4
   6  -4   6 0.83161 2.19271   6
  -6   4  -6 1.88665 2.43941   4
   6   4   6 3.18724 2.42957   1
   6   4   6 -0.4670 2.29287   5
   7  -4   6 279.148 8.35088   6
  -7  -4  -6 276.855 7.55167   4
   7  -4   6 290.610 8.30264   2
   7   4   6 264.700 8.21701   1
   7   4   6 268.604 8.49249   5
  -7   4  -6 262.431 8.33214   4
   8  -4   6 179.200 10.5626   6
   8  -4   6 180.691 7.54673   2
  -8  -4  -6 177.442 6.66566   4
   8   4   6 171.398 7.26334   1
   8   4   6 181.023 7.72344   5
  -8   4  -6 185.154 7.41544   4
  -9  -4  -6 55.4515 4.63605   4
   9  -5  -6 413.763 11.3660   3
   9  -5  -6 421.235 14.7079   6
  -9  -5   6 408.830 11.0040   3
   9  -5  -6 404.024 10.7447   2
  -9   5   6 406.843 11.1328   4
  -9   5   6 401.964 10.8210   3
  -9   5   6 392.206 10.7981   7
  -8  -5   6 601.440 13.1162   3
   8  -5  -6 594.030 14.7115   6
   8  -5  -6 630.333 13.5894   3
   8  -5  -6 585.545 12.9058   2
   8   5  -6 608.019 13.4255   5
   8   5  -6 605.560 16.2943   1
  -8   5   6 588.606 12.7377   7
  -8   5   6 589.266 13.0602   4
   7  -5  -6 3.34193 2.73082   3
   7  -5  -6 5.49164 2.50876   2
   7  -5  -6 5.87868 3.22177   6
  -7  -5   6 4.98882 2.72673   3
  -7   5   6 4.52393 2.69072   4
   7   5  -6 4.03008 2.74281   5
  -7   5   6 7.70991 2.70589   7
   7   5  -6 4.50064 2.44347   1
  -6  -5   6 791.399 14.6905   3
   6  -5  -6 800.981 16.3141   6
   6  -5  -6 822.819 15.1208   3
   6  -5  -6 822.714 14.4816   2
  -6   5   6 794.406 14.2063   7
   6   5  -6 823.671 15.2950   5
   6   5  -6 789.092 14.7234   1
  -6   5   6 815.775 14.5909   4
   5  -5  -6 1375.06 21.3753   3
   5  -5  -6 1370.73 22.7418   6
   5  -5  -6 1369.94 20.6842   2
  -5  -5   6 1335.78 20.9600   3
  -5  -5   6 1357.96 20.2917   6
  -5   5   6 1318.33 20.3428   7
  -5   5   6 1363.59 20.7967   4
   5   5  -6 1331.35 21.4079   1
   5   5  -6 1356.38 19.7782   2
   5   5  -6 1368.00 21.6190   5
  -4  -5   6 1754.16 24.3959   2
   4  -5  -6 1828.79 26.2641   3
   4  -5  -6 1843.54 27.6415   6
  -4  -5   6 1817.09 25.4848   6
  -4  -5   6 1773.62 25.8637   3
   4  -5  -6 1766.34 25.2284   2
   4   5  -6 1803.77 26.2235   5
   4   5  -6 1788.44 24.5959   2
  -4   5   6 1786.16 25.5787   4
  -4   5   6 1780.26 25.3214   7
   4   5  -6 1792.25 26.7672   1
   3  -5  -6 93.6249 4.60648   6
  -3  -5   6 94.3602 3.87346   6
  -3  -5   6 89.6944 3.06720   2
   3  -5  -6 93.7779 4.26646   3
  -3  -5   6 88.5515 3.82429   3
  -3   5   6 87.4379 3.71531   4
   3   5  -6 91.6579 4.46646   1
   3   5  -6 92.5440 3.83440   5
   2  -5  -6 252.331 6.72672   6
  -2  -5   6 256.513 5.06435   2
  -2  -5   6 264.538 5.99534   3
  -2  -5   6 254.898 6.06522   6
   2  -5  -6 252.772 6.29621   3
  -2   5   6 260.266 5.69874   1
  -2   5   6 248.591 5.79613   4
   2   5  -6 258.061 5.79142   5
   2   5  -6 262.689 6.96819   1
  -1  -5   6 2004.25 26.3377   2
  -1  -5   6 2031.86 27.4525   3
  -1  -5   6 2037.09 27.9038   6
   1  -5  -6 2008.28 28.2968   6
   1  -5  -6 2015.09 27.8675   3
   1   5  -6 1992.87 28.7001   1
  -1   5   6 1980.79 27.2790   4
   1   5  -6 2011.43 27.0237   5
  -1   5   6 2013.32 27.9523   1
   0  -5   6 1780.89 25.1749   6
   0  -5   6 1827.95 23.7976   2
   0  -5   6 1775.97 24.4544   3
   0  -5  -6 1788.45 25.0518   6
   0  -5  -6 1810.24 24.9688   3
   0   5   6 1732.72 24.5504   4
   0   5  -6 1839.44 24.0181   5
   0   5   6 1796.29 25.8100   1
   0   5  -6 1764.88 24.1089   4
   0   5  -6 1764.09 25.6369   1
   1  -5   6 286.033 6.73332   6
  -1  -5  -6 294.806 6.34847   3
   1  -5   6 303.535 5.79564   2
  -1  -5  -6 304.463 6.27292   4
   1  -5   6 293.335 5.95642   3
  -1   5  -6 295.075 6.35075   4
   1   5   6 293.349 6.31945   4
  -1   5  -6 300.990 6.86294   1
  -1   5  -6 305.435 5.59999   5
   1   5   6 298.791 7.47943   1
   1   5   6 291.736 6.04487   5
   2  -5   6 0.72067 1.76519   6
  -2  -5  -6 1.48221 1.37255   4
   2  -5   6 -0.0206 1.26427   2
   2  -5   6 1.66509 1.10392   5
  -2  -5  -6 0.19813 1.32054   3
   2  -5   6 6.89946 1.48087   3
  -2   5  -6 1.53681 1.11038   5
   2   5   6 1.02855 1.96134   1
   2   5   6 3.30916 1.53174   5
  -2   5  -6 5.69829 1.71722   4
  -2   5  -6 1.91643 1.43038   1
  -3  -5  -6 331.246 7.01716   3
  -3  -5  -6 349.758 7.07230   4
   3  -5   6 337.726 7.92752   6
   3  -5   6 350.317 6.77571   3
   3  -5   6 344.478 7.12050   2
  -3   5  -6 348.803 7.18020   1
   3   5   6 346.579 7.75138   5
  -3   5  -6 330.828 7.82656   4
   3   5   6 348.530 8.72632   1
   4  -5   6 499.754 9.62897   2
   4  -5   6 509.359 10.5040   6
  -4  -5  -6 506.767 9.36634   3
  -4  -5  -6 511.609 9.52097   4
   4   5   6 522.870 11.3187   1
  -4   5  -6 513.417 9.27540   1
   4   5   6 516.239 10.5681   5
  -4   5  -6 498.588 10.7288   4
  -5  -5  -6 252.329 6.49148   4
   5  -5   6 245.209 6.85016   2
   5  -5   6 250.249 7.43944   6
   5   5   6 244.295 7.33064   5
   5   5   6 243.077 7.94826   1
  -5   5  -6 241.380 7.64678   4
  -6  -5  -6 94.2531 4.65556   4
   6  -5   6 88.4632 5.19885   6
   6  -5   6 82.2348 4.79628   2
  -6   5  -6 81.2956 5.28279   4
   6   5   6 82.8156 5.23510   5
   6   5   6 87.0197 5.41204   1
   7  -5   6 2.18570 2.92394   6
  -7  -5  -6 5.27162 2.64616   4
   7  -5   6 4.23711 2.88325   2
   7   5   6 6.57084 3.13763   1
  -7   5  -6 6.94360 3.23495   4
   7   5   6 5.20399 3.09058   5
  -8  -5  -6 57.6437 4.38910   4
   8  -5   6 63.4390 5.18681   2
   8  -5   6 61.4741 5.33546   6
   8   5   6 64.2036 5.53413   5
   8   5   6 66.0094 5.28584   1
  -8   5  -6 59.4798 5.20679   4
   8  -6  -6 1.38173 3.18587   3
   8  -6  -6 -1.2912 3.58570   6
  -8  -6   6 3.16167 3.19721   3
   8   6  -6 6.79035 3.15792   5
   8   6  -6 6.62409 3.02969   1
  -8   6   6 0.94340 2.94468   7
  -8   6   6 4.15310 3.11650   4
   7  -6  -6 9.67227 3.17443   3
  -7  -6   6 9.20556 3.03098   3
   7  -6  -6 8.75333 3.63136   6
  -7   6   6 4.83074 2.91866   7
  -7   6   6 7.60582 3.01645   4
   7   6  -6 4.88266 2.78882   1
   7   6  -6 12.9082 3.44592   5
   6  -6  -6 57.9014 4.58925   3
   6  -6  -6 46.1696 4.89730   6
  -6  -6   6 53.0134 4.35290   3
  -6   6   6 45.4970 3.89021   7
   6   6  -6 52.8903 4.42862   1
  -6   6   6 46.1467 3.92218   4
   6   6  -6 55.7702 4.58994   5
   5  -6  -6 320.444 8.49159   3
   5  -6  -6 315.556 9.48429   6
  -5  -6   6 310.870 8.32770   3
   5   6  -6 318.144 8.90768   1
  -5   6   6 309.085 7.75221   7
   5   6  -6 323.831 8.55608   5
  -5   6   6 326.301 8.25817   4
  -4  -6   6 31.6434 3.12282   3
  -4  -6   6 29.3029 2.83943   6
   4  -6  -6 32.3406 3.31813   3
   4  -6  -6 28.6890 3.60615   6
  -4   6   6 29.7840 2.98623   4
   4   6  -6 30.6385 3.10646   5
   4   6  -6 24.1271 3.09472   1
  -4   6   6 23.5123 2.70948   7
  -3  -6   6 -1.4052 1.73242   3
  -3  -6   6 0.35832 1.75008   6
   3  -6  -6 0.24241 1.91985   3
   3  -6  -6 3.77824 2.37376   6
   3   6  -6 2.71449 2.20925   1
   3   6  -6 2.17526 1.69864   5
  -3   6   6 2.58432 1.87568   4
  -2  -6   6 30.0275 2.73609   3
   2  -6  -6 29.9959 3.06513   6
  -2  -6   6 29.1832 2.71791   6
   2  -6  -6 23.6306 2.58732   3
  -2   6   6 28.0654 2.59957   4
  -2   6   6 35.6519 2.63112   1
   2   6  -6 28.3158 3.09141   1
   2   6  -6 33.2744 2.49138   5
  -1  -6   6 684.031 11.8535   3
   1  -6  -6 683.397 12.6947   6
   1  -6  -6 696.457 12.3483   3
  -1  -6   6 703.935 12.3610   6
   1   6  -6 703.948 13.1991   1
   1   6  -6 728.785 11.3898   5
  -1   6   6 699.290 12.3545   1
  -1   6   6 703.270 11.9301   4
   0  -6  -6 706.040 12.4299   3
   0  -6   6 692.969 12.5051   6
   0  -6  -6 731.315 13.7768   6
   0  -6   6 731.552 11.0400   2
   0  -6   6 703.455 11.8692   3
   0   6  -6 715.969 12.9755   1
   0   6   6 725.537 13.2567   1
   0   6  -6 716.957 11.1385   5
   0   6   6 700.502 11.9916   4
   1  -6   6 228.698 5.18891   2
   1  -6   6 215.961 6.28413   6
  -1  -6  -6 230.117 6.08970   3
   1  -6   6 226.571 5.60534   3
  -1  -6  -6 220.767 5.67411   4
  -1   6  -6 218.559 6.24341   1
  -1   6  -6 216.851 5.70007   4
   1   6   6 225.692 5.81384   4
   1   6   6 219.755 6.98505   1
  -2  -6  -6 24.3160 2.52307   3
   2  -6   6 25.9814 2.88561   6
   2  -6   6 25.0476 2.20322   2
   2  -6   6 26.2393 2.37611   3
  -2  -6  -6 26.8897 2.47121   4
   2   6   6 23.2181 2.46401   4
  -2   6  -6 23.3039 2.63463   4
  -2   6  -6 27.1160 2.67983   1
   2   6   6 23.9364 3.14693   1
   3  -6   6 639.527 11.1268   2
   3  -6   6 662.556 11.2323   3
  -3  -6  -6 650.037 11.6589   3
  -3  -6  -6 648.351 11.3955   4
   3  -6   6 653.981 12.5673   6
   3   6   6 641.483 13.3468   1
   3   6   6 639.768 12.1717   5
  -3   6  -6 646.843 11.4598   1
  -3   6  -6 645.191 12.3277   4
   4  -6   6 1044.25 18.0600   6
  -4  -6  -6 1033.85 16.4513   4
  -4  -6  -6 1054.97 16.7397   3
   4  -6   6 1031.18 16.6244   2
  -4   6  -6 1020.97 17.8380   4
   4   6   6 1052.51 18.9026   1
   4   6   6 1068.60 17.9732   5
   5  -6   6 222.759 7.69716   6
  -5  -6  -6 226.648 6.50076   4
   5  -6   6 228.230 6.74380   2
   5   6   6 239.448 7.76591   5
   5   6   6 225.533 8.09186   1
  -5   6  -6 223.572 7.71630   4
   6  -6   6 10.9142 2.93575   2
  -6  -6  -6 17.2887 2.88920   4
   6  -6   6 16.3299 3.58766   6
  -6   6  -6 11.7597 3.37344   4
   6   6   6 14.8839 3.63226   1
   6   6   6 10.6308 3.22558   5
   7  -6   6 148.652 6.94776   2
   7  -6   6 145.791 7.56687   6
  -7  -6  -6 144.298 6.14950   4
   7   6   6 138.278 7.32934   5
  -7   6  -6 139.956 7.34440   4
   7   6   6 136.943 7.35804   1
  -7  -7   6 3.38423 3.21434   3
   7  -7  -6 10.3924 3.64038   3
   7  -7  -6 0.78791 3.71064   6
   7   7  -6 1.80723 3.34931   5
  -7   7   6 6.43750 3.05889   7
   7   7  -6 3.72181 3.06981   1
  -7   7   6 7.15793 3.26723   4
   6  -7  -6 155.216 8.37233   6
   6  -7  -6 155.829 7.17014   3
  -6  -7   6 155.622 7.11304   3
  -6   7   6 137.495 6.38222   7
   6   7  -6 145.454 6.96369   5
   6   7  -6 132.180 6.80181   1
  -6   7   6 142.209 6.39481   4
   5  -7  -6 565.999 12.4157   3
  -5  -7   6 563.373 12.1929   3
   5  -7  -6 548.025 13.4983   6
   5   7  -6 574.901 13.0229   1
  -5   7   6 564.549 11.5802   7
  -5   7   6 563.024 12.0103   4
   5   7  -6 594.399 12.4991   5
  -4  -7   6 187.018 6.55988   3
   4  -7  -6 183.627 6.91141   3
   4  -7  -6 185.011 7.52144   6
   4   7  -6 189.274 7.25943   1
  -4   7   6 187.938 6.38762   4
  -4   7   6 179.903 6.11100   7
   4   7  -6 188.203 6.41909   5
  -3  -7   6 19.3991 2.86569   6
  -3  -7   6 17.4195 2.86689   3
   3  -7  -6 23.1458 3.13392   3
   3  -7  -6 21.0185 3.34053   6
  -3   7   6 20.8385 2.81994   4
   3   7  -6 20.7595 2.59994   5
   3   7  -6 18.9045 3.21874   1
   2  -7  -6 156.707 6.02766   3
  -2  -7   6 155.435 5.53350   3
  -2  -7   6 165.646 5.68914   6
   2  -7  -6 159.230 6.37226   6
  -2   7   6 145.460 5.35139   4
   2   7  -6 161.581 6.54287   1
  -1  -7   6 472.578 9.77905   3
  -1  -7   6 462.106 10.0484   6
   1  -7  -6 468.201 10.4444   6
   1  -7  -6 473.306 10.1108   3
   1   7  -6 481.520 10.9141   1
  -1   7   6 473.276 10.0289   1
  -1   7   6 472.150 9.56233   4
   0  -7  -6 304.805 7.69607   3
   0  -7   6 296.683 7.16946   3
   0  -7   6 296.886 7.79933   6
   0   7   6 293.233 7.25710   4
   0   7   6 296.815 8.11844   1
   0   7  -6 297.991 8.01280   1
   1  -7   6 20.7061 2.98109   6
  -1  -7  -6 16.9776 2.64577   3
   1  -7   6 14.9404 2.37887   3
  -1   7  -6 17.9302 2.74218   1
   1   7   6 16.8839 3.13366   1
   1   7   6 18.8079 2.62053   4
   2  -7   6 6.35961 2.10656   3
  -2  -7  -6 3.87191 2.06209   4
  -2  -7  -6 4.76939 2.31580   3
   2  -7   6 5.58753 2.52677   6
  -2   7  -6 7.42012 2.29500   1
   2   7   6 5.36162 2.85140   1
   2   7   6 6.78401 2.18045   4
  -3  -7  -6 282.231 7.43078   3
   3  -7   6 274.624 8.20373   6
   3  -7   6 278.989 7.07198   3
  -3  -7  -6 286.393 7.24609   4
   3   7   6 268.025 8.96854   1
   3   7   6 268.274 7.26608   4
  -3   7  -6 268.691 7.72273   4
   4  -7   6 117.448 5.71865   2
  -4  -7  -6 120.915 5.51961   3
  -4  -7  -6 121.008 5.24345   4
   4  -7   6 123.370 6.30115   6
   4   7   6 128.993 7.02941   1
  -4   7  -6 123.907 6.19326   4
   5  -7   6 10.9832 3.41862   6
  -5  -7  -6 6.02229 2.62768   4
   5  -7   6 7.03998 2.78267   2
  -5   7  -6 6.64919 3.15216   4
   5   7   6 13.5005 3.66229   1
  -6  -7  -6 0.25164 2.58614   4
   6  -7   6 0.04733 3.19443   6
   6  -7   6 1.82204 2.75272   2
   6   7   6 2.73725 3.25311   1
   6   7   6 -0.7071 3.06594   5
  -6   7  -6 0.90945 3.12334   4
   6  -8  -6 25.7930 4.24385   3
   6   8  -6 33.9818 4.44412   5
  -6   8   6 33.7065 4.05366   7
   5  -8  -6 9.56834 3.97714   6
   5  -8  -6 7.49259 3.40580   3
  -5  -8   6 11.8281 3.47257   3
   5   8  -6 9.62196 3.42992   1
  -5   8   6 10.8309 3.22932   7
  -5   8   6 6.24619 2.90701   4
  -4  -8   6 1.17541 2.75865   3
   4  -8  -6 2.20160 3.26636   6
   4  -8  -6 -2.2026 2.75365   3
  -4   8   6 -1.6813 2.56553   4
  -4   8   6 1.58088 2.56293   7
   4   8  -6 -1.4020 3.02287   1
   3  -8  -6 59.7177 5.19495   6
   3  -8  -6 62.8707 4.70226   3
  -3  -8   6 74.7242 4.89843   3
  -3  -8   6 68.8890 4.70194   6
   3   8  -6 71.7517 5.57992   1
  -3   8   6 62.6195 4.43648   4
  -2  -8   6 73.1048 4.71339   6
   2  -8  -6 64.9511 4.73948   3
   2  -8  -6 64.3820 5.09159   6
  -2  -8   6 67.0868 4.52354   3
   2   8  -6 70.2170 5.34448   1
  -2   8   6 61.9208 4.33881   4
   1  -8  -6 -2.8272 2.41433   3
  -1  -8   6 0.53392 2.45133   6
  -1  -8   6 1.19940 2.27110   3
  -1   8   6 2.35555 2.33762   4
   1   8  -6 0.35463 2.69853   1
   0  -8  -6 67.2418 4.65794   3
   0  -8   6 61.5550 4.56938   6
   0  -8   6 59.3697 4.03092   3
   0   8  -6 50.2345 4.29988   1
   0   8   6 55.4877 4.05738   4
   0   8   6 66.6652 4.81574   1
  -1  -8  -6 15.1197 3.00018   3
   1  -8   6 17.3569 2.85584   3
   1  -8   6 28.0574 3.78710   6
   1   8   6 21.5289 3.57517   1
   1   8   6 17.2389 2.86806   4
  -1   8  -6 19.7582 3.20918   1
  -2  -8  -6 9.89071 2.79462   3
   2  -8   6 1.63060 2.83127   6
   2  -8   6 4.84903 2.39196   3
   2   8   6 2.05934 2.35010   4
  -2   8  -6 2.52247 2.39009   1
   2   8   6 6.60655 3.21419   1
  -3  -8  -6 8.03036 2.86049   3
   3  -8   6 1.19847 2.41013   3
  -3  -8  -6 1.53919 2.38240   4
   3  -8   6 7.65213 3.20001   6
   3   8   6 1.17320 3.09496   1
   3   8   6 4.21452 2.45789   4
   4  -8   6 13.6807 3.66734   6
  -4  -8  -6 13.2056 3.25275   3
  -4  -8  -6 9.61823 2.78932   4
   4   8   6 11.0451 2.95489   4
   4   8   6 11.9786 3.78374   1
  -5  -8  -6 17.4980 3.26788   4
   5   8   6 24.9105 3.60445   4
  -5   8  -6 19.6451 3.87387   4
   4  -9  -6 11.8771 4.12817   6
  -4   9   6 14.8853 3.43891   7
   3  -9  -6 13.3823 4.00586   6
  -3  -9   6 14.6845 3.54593   3
   3  -9  -6 16.8609 3.84017   3
  -3   9   6 11.6304 3.30033   4
   3   9  -6 23.5229 4.18375   1
   2  -9  -6 25.0326 3.82138   3
  -2  -9   6 18.0893 3.50930   3
  -2  -9   6 24.0078 3.78849   6
  -2   9   6 19.1933 3.31231   4
   2   9  -6 35.8985 4.59112   1
   1  -9  -6 15.8879 3.56209   3
  -1  -9   6 18.3698 3.37854   3
  -1  -9   6 25.6305 3.78987   6
  -1   9   6 18.1600 3.35191   4
   1   9  -6 19.2228 3.83689   1
   0  -9   6 39.7656 4.46577   6
   0  -9  -6 42.9330 4.49563   3
   0  -9   6 35.8499 3.84907   3
   0   9  -6 44.9669 4.51704   1
   0   9   6 33.4823 4.14425   1
   0   9   6 40.9522 3.94863   4
   1  -9   6 106.274 6.43246   6
  -1  -9  -6 88.6193 5.61649   3
   1  -9   6 99.1982 5.57130   3
   1   9   6 111.728 6.70509   1
   1   9   6 102.845 5.62428   4
  -1   9  -6 100.530 5.86505   1
   2  -9   6 15.0282 3.26083   3
   2  -9   6 10.4420 3.66118   6
  -2  -9  -6 15.9434 3.52094   3
   2   9   6 17.0800 4.05529   1
   2   9   6 12.5638 3.14476   4
  -3  -9  -6 4.76844 3.11703   3
   3   9   6 2.39307 2.91813   4
   3   9   6 0.09900 3.54426   1
 -10   0   7 -1.3470 2.86013   7
  10   0  -7 0.42198 2.69262   5
 -10   0   7 2.32601 2.84775   3
  10   0  -7 -0.5726 2.74812   2
   9   0  -7 -1.4577 2.60662   2
  -9   0   7 0.54431 2.62108   7
  -9   0   7 -2.2463 2.32645   3
   9   0  -7 0.97052 2.38436   5
   9   0  -7 2.99632 2.85960   6
  -8   0   7 0.51177 1.82789   4
   8   0  -7 -3.4608 2.04847   2
  -8   0   7 -0.3183 2.20786   3
   8   0  -7 0.91031 2.51964   6
   8   0  -7 2.39804 2.07425   5
  -8   0   7 1.82308 2.29987   7
   7   0  -7 -0.3187 2.21356   6
  -7   0   7 -0.4899 2.02425   3
   7   0  -7 0.77345 1.93384   2
  -7   0   7 -1.3065 1.50087   4
  -7   0   7 3.07577 2.16613   7
   7   0  -7 1.66951 1.82976   5
  -6   0   7 -0.3253 1.66783   3
   6   0  -7 -1.0945 1.34764   5
   6   0  -7 -1.1361 1.54811   2
  -6   0   7 0.68385 1.30078   4
   6   0  -7 -0.8760 1.89828   6
  -6   0   7 0.97212 1.67633   7
  -5   0   7 1.02391 1.52894   3
   5   0  -7 -0.3230 1.17724   5
  -5   0   7 0.84683 1.08022   4
   5   0  -7 3.07786 1.78906   6
  -5   0   7 0.78178 1.40498   7
   5   0  -7 -0.2416 1.37508   1
   5   0  -7 -1.9107 1.30439   2
   4   0  -7 -0.1809 0.70392   1
  -4   0   7 0.09977 0.81829   4
  -4   0   7 2.17226 1.18129   7
   4   0  -7 -0.2646 1.10426   2
   4   0  -7 -0.1631 0.99753   5
   4   0  -7 0.22035 1.42652   6
  -4   0   7 1.38961 1.27751   3
   3   0  -7 -0.2014 0.81237   5
  -3   0   7 0.22194 1.11602   6
   3   0  -7 0.08978 0.67551   1
  -3   0   7 0.05733 0.60891   4
  -3   0   7 1.16690 0.89769   7
  -3   0   7 1.22050 1.08928   3
   3   0  -7 0.41328 0.86630   2
   3   0  -7 0.75867 1.14536   6
  -2   0   7 1.42351 0.47393   4
   2   0  -7 0.41233 0.60631   1
  -2   0   7 0.50700 0.84131   3
   2   0  -7 3.85601 0.80285   5
   2   0  -7 2.34280 1.03225   6
   2   0  -7 0.25321 0.69568   2
  -2   0   7 2.19856 0.97403   6
  -1   0   7 0.36313 0.59033   2
  -1   0   7 0.19786 0.71621   3
   1   0  -7 0.04413 0.55165   5
   1   0  -7 0.74888 0.61190   2
  -1   0   7 -0.1758 0.63583   6
  -1   0   7 -0.0311 0.45017   7
   1   0  -7 0.11086 0.38170   4
   1   0  -7 1.24774 0.64050   1
   0   0   7 1.96564 0.61031   3
   0   0   7 1.17261 0.59449   2
   0   0  -7 0.58317 0.45128   4
   0   0   7 3.66045 0.71536   6
   0   0  -7 0.80320 0.68696   1
   0   0  -7 1.09779 0.62823   5
   1   0   7 -0.2825 0.68679   5
   1   0   7 0.29022 0.38618   3
  -1   0  -7 0.97262 0.80851   1
  -1   0  -7 0.89108 0.58509   4
  -1   0  -7 0.53154 0.70590   5
   1   0   7 0.66144 0.62419   2
   1   0   7 0.52417 0.55431   6
   2   0   7 0.94821 0.69558   2
  -2   0  -7 0.44449 0.82098   1
   2   0   7 -0.4947 0.76051   5
  -2   0  -7 2.14112 0.82675   4
   2   0   7 -0.1271 0.54973   6
   3   0   7 -0.3097 0.64096   6
  -3   0  -7 0.13737 0.94859   1
   3   0   7 1.14171 0.88715   2
  -3   0  -7 0.63071 1.00374   4
   3   0   7 0.25857 0.99735   5
   4   0   7 1.46613 1.33724   5
   4   0   7 1.63000 0.89998   6
  -4   0  -7 0.85461 1.18154   1
   4   0   7 0.24171 1.16818   2
  -4   0  -7 2.24513 1.32929   4
   4   0   7 1.13245 1.21377   1
   5   0   7 1.89972 1.52146   1
   5   0   7 -0.7272 1.56771   5
  -5   0  -7 -0.1463 1.48850   4
  -5   0  -7 1.67869 1.49448   1
   5   0   7 0.48187 1.45313   2
   6   0   7 0.00457 1.63284   1
   6   0   7 1.43751 1.83960   2
   6   0   7 2.75747 1.93915   5
  -6   0  -7 0.23660 1.83473   4
   7   0   7 1.99035 2.27719   5
   7   0   7 1.66047 2.21005   2
  -7   0  -7 1.10446 2.15478   4
   8   0   7 -2.6217 2.61991   5
   8   0   7 2.76736 2.54767   2
  -8   0  -7 0.79160 2.53801   4
  -9   0  -7 -0.4877 2.82922   4
   9   0   7 1.36047 2.96425   2
   9   0   7 0.26051 3.02808   5
  10  -1  -7 7.20699 3.13154   2
 -10  -1   7 7.32241 3.04866   3
 -10  -1   7 6.29018 3.21995   7
  10  -1  -7 9.78754 3.73420   6
 -10   1   7 9.14776 3.35209   7
  10   1  -7 7.68031 3.13207   5
  10   1  -7 10.4616 3.30849   2
 -10   1   7 4.43318 2.99429   3
  -9  -1   7 23.3542 3.51174   7
   9  -1  -7 24.8413 3.98981   6
  -9  -1   7 26.2065 3.46036   3
   9  -1  -7 27.7029 3.66503   2
  -9  -1   7 29.9874 3.80703   6
  -9   1   7 27.7107 3.82465   7
   9   1  -7 19.7594 3.35780   5
   9   1  -7 26.2557 3.92987   6
  -9   1   7 25.1357 3.21626   4
  -9   1   7 21.8052 3.44256   3
   9   1  -7 31.9392 3.74009   2
  -8  -1   7 87.5332 4.88640   3
   8  -1  -7 73.7405 5.31376   6
   8  -1  -7 71.9884 4.14628   5
   8  -1  -7 75.1581 4.65408   2
  -8  -1   7 77.9117 4.96872   6
  -8  -1   7 68.5717 4.42184   7
  -8   1   7 73.0127 4.55740   3
  -8   1   7 81.8737 4.37125   4
   8   1  -7 82.1645 5.36535   6
   8   1  -7 85.9169 4.96378   5
  -8   1   7 68.0005 4.64088   7
   8   1  -7 74.3807 4.60640   2
  -7  -1   7 257.327 7.01928   7
  -7  -1   7 231.963 7.10723   6
   7  -1  -7 238.994 7.76842   6
   7  -1  -7 238.385 6.29005   5
  -7  -1   7 237.932 6.81830   3
   7  -1  -7 239.403 7.09502   2
   7   1  -7 240.955 6.85362   2
  -7   1   7 226.578 6.77591   7
  -7   1   7 233.302 6.21985   4
   7   1  -7 249.186 7.56591   6
   7   1  -7 230.094 6.71029   5
  -7   1   7 232.625 6.82838   3
  -6  -1   7 344.501 8.33105   6
  -6  -1   7 354.163 7.93866   7
   6  -1  -7 349.631 8.06776   2
   6  -1  -7 340.998 7.37325   5
   6  -1  -7 357.379 9.17259   6
  -6  -1   7 344.172 7.96454   3
  -6  -1   7 351.035 6.56257   4
   6   1  -7 354.160 8.81901   6
  -6   1   7 344.455 7.87170   7
   6   1  -7 354.364 8.00487   2
  -6   1   7 343.103 8.05721   3
  -6   1   7 355.794 7.25527   4
   6   1  -7 348.783 7.91188   5
  -5  -1   7 261.086 6.81229   6
   5  -1  -7 283.135 6.58340   2
  -5  -1   7 268.860 5.13341   4
   5  -1  -7 267.668 6.86787   3
   5  -1  -7 265.674 7.38448   6
  -5  -1   7 269.761 6.33390   7
   5  -1  -7 261.770 5.91474   5
  -5   1   7 267.865 6.23888   7
  -5   1   7 272.936 5.74263   4
  -5   1   7 269.002 6.65678   3
   5   1  -7 287.410 6.60748   5
   5   1  -7 269.173 5.52323   1
   5   1  -7 259.237 7.10219   6
   5   1  -7 261.307 6.41679   2
  -4  -1   7 11.8026 1.81708   6
  -4  -1   7 7.67724 1.61365   3
   4  -1  -7 7.40797 0.76917   1
   4  -1  -7 8.74220 1.30511   5
  -4  -1   7 8.05695 1.49872   7
   4  -1  -7 5.90968 1.35180   2
   4  -1  -7 8.18679 1.63834   3
  -4  -1   7 9.60931 1.05953   4
   4  -1  -7 9.48268 1.84370   6
   4   1  -7 9.48138 1.30668   1
  -4   1   7 7.74830 1.20932   4
   4   1  -7 9.44458 1.54717   5
   4   1  -7 9.27055 1.50957   2
  -4   1   7 9.59091 1.61832   3
  -4   1   7 10.0844 1.52796   7
   4   1  -7 9.73441 1.73776   6
  -3  -1   7 1247.43 15.8710   4
   3  -1  -7 1222.67 18.1384   3
   3  -1  -7 1224.41 16.1220   1
   3  -1  -7 1198.05 17.3036   2
  -3  -1   7 1231.92 17.8119   3
  -3  -1   7 1254.87 17.9315   6
  -3  -1   7 1258.47 17.3152   7
   3  -1  -7 1226.20 16.8242   5
  -3   1   7 1247.29 16.5309   4
  -3   1   7 1254.86 17.0840   7
   3   1  -7 1196.28 17.2689   2
   3   1  -7 1233.38 17.1995   1
   3   1  -7 1222.60 17.4863   5
   2  -1  -7 3182.35 40.7449   2
   2  -1  -7 3284.33 40.3993   1
  -2  -1   7 3255.16 41.3051   3
  -2  -1   7 3165.53 41.2965   6
   2  -1  -7 3239.12 41.6433   3
   2  -1  -7 3125.43 40.3922   5
  -2  -1   7 3287.67 40.6284   7
   2  -1  -7 3067.90 42.2485   6
  -2  -1   7 3268.43 39.6995   4
   2   1  -7 3218.81 40.8813   2
   2   1  -7 3234.76 41.0491   5
  -2   1   7 3252.63 40.1937   4
   2   1  -7 3143.99 40.9861   1
  -2   1   7 3260.44 40.5612   7
   1  -1  -7 1142.83 15.2092   2
  -1  -1   7 1160.79 14.7920   7
  -1  -1   7 1142.83 15.4873   3
  -1  -1   7 1145.23 15.7073   6
   1  -1  -7 1092.78 16.1541   6
   1  -1  -7 1122.33 15.1380   5
   1  -1  -7 1127.98 15.4736   1
   1  -1  -7 1134.59 15.8281   3
  -1  -1   7 1128.44 15.3298   2
   1  -1  -7 1158.64 14.9349   4
  -1   1   7 1142.03 14.9774   4
   1   1  -7 1165.89 14.1956   4
   1   1  -7 1119.86 15.5365   5
   1   1  -7 1121.39 15.7569   1
   0  -1  -7 133.709 3.27166   1
   0  -1  -7 140.219 2.77398   4
   0  -1   7 140.702 2.09107   7
   0  -1  -7 137.235 2.97950   5
   0  -1   7 140.091 2.71884   3
   0  -1   7 140.340 3.01519   2
   0  -1   7 136.256 3.09157   6
   0  -1  -7 134.210 2.99212   3
   0   1   7 139.839 2.99712   5
   0   1  -7 142.944 2.43785   4
   0   1   7 134.915 2.97683   6
   0   1  -7 137.697 3.32078   1
   0   1   7 138.717 2.74812   2
  -1  -1  -7 688.059 10.6124   1
   1  -1   7 692.926 9.92348   2
   1  -1   7 681.312 9.87523   6
   1  -1   7 695.477 8.95079   3
  -1  -1  -7 690.149 9.42247   3
  -1  -1  -7 689.841 9.72612   4
   1   1   7 688.057 9.24931   6
   1   1   7 687.742 9.54811   2
  -1   1  -7 691.309 9.62089   4
  -1   1  -7 689.357 10.3851   1
   1   1   7 670.049 9.96150   5
  -1   1  -7 654.403 10.0066   5
   2  -1   7 815.805 11.6960   2
  -2  -1  -7 807.735 11.5925   4
   2  -1   7 827.612 11.8573   5
  -2  -1  -7 819.926 10.6027   3
   2  -1   7 828.306 11.5763   6
  -2  -1  -7 829.470 12.5092   1
  -2   1  -7 800.708 11.7142   4
  -2   1  -7 808.862 12.0920   1
   2   1   7 798.810 11.2944   2
   2   1   7 793.685 12.3310   1
   2   1   7 819.876 11.9488   5
   2   1   7 801.775 10.5701   6
  -3  -1  -7 1690.07 22.5737   4
   3  -1   7 1705.43 22.5688   2
   3  -1   7 1687.24 22.1792   6
  -3  -1  -7 1627.30 20.7925   3
  -3  -1  -7 1672.75 23.2739   1
   3  -1   7 1667.76 22.5813   5
  -3   1  -7 1640.23 22.8069   4
   3   1   7 1670.74 22.8386   5
  -3   1  -7 1657.98 22.7573   1
   3   1   7 1696.19 21.0394   6
   3   1   7 1643.14 22.1206   2
   3   1   7 1668.64 23.1739   1
   4  -1   7 77.4267 2.76953   6
   4  -1   7 75.9097 3.06869   2
  -4  -1  -7 77.6315 3.12328   4
   4  -1   7 82.0856 3.19093   5
   4   1   7 78.3700 2.93809   2
   4   1   7 81.5656 3.38955   5
   4   1   7 75.8321 3.39403   1
  -4   1  -7 76.3935 3.42107   4
   5  -1   7 120.535 4.27255   5
   5  -1   7 115.087 3.70238   6
  -5  -1  -7 116.031 4.17961   4
   5  -1   7 119.004 4.21564   2
   5  -1   7 122.410 4.05120   1
   5   1   7 110.759 4.17603   1
  -5   1  -7 121.965 4.03153   1
  -5   1  -7 112.873 4.41176   4
   5   1   7 110.215 4.34273   5
   5   1   7 116.886 3.95893   2
   6  -1   7 483.449 9.67356   5
  -6  -1  -7 490.977 9.82139   4
   6  -1   7 500.277 9.81863   2
   6  -1   7 490.632 9.13559   1
   6   1   7 491.965 9.52765   2
  -6   1  -7 496.990 9.26879   1
   6   1   7 487.221 10.0708   5
  -6   1  -7 481.699 9.99970   4
   6   1   7 483.075 9.62968   1
  -7  -1  -7 107.840 4.99201   4
   7  -1   7 99.2518 5.00139   2
   7  -1   7 94.9918 4.80728   5
  -7   1  -7 109.015 5.46891   4
   7   1   7 90.9771 4.95815   5
   7   1   7 99.9315 4.69209   1
   7   1   7 98.6255 4.66057   2
   8  -1   7 106.835 5.63688   2
   8  -1   7 121.054 5.92147   5
  -8  -1  -7 116.754 5.76067   4
  -8   1  -7 112.538 5.96221   4
   8   1   7 127.168 6.42074   5
   8   1   7 113.364 5.62184   2
  -9  -1  -7 18.5496 3.42899   4
   9  -1   7 13.5641 3.68027   2
   9  -1   7 15.2622 3.35065   5
   9   1   7 15.3727 3.35324   2
   9   1   7 15.9155 3.69560   5
  -9   1  -7 19.7485 3.60720   4
 -10  -2   7 296.993 8.94700   3
  10  -2  -7 313.234 9.70131   2
  10  -2  -7 317.260 10.6523   6
  10   2  -7 297.834 9.10574   2
 -10   2   7 320.444 8.89048   4
 -10   2   7 290.647 9.41562   7
  10   2  -7 309.669 9.51311   5
 -10   2   7 290.583 9.02697   3
   9  -2  -7 67.4818 5.70196   6
  -9  -2   7 62.0592 4.65842   3
   9  -2  -7 60.3946 4.75082   2
   9   2  -7 61.4120 4.69737   2
  -9   2   7 64.0185 4.94982   7
  -9   2   7 66.1663 4.53175   4
  -9   2   7 66.0974 4.74943   3
   9   2  -7 61.2819 4.79805   5
  -8  -2   7 44.9179 3.83109   7
  -8  -2   7 43.0878 3.83874   6
  -8  -2   7 43.0929 3.86743   3
   8  -2  -7 40.4003 3.81288   2
   8  -2  -7 42.0318 4.49910   6
   8   2  -7 40.5958 3.81543   5
  -8   2   7 45.4460 3.70397   4
   8   2  -7 38.3384 3.65653   2
  -8   2   7 35.3958 3.59956   7
  -8   2   7 45.2696 3.95621   3
  -7  -2   7 467.211 9.85548   7
   7  -2  -7 460.543 11.3686   6
  -7  -2   7 464.572 10.1619   6
   7  -2  -7 472.412 10.5558   3
   7  -2  -7 460.751 10.1423   2
  -7  -2   7 462.905 10.0902   3
   7   2  -7 472.326 10.3386   5
  -7   2   7 456.475 10.1750   3
  -7   2   7 481.035 9.66857   4
   7   2  -7 477.711 10.1387   2
  -7   2   7 460.356 10.1114   7
   6  -2  -7 1613.84 23.1064   5
  -6  -2   7 1679.56 24.0065   7
   6  -2  -7 1711.47 25.0962   3
   6  -2  -7 1672.50 26.1425   6
  -6  -2   7 1598.56 24.3491   6
  -6  -2   7 1644.98 24.4383   3
   6  -2  -7 1649.37 24.4246   2
   6   2  -7 1625.97 23.2307   1
   6   2  -7 1643.29 24.5843   5
  -6   2   7 1655.32 23.6222   4
   6   2  -7 1608.95 24.1083   2
  -6   2   7 1640.61 24.0554   7
  -6   2   7 1646.47 24.5104   3
  -5  -2   7 775.666 13.2154   6
   5  -2  -7 796.839 14.7069   6
  -5  -2   7 771.357 13.2311   3
  -5  -2   7 788.043 12.7670   7
   5  -2  -7 778.760 13.2035   2
   5  -2  -7 773.586 13.5768   3
   5  -2  -7 787.876 12.1204   5
   5   2  -7 777.567 13.4552   5
  -5   2   7 793.347 12.4599   4
   5   2  -7 784.042 12.5502   1
  -5   2   7 762.313 12.7294   7
   5   2  -7 789.268 13.0142   2
   4  -2  -7 4.49822 1.84427   6
  -4  -2   7 6.57607 0.70819   4
   4  -2  -7 5.79686 1.58015   3
   4  -2  -7 7.95949 1.16960   5
  -4  -2   7 6.06219 1.37687   7
   4  -2  -7 5.34093 1.48414   2
  -4  -2   7 5.60958 1.45337   3
  -4  -2   7 6.39205 1.52737   6
  -4   2   7 4.55087 1.35704   7
  -4   2   7 6.50617 1.30023   4
   4   2  -7 8.06261 1.47897   1
   4   2  -7 6.94172 1.44868   2
   4   2  -7 6.39064 1.50520   5
  -3  -2   7 882.023 13.2714   6
   3  -2  -7 855.413 13.4811   3
   3  -2  -7 857.784 12.8939   2
  -3  -2   7 856.276 12.4685   7
  -3  -2   7 857.571 13.1982   3
   3  -2  -7 851.737 14.5466   6
   3  -2  -7 860.524 11.9558   5
   3   2  -7 854.871 13.2615   5
   3   2  -7 863.180 13.3066   1
  -3   2   7 869.074 12.4275   4
   3   2  -7 858.919 12.8186   2
  -3   2   7 869.308 12.6968   7
  -3   2   7 859.073 11.6582   1
  -2  -2   7 1659.31 21.2132   7
   2  -2  -7 1633.92 21.0617   5
  -2  -2   7 1670.14 22.1743   3
  -2  -2   7 1660.81 22.3098   6
   2  -2  -7 1584.13 21.5007   1
   2  -2  -7 1642.23 22.4954   3
   2  -2  -7 1616.10 23.5388   6
   2  -2  -7 1603.21 21.6022   2
  -2   2   7 1660.59 21.5830   4
  -2   2   7 1639.84 21.4701   1
   2   2  -7 1646.11 22.2435   5
   2   2  -7 1636.88 22.5928   1
   2   2  -7 1625.58 21.9134   2
   1  -2  -7 1490.00 21.3809   6
  -1  -2   7 1541.09 20.6286   6
   1  -2  -7 1524.16 19.9651   4
   1  -2  -7 1523.19 19.7359   2
   1  -2  -7 1510.45 20.5050   1
  -1  -2   7 1524.15 20.2012   3
   1  -2  -7 1543.38 20.6600   3
   1  -2  -7 1508.21 19.6587   5
  -1  -2   7 1533.99 20.1811   2
   1   2  -7 1476.93 20.8977   1
  -1   2   7 1516.88 20.4127   1
   1   2  -7 1531.40 20.4905   5
  -1   2   7 1538.09 20.0598   4
   0  -2   7 400.790 6.16587   3
   0  -2  -7 404.780 6.35653   4
   0  -2   7 403.083 6.46427   2
   0  -2   7 398.620 6.78449   6
   0  -2  -7 398.923 7.08512   1
   0  -2  -7 396.669 6.52515   3
   0  -2  -7 405.707 6.83832   6
   0   2  -7 404.371 5.76698   4
   0   2  -7 397.529 7.09772   1
   0   2   7 401.276 5.84843   2
   0   2   7 400.687 7.04078   1
   0   2   7 398.404 6.27851   5
   0   2  -7 394.164 6.60771   5
   1  -2   7 872.447 12.2838   2
  -1  -2  -7 839.684 12.1226   4
   1  -2   7 867.672 11.5223   3
   1  -2   7 867.306 12.5529   6
  -1  -2  -7 856.983 11.9587   3
   1   2   7 872.560 11.5353   2
   1   2   7 878.605 11.5014   6
  -1   2  -7 854.968 12.8052   1
   1   2   7 886.756 13.1635   1
   1   2   7 867.596 12.2901   5
  -1   2  -7 863.337 12.0955   4
  -1   2  -7 853.068 12.3367   5
   2  -2   7 478.644 7.80888   2
  -2  -2  -7 474.876 7.06685   3
   2  -2   7 484.929 7.75876   5
   2  -2   7 481.020 7.94616   6
   2  -2   7 479.514 6.66021   3
  -2  -2  -7 482.492 7.72528   4
  -2   2  -7 484.022 7.79963   5
   2   2   7 473.886 8.61321   1
   2   2   7 473.322 7.96870   5
  -2   2  -7 471.406 7.98698   4
  -2   2  -7 484.052 8.09863   1
   2   2   7 470.684 7.06335   2
  -3  -2  -7 306.793 4.95855   3
   3  -2   7 309.612 5.93136   5
   3  -2   7 315.210 6.10684   2
   3  -2   7 317.461 6.10217   6
  -3  -2  -7 310.263 5.95542   4
   3  -2   7 316.329 4.69206   3
  -3   2  -7 306.481 6.38034   4
   3   2   7 310.234 6.80849   1
  -3   2  -7 307.646 6.09747   1
   3   2   7 309.303 5.46159   2
   3   2   7 313.737 6.33487   5
   4  -2   7 30.8550 2.18284   5
  -4  -2  -7 26.7246 2.10724   4
   4  -2   7 26.8421 2.11613   6
   4  -2   7 24.2992 2.12750   2
   4   2   7 24.0029 2.22831   5
   4   2   7 30.6603 2.01487   2
  -4   2  -7 28.2460 1.78787   7
   4   2   7 24.0077 2.33919   1
  -4   2  -7 30.3319 2.57881   4
  -4   2  -7 30.9962 2.21486   1
   5  -2   7 20.2510 2.34250   2
   5  -2   7 13.5499 1.96470   6
   5  -2   7 20.1175 2.12040   5
  -5  -2  -7 14.2932 1.99713   4
   5   2   7 12.5505 2.30057   5
   5   2   7 16.0863 1.93105   2
  -5   2  -7 16.9791 2.37471   4
  -5   2  -7 15.7094 1.93379   1
   5   2   7 14.8744 2.27870   1
   6  -2   7 4.87674 1.83502   6
   6  -2   7 3.10279 1.86562   5
  -6  -2  -7 1.24228 1.84751   4
   6  -2   7 7.09165 2.16964   2
   6   2   7 4.02433 1.84754   2
   6   2   7 2.96830 2.23904   5
  -6   2  -7 2.99303 2.10071   4
   6   2   7 2.27587 2.00020   1
  -6   2  -7 3.77126 1.71196   1
   7  -2   7 4.16448 2.47679   2
   7  -2   7 7.81985 2.38581   5
  -7  -2  -7 5.98931 2.46492   4
   7   2   7 5.30949 2.65933   5
  -7   2  -7 6.80832 2.60348   4
   7   2   7 5.61031 2.34522   2
   7   2   7 8.67069 2.40806   1
   8  -2   7 1.88696 2.85114   2
  -8  -2  -7 2.97118 2.67853   4
   8  -2   7 0.42651 2.61403   5
   8   2   7 3.96332 2.84115   5
   8   2   7 3.68986 3.43675   1
  -8   2  -7 -0.7240 2.56268   4
   8   2   7 4.18037 2.53771   2
   9  -2   7 14.7159 3.96798   5
  -9  -2  -7 14.7611 3.41547   4
   9  -2   7 22.7471 4.05881   2
  -9   2  -7 14.7267 3.54838   4
   9   2   7 14.3112 3.58207   5
 -10  -3   7 32.6346 4.17437   3
  10  -3  -7 30.4312 4.81841   6
  10   3  -7 24.6291 3.84104   2
 -10   3   7 31.4621 4.12878   3
 -10   3   7 32.3764 4.06414   4
   9  -3  -7 -0.2093 3.23292   6
   9  -3  -7 -2.8369 2.69589   2
  -9  -3   7 1.90470 2.77234   3
  -9   3   7 1.79580 2.70626   4
  -9   3   7 1.48584 2.79633   7
   9   3  -7 0.40817 2.88485   5
   9   3  -7 0.36055 2.65985   2
  -9   3   7 -0.9960 2.61235   3
  -8  -3   7 18.1109 3.19730   3
   8  -3  -7 18.5469 3.23105   2
   8  -3  -7 15.3278 3.22187   3
   8  -3  -7 15.2098 3.69394   6
   8   3  -7 21.9788 3.29350   5
  -8   3   7 19.1066 3.23682   7
  -8   3   7 18.9155 3.03969   4
  -8   3   7 17.0288 3.14357   3
   8   3  -7 17.3526 2.96567   2
   7  -3  -7 394.723 9.41957   2
   7  -3  -7 396.595 10.7333   6
  -7  -3   7 403.963 9.52489   3
   7  -3  -7 394.214 9.68486   3
  -7  -3   7 403.632 9.13968   6
   7   3  -7 395.563 9.64089   5
  -7   3   7 402.354 9.44036   3
  -7   3   7 389.985 8.90868   4
   7   3  -7 409.384 9.25441   2
  -7   3   7 399.478 9.25499   7
  -6  -3   7 684.432 12.4350   6
   6  -3  -7 715.231 14.4793   6
   6  -3  -7 698.232 12.7565   2
  -6  -3   7 677.514 12.7610   3
   6  -3  -7 694.077 13.0951   3
   6   3  -7 687.034 13.0150   5
   6   3  -7 683.672 12.1277   1
   6   3  -7 692.752 12.4024   2
  -6   3   7 681.680 12.3902   7
  -6   3   7 698.494 12.2498   4
  -5  -3   7 880.589 14.6980   3
   5  -3  -7 873.149 14.9391   3
  -5  -3   7 881.996 14.4048   6
   5  -3  -7 895.080 16.2546   6
   5  -3  -7 871.762 14.5711   2
   5   3  -7 890.731 14.4957   1
   5   3  -7 904.754 14.3389   2
  -5   3   7 895.361 14.0878   4
  -5   3   7 881.930 14.2128   7
   5   3  -7 891.168 15.1402   5
  -4  -3   7 0.16135 1.37875   3
  -4  -3   7 0.23430 1.31411   6
   4  -3  -7 -0.3554 1.67772   6
   4  -3  -7 0.46271 1.42743   3
   4  -3  -7 1.37471 1.33219   2
   4   3  -7 0.42706 1.41297   5
  -4   3   7 -0.3718 1.18703   4
  -4   3   7 0.23932 1.25972   7
   4   3  -7 1.14836 1.23994   2
   4   3  -7 0.63641 1.32853   1
   3  -3  -7 1975.33 28.6084   6
   3  -3  -7 1964.77 25.0122   5
  -3  -3   7 1984.28 27.0128   3
   3  -3  -7 1974.25 27.3488   3
  -3  -3   7 1985.07 26.9457   6
   3  -3  -7 1973.11 26.5645   2
   3   3  -7 1970.55 27.1829   5
  -3   3   7 2000.00 25.4275   1
  -3   3   7 1976.73 26.5401   7
  -3   3   7 1962.94 26.3390   4
   3   3  -7 1965.87 26.4924   2
   3   3  -7 1975.77 27.6002   1
   2  -3  -7 3366.12 41.3541   5
   2  -3  -7 3248.66 44.3939   6
  -2  -3   7 3371.34 42.9561   3
  -2  -3   7 3337.64 42.4235   2
  -2  -3   7 3380.82 43.1142   6
   2  -3  -7 3372.42 42.2247   2
   2  -3  -7 3324.15 43.2870   3
  -2   3   7 3312.37 42.5331   4
   2   3  -7 3286.81 43.0248   5
   2   3  -7 3306.69 42.5766   2
   2   3  -7 3410.88 43.9632   1
  -2   3   7 3274.59 42.3735   1
   1  -3  -7 2522.44 33.3806   3
  -1  -3   7 2553.43 32.9688   3
   1  -3  -7 2485.48 34.1874   6
   1  -3  -7 2517.10 32.0382   2
  -1  -3   7 2583.08 32.7789   2
  -1  -3   7 2540.26 33.4424   6
  -1   3   7 2543.34 31.9994   5
   1   3  -7 2512.72 33.1503   5
   1   3  -7 2534.46 34.0495   1
  -1   3   7 2575.80 32.9801   4
  -1   3   7 2526.17 33.3940   1
   1   3  -7 2668.50 31.5720   4
   0  -3   7 867.703 12.3356   2
   0  -3   7 863.830 12.9456   6
   0  -3  -7 826.710 13.0053   6
   0  -3   7 861.236 12.1924   3
   0  -3  -7 866.898 12.6692   3
   0   3   7 873.544 12.0192   5
   0   3  -7 885.065 11.9586   4
   0   3   7 873.611 11.2969   2
   0   3  -7 882.390 12.5630   5
   0   3  -7 855.162 13.2809   1
   0   3   7 842.445 13.2483   1
  -1  -3  -7 2462.12 32.4863   6
  -1  -3  -7 2537.14 32.9563   4
   1  -3   7 2596.43 33.5495   6
  -1  -3  -7 2537.68 32.8948   3
   1  -3   7 2549.58 32.9009   2
   1  -3   7 2532.58 32.3863   3
   1   3   7 2582.48 31.6789   2
   1   3   7 2547.60 34.2395   1
   1   3   7 2556.26 32.9293   5
  -1   3  -7 2598.77 33.1081   4
  -1   3  -7 2568.11 33.7857   1
  -1   3  -7 2527.69 32.9142   5
  -2  -3  -7 3969.91 49.7354   3
   2  -3   7 3988.23 49.2547   3
   2  -3   7 3924.86 50.1527   2
   2  -3   7 3982.73 50.6931   6
   2  -3   7 3972.91 49.9758   5
  -2  -3  -7 3781.94 50.0249   4
   2   3   7 3940.72 50.4183   5
   2   3   7 3928.94 51.5873   1
  -2   3  -7 4026.49 50.7790   4
  -2   3  -7 3974.21 50.0340   5
   2   3   7 3966.78 48.9394   2
  -2   3  -7 3947.78 50.6581   1
   3  -3   7 2666.08 33.4314   3
   3  -3   7 2615.45 34.7095   2
   3  -3   7 2599.86 34.2283   5
  -3  -3  -7 2642.31 33.8161   3
   3  -3   7 2653.11 35.0866   6
  -3  -3  -7 2584.77 34.5138   4
   3   3   7 2643.08 35.1872   5
   3   3   7 2628.62 33.5788   2
  -3   3  -7 2626.09 34.7338   1
  -3   3  -7 2662.78 35.5037   4
   3   3   7 2679.88 36.1497   1
   4  -3   7 208.112 5.46317   6
  -4  -3  -7 203.204 5.13527   4
   4  -3   7 199.001 5.25800   2
   4  -3   7 213.150 4.92009   5
  -4   3  -7 200.720 4.95364   1
   4   3   7 203.737 4.59269   2
  -4   3  -7 200.459 5.82808   4
   4   3   7 209.790 6.15105   1
   4   3   7 206.600 5.71395   5
   5  -3   7 163.496 4.75971   5
   5  -3   7 155.039 5.08474   6
   5  -3   7 159.870 5.24589   2
  -5  -3  -7 161.810 4.94530   4
   5   3   7 152.156 5.70180   1
  -5   3  -7 167.727 5.73388   4
   5   3   7 154.511 5.50201   5
  -5   3  -7 168.492 4.63618   1
   6  -3   7 820.630 13.5282   5
   6  -3   7 839.414 14.3505   6
   6  -3   7 798.346 14.2227   2
  -6  -3  -7 808.223 13.9111   4
  -6   3  -7 830.122 15.0016   4
   6   3   7 817.711 14.7356   1
   6   3   7 808.226 14.9599   5
  -7  -3  -7 1207.89 19.3922   4
   7  -3   7 1203.68 22.0615   6
   7  -3   7 1194.10 19.1571   5
   7  -3   7 1178.93 19.7376   2
  -7   3  -7 1218.24 20.4728   4
   7   3   7 1230.39 20.2175   1
   7   3   7 1229.79 20.7441   5
  -8  -3  -7 97.6115 5.41989   4
   8  -3   7 114.107 6.16496   2
   8   3   7 102.769 6.08366   5
   8   3   7 110.177 5.82677   1
  -8   3  -7 101.272 5.95869   4
  -9  -3  -7 0.21468 3.01971   4
   9  -4  -7 49.1178 4.48728   2
  -9  -4   7 45.1020 4.55287   3
   9  -4  -7 55.9364 5.09486   3
   9  -4  -7 46.8061 5.39994   6
   9   4  -7 49.8437 4.80157   5
   9   4  -7 48.5713 5.57827   2
  -9   4   7 46.2544 4.62679   7
  -9   4   7 52.2621 4.62386   4
  -9   4   7 51.6610 4.77670   3
   8  -4  -7 115.935 7.12009   6
  -8  -4   7 106.637 5.78709   3
   8  -4  -7 96.7383 5.54182   2
   8  -4  -7 106.146 6.05290   3
  -8   4   7 110.909 5.93154   3
   8   4  -7 107.529 5.51153   2
  -8   4   7 120.484 5.95808   4
   8   4  -7 122.586 6.40795   5
  -8   4   7 111.360 5.79766   7
  -7  -4   7 482.222 10.7943   3
   7  -4  -7 471.624 12.2488   6
   7  -4  -7 477.176 11.0337   3
   7  -4  -7 473.460 10.6446   2
  -7   4   7 477.928 10.5325   4
  -7   4   7 470.520 10.4300   7
   7   4  -7 481.089 10.9989   5
   7   4  -7 489.078 10.3047   1
   7   4  -7 499.692 10.4865   2
   6  -4  -7 582.407 11.8910   3
  -6  -4   7 566.080 11.5446   3
   6  -4  -7 573.084 11.4126   2
   6  -4  -7 579.035 13.1149   6
  -6  -4   7 583.343 11.0781   6
  -6   4   7 593.093 11.2809   4
  -6   4   7 581.317 11.2398   7
   6   4  -7 584.831 11.4296   1
   6   4  -7 597.171 11.0976   2
  -5  -4   7 48.3803 3.27451   6
   5  -4  -7 57.1595 4.60497   6
   5  -4  -7 51.4552 3.39741   2
   5  -4  -7 50.0640 3.56410   3
  -5  -4   7 49.2487 3.37808   3
   5   4  -7 55.1486 3.76355   5
   5   4  -7 53.0297 3.19070   2
  -5   4   7 54.9368 3.39791   7
  -5   4   7 53.4166 3.37719   4
   5   4  -7 56.1240 3.70873   1
  -4  -4   7 8.62921 1.84501   6
   4  -4  -7 3.90655 1.76635   3
  -4  -4   7 6.24335 1.79175   3
   4  -4  -7 8.80941 1.81865   2
   4  -4  -7 7.98711 2.36578   6
   4   4  -7 5.90846 1.84344   5
  -4   4   7 3.82059 1.71099   4
  -4   4   7 6.35504 1.78968   7
   4   4  -7 5.37358 1.92002   1
   4   4  -7 7.66994 1.60461   2
   3  -4  -7 849.723 14.9528   6
   3  -4  -7 837.855 13.8251   3
   3  -4  -7 853.611 12.9550   2
  -3  -4   7 850.422 13.5260   3
  -3  -4   7 856.730 12.7060   2
  -3  -4   7 846.665 13.4143   6
   3   4  -7 841.544 13.6745   5
   3   4  -7 841.569 14.3535   1
   3   4  -7 851.707 12.9074   2
  -3   4   7 861.650 13.1476   4
  -2  -4   7 1104.00 16.2748   6
  -2  -4   7 1082.88 16.0385   3
   2  -4  -7 1073.47 17.3224   6
  -2  -4   7 1077.69 15.3006   2
   2  -4  -7 1086.42 16.4111   3
   2  -4  -7 1072.93 14.9248   2
  -2   4   7 1097.69 15.8779   4
   2   4  -7 1084.83 17.1919   1
  -2   4   7 1088.33 15.6977   1
   2   4  -7 1095.19 16.1101   5
   1  -4  -7 78.0352 3.18302   3
  -1  -4   7 85.8934 2.74739   2
  -1  -4   7 90.4789 3.37482   6
  -1  -4   7 83.5394 3.03615   3
   1  -4  -7 92.3870 2.26419   2
   1  -4  -7 75.2870 3.52140   6
  -1   4   7 86.1335 3.08197   4
  -1   4   7 78.2443 3.20939   1
  -1   4   7 85.5725 2.17557   5
   1   4  -7 84.7643 3.01342   5
   1   4  -7 86.5180 3.68063   1
   0  -4  -7 11.9627 1.55456   3
   0  -4   7 10.8915 1.64350   6
   0  -4   7 11.0307 1.36774   3
   0  -4  -7 11.1043 1.61773   6
   0  -4  -7 15.1516 1.60330   4
   0  -4   7 9.87498 1.28222   2
   0   4   7 11.5586 1.82319   1
   0   4   7 14.1863 1.26757   5
   0   4   7 13.2715 1.56787   4
   0   4  -7 9.72170 1.66321   1
   0   4  -7 12.7388 1.33275   4
   0   4  -7 10.9883 1.37318   5
  -1  -4  -7 115.401 3.50506   3
  -1  -4  -7 113.303 3.41649   4
   1  -4   7 114.233 3.91399   6
   1  -4   7 118.924 3.19941   3
   1  -4   7 111.816 3.25094   2
   1   4   7 111.974 3.34753   5
  -1   4  -7 115.914 3.52259   4
  -1   4  -7 113.907 3.19959   5
   1   4   7 112.452 4.34993   1
  -1   4  -7 117.353 3.88122   1
   2  -4   7 364.498 6.89751   2
  -2  -4  -7 383.857 6.94533   3
   2  -4   7 375.968 6.44518   3
   2  -4   7 380.391 6.67866   5
   2  -4   7 374.967 7.58987   6
  -2  -4  -7 370.949 6.97100   4
   2   4   7 368.782 7.23952   5
  -2   4  -7 377.324 6.66104   5
  -2   4  -7 373.944 7.43857   1
   2   4   7 360.701 8.19376   1
  -2   4  -7 382.092 7.57031   4
   3  -4   7 27.0903 2.19915   2
   3  -4   7 25.2274 1.92070   5
   3  -4   7 22.2310 2.35128   6
  -3  -4  -7 19.2564 1.93789   4
  -3  -4  -7 26.8939 2.03817   3
   3  -4   7 24.2170 1.74144   3
   3   4   7 22.5817 2.35912   5
  -3   4  -7 21.1008 2.02917   1
  -3   4  -7 21.4994 2.40185   4
   3   4   7 28.9660 3.03023   1
  -4  -4  -7 1.30473 1.57439   4
   4  -4   7 0.82790 1.31932   5
   4  -4   7 2.75038 1.88760   6
   4  -4   7 0.77550 1.55378   2
  -4   4  -7 3.01754 1.91942   4
   4   4   7 8.88364 2.39598   1
   4   4   7 2.20089 1.81713   5
  -4   4  -7 -0.1709 1.35319   1
   5  -4   7 21.9634 2.66895   2
   5  -4   7 21.6526 2.82887   6
  -5  -4  -7 26.5617 2.64355   4
   5   4   7 15.4221 2.81679   1
  -5   4  -7 22.1750 3.02752   4
   5   4   7 28.8606 3.16926   5
   6  -4   7 4.68196 2.32533   2
   6  -4   7 5.11749 2.46298   6
  -6  -4  -7 1.51776 2.09282   4
   6   4   7 5.68938 2.58958   1
   6   4   7 6.41309 2.64833   5
  -6   4  -7 4.02623 2.54675   4
   7  -4   7 14.1850 3.10562   6
   7  -4   7 16.5736 3.18582   2
  -7  -4  -7 12.8428 2.78201   4
  -7   4  -7 9.56124 3.23715   4
   7   4   7 15.7762 3.31850   1
   7   4   7 16.6290 3.39798   5
  -8  -4  -7 3.07101 2.69717   4
   8  -4   7 2.45744 2.97250   2
   8   4   7 3.34215 2.99732   1
   8   4   7 1.94570 3.06678   5
  -8   4  -7 -2.7589 2.85524   4
   9  -5  -7 12.6248 3.48114   2
  -9  -5   7 9.53065 3.62803   3
   9  -5  -7 11.3344 3.70888   3
  -9   5   7 10.4059 3.52399   3
  -9   5   7 11.9300 5.62628   7
  -9   5   7 9.88702 3.60054   4
   8  -5  -7 78.2429 6.45543   6
  -8  -5   7 83.5404 5.49026   3
   8  -5  -7 86.9842 5.45072   2
   8  -5  -7 99.3318 6.16009   3
  -8   5   7 91.6020 5.65648   4
   8   5  -7 90.0319 6.00516   5
  -8   5   7 76.6418 5.21516   7
   7  -5  -7 4.73516 3.20667   6
   7  -5  -7 2.07701 2.40049   2
  -7  -5   7 -0.3625 2.63683   3
   7  -5  -7 0.95048 2.53999   3
   7   5  -7 -1.2759 2.21726   1
  -7   5   7 1.15949 2.50382   4
   7   5  -7 0.27958 2.73207   5
  -7   5   7 3.05826 2.68496   7
   6  -5  -7 39.3090 4.46987   6
   6  -5  -7 41.2477 3.77256   3
  -6  -5   7 36.6792 3.60099   3
   6  -5  -7 47.9631 3.75263   2
  -6  -5   7 40.2934 3.55905   6
  -6   5   7 42.0898 3.52103   7
   6   5  -7 36.5565 3.54555   1
   6   5  -7 38.6288 3.82285   5
  -6   5   7 41.7209 3.64122   4
  -5  -5   7 63.9037 3.82292   6
   5  -5  -7 52.1399 3.91450   3
   5  -5  -7 54.2182 3.52240   2
   5  -5  -7 46.0447 4.34991   6
  -5  -5   7 52.7124 3.76091   3
  -5   5   7 54.3713 3.62542   4
   5   5  -7 43.3575 3.68793   1
   5   5  -7 58.2820 4.04583   5
   5   5  -7 55.3720 3.32435   2
  -5   5   7 60.2630 3.78602   7
  -4  -5   7 52.5206 3.29570   6
   4  -5  -7 51.8952 4.24778   6
  -4  -5   7 58.4342 3.73229   3
   4  -5  -7 58.7901 3.86856   3
  -4  -5   7 54.5693 2.84658   2
   4   5  -7 42.8877 3.50423   1
  -4   5   7 44.6323 3.20197   4
  -4   5   7 58.5278 3.54305   7
   4   5  -7 43.0294 3.28941   5
   4   5  -7 57.4699 3.06560   2
  -3  -5   7 60.8986 2.76294   2
  -3  -5   7 62.9999 3.46200   3
   3  -5  -7 67.5583 4.32027   6
  -3  -5   7 66.3830 3.58441   6
   3  -5  -7 55.3517 3.44313   3
   3   5  -7 57.4620 3.85554   1
   3   5  -7 65.6395 3.57223   5
  -3   5   7 69.1105 3.51910   4
   2  -5  -7 287.018 6.81301   3
  -2  -5   7 292.049 5.65854   2
  -2  -5   7 280.046 6.58278   6
  -2  -5   7 287.044 6.45240   3
   2  -5  -7 295.861 7.53188   6
  -2   5   7 280.193 6.29588   4
   2   5  -7 288.362 7.53553   1
  -2   5   7 298.108 6.33166   1
   2   5  -7 289.770 6.37824   5
  -1  -5   7 311.619 5.81768   2
  -1  -5   7 315.320 6.48286   3
  -1  -5   7 305.845 6.90815   6
   1  -5  -7 301.753 7.25008   6
  -1   5   7 302.107 6.49288   4
  -1   5   7 304.944 6.94520   1
   1   5  -7 315.616 7.52460   1
   1   5  -7 311.362 6.29734   5
   0  -5  -7 33.6996 2.59133   6
   0  -5   7 22.1740 1.92278   3
   0  -5   7 27.2300 1.90409   2
   0  -5  -7 22.0968 2.07252   4
   0  -5  -7 24.8669 2.31766   3
   0  -5   7 22.5786 2.27429   6
   0   5  -7 26.2422 1.93029   5
   0   5  -7 24.7298 2.50232   1
   0   5   7 25.0032 2.58802   1
   0   5   7 26.3119 2.30955   4
   1  -5   7 50.6480 3.27489   6
   1  -5   7 51.7901 2.58437   2
  -1  -5  -7 54.5582 3.02127   3
  -1  -5  -7 46.6948 2.71741   4
   1  -5   7 52.6584 2.66373   3
   1   5   7 49.2999 3.53914   1
  -1   5  -7 52.6975 2.93337   4
  -1   5  -7 52.7855 2.52666   5
   1   5   7 50.9805 2.73452   5
  -1   5  -7 48.2393 3.11632   1
   1   5   7 48.6847 2.87646   4
   2  -5   7 48.7853 2.59395   3
  -2  -5  -7 43.2686 2.71412   3
   2  -5   7 41.4016 2.27202   5
   2  -5   7 44.7654 3.23982   6
   2  -5   7 41.9196 2.57913   2
  -2  -5  -7 35.9723 2.53465   4
  -2   5  -7 40.1147 2.86780   4
   2   5   7 55.0715 3.98826   1
  -2   5  -7 47.6554 2.40914   5
   2   5   7 44.0237 2.94048   5
  -2   5  -7 46.7218 2.99754   1
   3  -5   7 257.834 5.54945   3
   3  -5   7 257.300 6.95051   6
   3  -5   7 250.477 5.96538   2
  -3  -5  -7 250.831 5.94592   3
  -3  -5  -7 251.876 5.99964   4
  -3   5  -7 254.857 6.21434   1
   3   5   7 258.380 6.73340   5
   3   5   7 248.014 7.41735   1
  -3   5  -7 251.029 6.79073   4
   4  -5   7 3.31384 1.91325   2
   4  -5   7 4.01202 2.20754   6
  -4  -5  -7 5.75408 1.90290   4
   4   5   7 4.27170 2.44722   1
   4   5   7 5.45590 2.14754   5
  -4   5  -7 5.36241 1.71059   1
  -4   5  -7 4.28674 2.28615   4
   5  -5   7 29.9594 3.41183   6
   5  -5   7 23.7223 2.81968   2
  -5  -5  -7 23.8134 2.75849   4
   5   5   7 27.2437 3.58066   1
   5   5   7 33.9723 3.60620   5
  -5   5  -7 26.0028 3.39991   4
  -6  -5  -7 30.4881 3.22378   4
   6  -5   7 36.6849 3.66944   2
   6  -5   7 31.5699 3.69801   6
   6   5   7 25.5962 3.50824   5
   6   5   7 24.6394 3.73478   1
  -6   5  -7 31.2371 3.79387   4
  -7  -5  -7 23.4020 3.33258   4
   7  -5   7 22.9841 3.55809   2
   7  -5   7 19.2233 3.75355   6
  -7   5  -7 20.5071 3.67718   4
   7   5   7 19.1902 3.71181   5
   7   5   7 19.0700 3.70673   1
  -8  -5  -7 7.75781 3.11545   4
   8  -5   7 8.94522 3.63684   6
   8   5   7 7.93273 3.53138   1
   8   5   7 5.05477 4.40536   5
   8  -6  -7 -1.7371 3.54163   6
   8  -6  -7 3.04280 3.30735   3
  -8  -6   7 0.09904 3.17323   3
  -8   6   7 1.46207 3.16102   7
   8   6  -7 1.15449 3.31480   5
   8   6  -7 -1.6144 2.73571   1
  -8   6   7 -0.8949 2.92299   4
   7  -6  -7 9.15810 3.31953   3
   7  -6  -7 23.9874 4.57302   6
  -7  -6   7 12.4776 3.22973   3
  -7   6   7 14.9819 3.32630   7
   7   6  -7 10.0283 3.41115   5
   7   6  -7 15.0164 3.27911   1
  -7   6   7 16.1445 3.45764   4
   6  -6  -7 11.2743 3.56398   6
  -6  -6   7 15.5237 3.14233   3
   6  -6  -7 11.0708 3.13159   3
  -6   6   7 10.2814 2.82055   4
  -6   6   7 12.3817 2.83245   7
   6   6  -7 15.5972 3.17491   1
   6   6  -7 32.1957 3.83285   5
  -5  -6   7 74.4362 4.56816   3
   5  -6  -7 72.1019 5.45482   6
   5  -6  -7 62.5547 4.48336   3
  -5  -6   7 68.5983 4.09512   6
   5   6  -7 71.0314 4.80601   1
   5   6  -7 78.5523 4.88325   5
  -5   6   7 68.0015 4.16767   7
  -5   6   7 64.5843 4.14993   4
   4  -6  -7 36.7369 4.00398   6
  -4  -6   7 38.2593 3.19624   6
  -4  -6   7 39.9517 3.40572   3
   4  -6  -7 39.1095 3.58224   3
  -4   6   7 39.7496 3.24941   7
   4   6  -7 42.5783 3.98638   1
   4   6  -7 42.6351 3.47936   5
  -4   6   7 38.4303 3.31220   4
   3  -6  -7 0.01131 1.97815   3
  -3  -6   7 0.24276 1.95904   3
  -3  -6   7 2.71678 1.90313   6
   3  -6  -7 2.24126 2.33599   6
   3   6  -7 1.22467 2.22840   1
  -3   6   7 2.00226 1.92783   4
   3   6  -7 0.53598 1.65643   5
  -2  -6   7 21.8277 2.50158   3
  -2  -6   7 21.6907 2.66736   6
   2  -6  -7 22.7717 2.97551   6
   2  -6  -7 19.5377 2.56327   3
   2   6  -7 18.5098 2.88171   1
  -2   6   7 22.1089 2.47654   4
   2   6  -7 21.6126 2.28296   5
  -1  -6   7 40.8549 2.33422   2
  -1  -6   7 37.1129 3.08538   6
   1  -6  -7 42.6031 3.19729   3
   1  -6  -7 36.8036 3.22885   6
  -1  -6   7 39.9759 2.86662   3
   1   6  -7 38.4212 2.63835   5
  -1   6   7 34.9500 2.80839   4
  -1   6   7 32.9843 2.97762   1
   1   6  -7 38.1929 3.41311   1
   0  -6   7 143.133 4.67723   3
   0  -6   7 138.985 3.99436   2
   0  -6  -7 138.151 4.88532   3
   0  -6   7 134.279 5.20625   6
   0   6   7 139.723 4.67964   4
   0   6   7 138.770 5.49636   1
   0   6  -7 144.034 5.39213   1
   0   6  -7 141.021 4.08504   5
   1  -6   7 178.425 5.05114   3
   1  -6   7 178.367 5.92477   6
   1  -6   7 179.596 4.69951   2
  -1  -6  -7 181.931 5.26176   4
  -1  -6  -7 188.363 5.57551   3
  -1   6  -7 186.540 5.79518   1
   1   6   7 183.703 6.42073   1
   1   6   7 178.070 5.38278   4
  -2  -6  -7 8.57904 2.06677   3
   2  -6   7 12.2549 1.93263   2
  -2  -6  -7 13.4566 2.14982   4
   2  -6   7 13.0210 2.55985   6
   2  -6   7 11.9443 1.94809   3
  -2   6  -7 9.73016 2.15709   4
   2   6   7 10.2390 2.14231   4
  -2   6  -7 13.3237 2.27202   1
   2   6   7 15.2716 2.96914   1
  -3  -6  -7 20.9789 2.52415   3
   3  -6   7 15.7438 2.29453   2
  -3  -6  -7 17.5804 2.40905   4
   3  -6   7 17.3685 2.88437   6
   3  -6   7 19.8613 2.29180   3
   3   6   7 20.1060 3.30125   1
   3   6   7 22.1662 2.81156   5
  -3   6  -7 16.2135 2.73305   4
  -3   6  -7 17.6429 2.46575   1
  -4  -6  -7 219.102 6.13359   4
  -4  -6  -7 212.462 6.53416   3
   4  -6   7 215.186 7.18122   6
   4  -6   7 213.054 6.22066   2
   4   6   7 217.518 7.04308   5
   4   6   7 206.570 7.67976   1
  -4   6  -7 204.472 7.01118   4
   5  -6   7 59.0210 4.73180   6
  -5  -6  -7 48.7874 3.58010   4
   5  -6   7 48.3486 3.78419   2
   5   6   7 50.1211 4.34176   5
  -5   6  -7 54.4335 4.54311   4
   5   6   7 53.1040 4.80768   1
   6  -6   7 24.8472 3.57660   2
  -6  -6  -7 22.0762 3.15624   4
   6  -6   7 27.2584 4.10108   6
  -6   6  -7 25.8073 3.86443   4
   6   6   7 21.1491 3.78918   5
   6   6   7 23.5167 4.03474   1
   7  -6   7 9.98878 3.72180   6
  -7  -6  -7 10.9921 3.09735   4
   7  -6   7 9.09693 3.44124   2
   7   6   7 7.99550 3.62316   5
  -7   6  -7 8.56588 3.51159   4
   7   6   7 10.9618 3.71693   1
   7  -7  -7 261.377 9.28017   3
   7  -7  -7 267.845 10.8320   6
  -7  -7   7 275.189 9.08156   3
  -7   7   7 273.302 9.90025   4
  -7   7   7 260.889 8.43815   7
   7   7  -7 274.936 9.29029   1
   7   7  -7 277.548 9.43170   5
  -6  -7   7 137.163 6.89185   3
   6  -7  -7 129.218 7.83003   6
   6  -7  -7 142.478 6.89468   3
  -6   7   7 147.238 6.35500   7
   6   7  -7 156.460 7.09767   1
  -6   7   7 145.076 6.63706   4
   6   7  -7 147.686 7.02513   5
   5  -7  -7 0.24148 3.10361   6
   5  -7  -7 7.52869 2.97794   3
  -5  -7   7 3.25002 2.78204   3
   5   7  -7 5.30417 2.76647   5
  -5   7   7 3.18979 2.58389   4
   5   7  -7 1.61531 2.88058   1
  -5   7   7 3.43074 2.58380   7
  -4  -7   7 77.3752 4.63213   6
   4  -7  -7 72.9369 4.86031   3
   4  -7  -7 75.5820 5.63437   6
  -4  -7   7 79.3942 4.82764   3
   4   7  -7 85.8756 4.72658   5
  -4   7   7 78.5658 4.67891   4
  -4   7   7 74.2124 4.33422   7
   4   7  -7 81.4935 5.39816   1
  -3  -7   7 338.974 8.45783   6
   3  -7  -7 351.347 8.96031   3
   3  -7  -7 345.041 9.69787   6
  -3  -7   7 336.332 8.58506   3
   3   7  -7 340.100 8.07831   5
  -3   7   7 335.490 8.20757   4
   3   7  -7 332.437 9.45266   1
   2  -7  -7 503.288 11.6509   6
   2  -7  -7 521.128 11.1698   3
  -2  -7   7 528.197 10.8437   6
  -2  -7   7 519.981 10.5350   3
   2   7  -7 530.190 11.9006   1
  -2   7   7 513.551 10.4257   4
   2   7  -7 540.487 13.2014   5
  -1  -7   7 327.945 7.91103   3
  -1  -7   7 321.445 8.34162   6
   1  -7  -7 323.305 8.23470   3
  -1   7   7 333.501 8.24262   1
  -1   7   7 324.433 7.79299   4
   1   7  -7 337.314 8.91376   1
   0  -7   7 4.58456 1.96866   3
   0  -7   7 2.85192 2.34249   6
   0  -7  -7 5.48941 2.36085   3
   0   7   7 3.64638 2.10416   4
   0   7   7 5.73333 2.57062   1
   0   7  -7 0.62723 2.17829   1
   1  -7   7 217.455 6.10358   3
   1  -7   7 221.059 7.04256   6
  -1  -7  -7 218.789 6.55740   3
   1   7   7 216.606 6.31800   4
  -1   7  -7 211.187 6.65612   1
   1   7   7 205.862 7.35836   1
   2  -7   7 682.931 12.0439   3
  -2  -7  -7 674.069 12.1697   4
   2  -7   7 644.868 13.1478   6
  -2  -7  -7 661.889 12.5294   3
  -2   7  -7 694.275 12.7511   1
   2   7   7 642.357 14.1624   1
   2   7   7 676.522 12.2769   4
  -3  -7  -7 348.918 8.22786   4
  -3  -7  -7 337.327 8.45864   3
   3  -7   7 340.386 9.22416   6
  -3   7  -7 343.008 8.23113   1
   3   7   7 353.282 10.1609   1
   3   7   7 350.548 8.29026   4
  -4  -7  -7 70.1661 4.65702   3
   4  -7   7 67.3580 5.08118   6
   4  -7   7 74.2053 4.39168   2
  -4  -7  -7 72.8839 4.29437   4
   4   7   7 73.4207 5.78699   1
  -4   7  -7 71.8845 4.99011   4
   5  -7   7 48.2357 4.07842   2
   5  -7   7 44.9326 4.69601   6
  -5  -7  -7 46.6605 3.92262   4
   5   7   7 42.3936 4.90664   1
  -5   7  -7 46.7637 4.50679   4
   6  -7   7 133.177 6.53686   2
  -6  -7  -7 112.891 5.72979   4
   6  -7   7 120.264 7.27341   6
   6   7   7 112.353 8.04753   1
  -6   7  -7 122.893 6.90526   4
  -6   8   7 164.170 7.54833   7
   6   8  -7 184.444 7.90620   5
   5  -8  -7 120.501 7.49685   6
  -5  -8   7 110.414 6.18242   3
   5  -8  -7 100.867 6.17854   3
   5   8  -7 100.260 6.47040   1
  -5   8   7 116.431 6.27261   4
  -5   8   7 104.490 5.75015   7
   4  -8  -7 4.53612 3.54763   6
  -4  -8   7 4.07350 2.95991   3
   4  -8  -7 2.81424 2.92620   3
   4   8  -7 3.44044 3.14486   1
  -4   8   7 4.29141 2.76656   7
  -4   8   7 3.40449 2.81315   4
   3  -8  -7 41.7572 4.65354   6
   3  -8  -7 41.6571 4.26429   3
  -3  -8   7 31.3913 3.75200   3
  -3  -8   7 41.6688 4.04991   6
   3   8  -7 37.1808 4.38462   1
  -3   8   7 42.6324 3.95892   4
   2  -8  -7 235.270 7.94595   3
  -2  -8   7 226.091 7.56245   6
  -2  -8   7 230.888 7.30785   3
   2   8  -7 230.540 8.49564   1
  -2   8   7 233.966 7.12894   4
  -1  -8   7 251.555 7.94251   6
  -1  -8   7 259.506 7.40287   3
   1  -8  -7 249.333 7.95056   3
   1   8  -7 246.829 8.19864   1
  -1   8   7 245.545 7.24115   4
   0  -8  -7 58.2494 4.51515   3
   0  -8   7 53.3446 4.38021   6
   0  -8   7 63.7021 4.13595   3
   0   8  -7 53.3865 4.48389   1
   0   8   7 60.1678 4.08602   4
   0   8   7 65.0281 4.84325   1
  -1  -8  -7 27.6624 3.48067   3
   1  -8   7 29.0178 3.25625   3
   1  -8   7 20.8168 3.41389   6
   1   8   7 32.7812 4.14835   1
  -1   8  -7 25.5906 3.41195   1
   1   8   7 25.2977 3.17027   4
   2  -8   7 31.1953 3.30756   3
   2  -8   7 33.2584 3.97502   6
  -2  -8  -7 32.2947 3.72996   3
   2   8   7 32.1655 4.24911   1
   2   8   7 32.9136 3.41808   4
  -2   8  -7 34.5466 3.61481   1
   3  -8   7 41.0905 4.46272   6
  -3  -8  -7 50.5565 4.31841   3
  -3  -8  -7 35.4939 3.60401   4
   3   8   7 39.8383 4.72922   1
   3   8   7 34.0003 3.59236   4
   4  -8   7 71.2091 5.60015   6
  -4  -8  -7 87.6525 5.07307   4
   4   8   7 74.8442 6.04271   1
   4   8   7 85.7853 5.17861   4
  -5  -8  -7 6.80771 2.96487   4
   5   8   7 9.35644 3.21768   4
   4  -9  -7 1.16172 3.61832   6
  -4   9   7 -1.0664 3.38615   7
  -3  -9   7 167.201 7.19611   3
   3  -9  -7 172.395 9.03840   3
  -3   9   7 168.033 7.18777   4
   3   9  -7 153.074 7.99715   1
  -2  -9   7 252.183 8.38574   3
  -2  -9   7 270.055 8.80976   6
   2  -9  -7 256.972 9.03449   3
  -2   9   7 245.220 8.16243   4
   2   9  -7 249.792 9.27824   1
   1  -9  -7 215.158 8.06888   3
  -1  -9   7 211.237 7.39159   3
  -1  -9   7 221.256 8.17738   6
  -1   9   7 206.040 7.43355   4
   1   9  -7 217.636 8.46115   1
   0  -9  -7 5.08323 3.10048   3
   0  -9   7 8.69786 3.25804   6
   0  -9   7 3.85143 2.78040   3
   0   9  -7 -1.9465 2.71465   1
   0   9   7 4.29094 2.83662   4
   1  -9   7 137.902 6.91712   6
  -1  -9  -7 123.156 6.51831   3
   1  -9   7 131.598 6.21021   3
  -1   9  -7 121.414 6.36451   1
   1   9   7 122.967 6.21132   4
   1   9   7 126.749 7.17495   1
   2  -9   7 189.342 7.07772   3
  -2  -9  -7 174.294 7.55122   3
   2  -9   7 186.699 8.03804   6
   2   9   7 189.591 8.74703   1
   2   9   7 177.173 7.01881   4
  -3  -9  -7 195.585 7.88773   3
   3   9   7 180.037 7.14877   4
 -10   0   8 16.9163 3.86885   6
  10   0  -8 16.2981 3.94865   6
  10   0  -8 14.6016 3.59853   2
  10   0  -8 14.0995 3.13310   5
 -10   0   8 20.9789 3.68808   7
 -10   0   8 19.1406 3.53192   3
   9   0  -8 306.022 8.46738   5
   9   0  -8 319.496 9.80171   6
  -9   0   8 290.946 8.60496   3
  -9   0   8 309.153 9.51616   6
  -9   0   8 305.201 8.73917   7
   9   0  -8 305.360 8.89435   2
   8   0  -8 1176.36 20.6593   6
   8   0  -8 1174.52 19.5569   2
   8   0  -8 1159.36 18.9356   5
  -8   0   8 1155.54 19.2708   7
  -8   0   8 1142.47 19.3022   3
  -7   0   8 1665.55 23.5109   4
   7   0  -8 1638.23 26.3823   6
   7   0  -8 1647.18 24.6749   5
  -7   0   8 1664.23 24.9959   7
   7   0  -8 1659.49 25.0776   2
  -7   0   8 1670.85 25.1736   3
  -6   0   8 316.560 6.39553   4
   6   0  -8 302.783 7.13336   5
  -6   0   8 306.236 7.36015   7
   6   0  -8 287.830 8.24101   6
  -6   0   8 298.162 7.51681   3
   6   0  -8 306.975 7.49757   2
   5   0  -8 1700.45 24.6998   2
   5   0  -8 1682.74 26.0295   6
  -5   0   8 1758.73 23.2372   4
   5   0  -8 1715.93 24.4606   5
  -5   0   8 1710.32 24.9836   3
  -5   0   8 1755.15 24.4937   7
   4   0  -8 4192.65 52.6958   1
  -4   0   8 4230.91 53.8063   7
   4   0  -8 4037.35 55.5937   6
   4   0  -8 4260.41 53.9337   5
  -4   0   8 4297.52 54.7299   3
  -4   0   8 4221.96 52.6043   4
  -4   0   8 4163.71 55.3347   6
   3   0  -8 7545.07 96.9013   5
   3   0  -8 7194.95 97.1896   6
  -3   0   8 7397.38 97.2483   7
   3   0  -8 7607.20 99.1563   2
  -3   0   8 7594.59 97.5865   3
   3   0  -8 7654.58 95.6113   1
  -3   0   8 7334.59 100.560   6
  -3   0   8 7556.46 95.0711   4
  -2   0   8 889.964 13.5271   6
   2   0  -8 884.911 12.8257   2
   2   0  -8 885.965 12.7991   5
  -2   0   8 915.355 11.7684   4
  -2   0   8 903.915 12.4054   7
   2   0  -8 868.129 13.8000   6
   2   0  -8 891.619 12.6695   1
  -2   0   8 894.741 13.5119   3
   1   0  -8 265.227 4.91489   5
   1   0  -8 281.291 4.18688   4
   1   0  -8 267.449 5.05847   1
  -1   0   8 264.166 4.76782   2
  -1   0   8 272.569 4.35569   7
  -1   0   8 276.940 5.29770   3
   1   0  -8 268.100 4.90167   2
  -1   0   8 271.784 5.21097   6
   0   0  -8 3721.57 48.2961   5
   0   0   8 3815.82 49.7287   6
   0   0  -8 3772.05 47.3502   4
   0   0   8 3772.05 46.8823   3
   0   0  -8 3655.48 47.4247   1
   0   0   8 3713.57 46.8325   2
   1   0   8 7276.56 89.0226   3
  -1   0  -8 7069.48 95.0427   1
  -1   0  -8 7100.58 92.4049   4
   1   0   8 7012.38 90.6402   6
   1   0   8 7010.22 92.5048   5
   1   0   8 7109.60 90.6290   2
  -1   0  -8 7012.41 91.9814   5
  -2   0  -8 4229.98 55.0941   1
   2   0   8 4406.37 54.3277   2
  -2   0  -8 4355.41 54.3171   4
   2   0   8 4382.84 54.7073   5
   2   0   8 4279.50 53.7644   6
  -3   0  -8 104.909 3.50359   1
   3   0   8 103.922 2.61674   6
   3   0   8 104.213 3.16652   2
   3   0   8 107.172 3.43833   5
  -3   0  -8 106.902 3.29876   4
   4   0   8 2173.43 29.7613   5
   4   0   8 2206.24 29.8947   1
  -4   0  -8 2144.74 29.6568   4
  -4   0  -8 2236.42 30.0264   1
   4   0   8 2185.24 29.3399   2
   4   0   8 2221.25 28.4418   6
  -5   0  -8 1690.08 24.3272   4
   5   0   8 1656.98 24.1980   5
   5   0   8 1699.46 23.9144   2
   5   0   8 1724.62 24.1568   1
  -5   0  -8 1699.90 24.2470   1
   6   0   8 1721.11 25.2683   5
   6   0   8 1732.35 24.7795   1
  -6   0  -8 1698.07 25.2073   4
   6   0   8 1707.64 24.8845   2
   7   0   8 235.280 6.61210   1
  -7   0  -8 228.099 7.08587   4
   7   0   8 248.239 7.17179   2
   7   0   8 240.806 7.34931   5
   8   0   8 60.7561 4.56911   2
   8   0   8 55.5210 4.48655   5
  -8   0  -8 50.2650 4.21217   4
   9   0   8 572.232 12.9393   2
   9   0   8 557.931 13.0008   5
  -9   0  -8 579.033 12.7912   4
  10  -1  -8 53.9606 5.43134   6
 -10  -1   8 50.9330 4.57859   3
  10  -1  -8 45.1256 4.51059   2
 -10  -1   8 56.7587 4.77439   7
 -10   1   8 43.1526 4.53086   7
  10   1  -8 53.2227 4.78005   2
 -10   1   8 46.9748 4.56778   3
  10   1  -8 54.0850 4.73626   5
  -9  -1   8 35.4270 3.88319   7
   9  -1  -8 33.0326 3.97374   2
   9  -1  -8 35.6286 4.48401   6
  -9  -1   8 38.7955 4.15975   6
  -9  -1   8 39.7713 4.04252   3
  -9   1   8 30.4612 3.73797   3
   9   1  -8 31.7207 3.78033   2
   9   1  -8 29.7969 3.67610   5
   9   1  -8 40.6114 4.53659   6
  -9   1   8 31.2799 3.94214   7
  -8  -1   8 429.420 10.3944   6
   8  -1  -8 430.694 10.1315   2
  -8  -1   8 406.114 9.63840   7
   8  -1  -8 436.182 11.2422   6
  -8  -1   8 411.348 9.81748   3
   8   1  -8 439.412 10.8868   6
   8   1  -8 406.242 9.71914   5
  -8   1   8 427.105 9.09760   4
   8   1  -8 438.006 10.2054   2
  -8   1   8 421.917 10.2104   7
  -8   1   8 422.839 10.0962   3
   7  -1  -8 410.255 10.5323   6
   7  -1  -8 412.286 8.77852   5
  -7  -1   8 410.329 9.96797   6
  -7  -1   8 396.214 9.13520   7
   7  -1  -8 409.574 9.41039   2
  -7  -1   8 415.586 9.36145   3
  -7   1   8 401.296 9.30565   7
  -7   1   8 399.801 8.35104   4
   7   1  -8 428.508 9.46079   2
  -7   1   8 406.536 9.40284   3
   7   1  -8 404.155 9.18201   5
   7   1  -8 430.026 10.5301   6
  -6  -1   8 214.357 6.35715   3
   6  -1  -8 210.572 7.08102   6
   6  -1  -8 206.545 5.59018   5
  -6  -1   8 219.483 6.04326   7
  -6  -1   8 205.277 6.52206   6
   6  -1  -8 215.280 6.30572   2
   6   1  -8 228.931 6.32121   5
  -6   1   8 215.925 6.37803   3
   6   1  -8 208.178 6.24605   2
  -6   1   8 223.943 5.43789   4
   6   1  -8 210.701 6.87758   6
  -6   1   8 203.077 5.97946   7
  -5  -1   8 91.4953 2.78191   4
  -5  -1   8 99.0133 3.85903   7
   5  -1  -8 93.5382 3.96020   2
  -5  -1   8 93.2709 4.22288   3
   5  -1  -8 105.137 4.87421   6
   5  -1  -8 93.4816 3.56320   5
   5  -1  -8 94.2882 4.37236   3
  -5  -1   8 91.2708 4.23693   6
   5   1  -8 96.0522 4.62398   6
  -5   1   8 95.5561 4.22878   3
   5   1  -8 95.2133 3.94148   5
   5   1  -8 94.1954 3.88786   2
  -5   1   8 93.0323 3.80411   7
  -5   1   8 88.5092 3.26255   4
   5   1  -8 98.3387 3.27055   1
   4  -1  -8 558.589 10.2859   3
   4  -1  -8 515.751 7.70353   1
   4  -1  -8 517.547 10.6754   6
  -4  -1   8 541.128 9.88960   3
  -4  -1   8 535.126 9.30954   7
   4  -1  -8 524.984 9.45746   2
  -4  -1   8 536.266 7.86995   4
  -4  -1   8 528.995 9.99347   6
   4  -1  -8 531.705 8.89448   5
  -4   1   8 526.490 9.10898   7
  -4   1   8 536.343 8.45799   4
  -4   1   8 537.278 9.85671   3
   4   1  -8 535.708 8.86672   1
  -3  -1   8 552.402 9.59615   3
   3  -1  -8 545.236 10.4899   6
   3  -1  -8 538.029 9.02597   2
  -3  -1   8 552.587 8.92780   7
  -3  -1   8 560.374 7.54926   4
   3  -1  -8 557.947 8.65603   5
   3  -1  -8 554.986 9.91216   3
  -3  -1   8 555.621 9.65094   6
   3  -1  -8 542.215 8.11418   1
   3   1  -8 537.101 9.01700   2
  -3   1   8 548.721 9.63955   3
  -3   1   8 556.213 8.78894   7
   3   1  -8 537.863 8.91256   1
  -3   1   8 549.766 8.22261   4
  -2  -1   8 6.92305 1.17267   3
   2  -1  -8 7.11196 1.25298   3
  -2  -1   8 8.39161 1.03236   7
  -2  -1   8 10.2083 1.42761   6
   2  -1  -8 8.76430 1.08337   2
  -2  -1   8 9.40673 0.55376   4
   2  -1  -8 8.24558 0.98444   1
   2   1  -8 8.53938 1.21024   1
   2   1  -8 6.30527 1.07272   2
  -2   1   8 7.59645 1.00566   7
   2   1  -8 7.09147 1.06008   5
  -2   1   8 8.86481 0.91331   4
   1  -1  -8 17.2641 1.36310   1
  -1  -1   8 22.3720 1.50300   2
   1  -1  -8 17.1442 1.50341   3
  -1  -1   8 19.6127 1.49893   6
  -1  -1   8 21.4832 1.08884   7
   1  -1  -8 16.1725 1.05273   4
   1  -1  -8 23.5228 1.75763   6
   1  -1  -8 20.2265 1.31382   5
  -1  -1   8 18.1038 1.36986   3
   1  -1  -8 20.3063 1.29056   2
  -1   1   8 18.6974 1.14582   4
  -1   1   8 25.7690 1.74183   6
   1   1  -8 15.3189 1.39858   1
   1   1  -8 19.8171 0.76339   4
  -1   1   8 18.0212 1.21424   2
   1   1  -8 20.2986 1.41879   2
   1   1  -8 16.2830 1.30999   5
   0  -1   8 69.3192 2.19949   2
   0  -1  -8 64.4048 2.11559   5
   0  -1   8 68.3479 1.31128   7
   0  -1  -8 61.4667 2.37791   1
   0  -1  -8 66.4109 2.19202   3
   0  -1  -8 71.3002 1.95840   4
   0  -1   8 66.5334 2.24195   6
   0  -1   8 65.0773 1.85291   3
   0   1  -8 61.5188 2.19247   5
   0   1   8 65.8366 1.91524   2
   0   1  -8 63.9833 1.59975   4
   0   1   8 69.1998 2.14621   6
   0   1  -8 66.3146 2.45922   1
   0   1   8 65.4362 2.13895   5
   1  -1   8 15.1386 0.78761   3
  -1  -1  -8 19.1048 1.17330   3
   1  -1   8 12.0987 1.16982   2
  -1  -1  -8 12.3592 1.36500   1
  -1  -1  -8 14.0608 1.15932   4
   1  -1   8 17.0660 1.42555   5
   1  -1   8 15.1084 1.25907   6
   1   1   8 11.6705 1.01683   2
   1   1   8 15.0649 0.98105   6
  -1   1  -8 16.4109 1.12135   4
   1   1   8 10.1302 1.18363   5
  -1   1  -8 16.7532 1.41221   5
  -2  -1  -8 54.2965 2.68623   1
   2  -1   8 62.2947 2.18647   6
   2  -1   8 56.6520 2.43802   5
   2  -1   8 56.5389 2.22785   2
  -2  -1  -8 59.9053 2.29502   4
  -2  -1  -8 55.5113 1.51576   3
  -2   1  -8 56.3234 2.24345   4
   2   1   8 54.9301 2.00939   2
   2   1   8 56.6860 1.53949   6
   2   1   8 60.6147 2.46512   5
  -2   1  -8 55.2041 2.47380   1
   3  -1   8 60.1414 2.33353   6
   3  -1   8 60.3173 2.58385   2
   3  -1   8 58.4559 2.63702   5
  -3  -1  -8 54.2600 2.92600   1
  -3  -1  -8 59.6539 2.70569   4
   3   1   8 62.6900 2.80319   5
  -3   1  -8 54.5143 2.69266   4
   3   1   8 62.5168 1.62441   6
   3   1   8 60.8721 2.90980   1
   3   1   8 60.5087 2.32899   2
  -3   1  -8 48.0032 2.55952   1
   4  -1   8 285.111 6.18283   5
   4  -1   8 283.938 5.62291   6
  -4  -1  -8 290.529 6.63087   1
   4  -1   8 284.900 6.09613   2
  -4  -1  -8 282.672 6.13070   4
   4   1   8 292.823 6.61697   1
  -4   1  -8 272.769 6.24947   4
   4   1   8 270.872 6.27288   5
   4   1   8 287.953 5.78756   2
  -4   1  -8 277.973 6.09126   1
  -5  -1  -8 239.373 6.06817   4
   5  -1   8 249.356 6.07884   2
   5  -1   8 253.073 5.56186   6
   5  -1   8 240.312 6.04289   5
  -5   1  -8 257.073 6.08905   1
   5   1   8 239.972 6.28897   5
   5   1   8 248.207 6.32698   1
   5   1   8 251.148 5.89782   2
  -5   1  -8 252.463 6.47895   4
  -6  -1  -8 63.0409 3.94797   4
   6  -1   8 62.0900 3.46408   1
   6  -1   8 64.2327 3.82370   5
   6  -1   8 63.3542 3.77617   2
  -6   1  -8 57.5981 3.95670   4
   6   1   8 76.6837 4.12103   1
   6   1   8 66.4090 3.65156   2
  -6   1  -8 65.0121 3.57577   1
   6   1   8 55.8748 3.73885   5
   7  -1   8 2.29175 2.19091   5
  -7  -1  -8 1.44605 2.19489   4
   7  -1   8 -0.0679 2.20910   2
   7   1   8 -0.4285 2.14084   1
  -7   1  -8 2.94431 2.45469   4
   7   1   8 -2.2393 2.00890   2
   7   1   8 1.55784 2.37600   5
   8  -1   8 123.300 5.96734   5
   8  -1   8 116.929 5.97134   2
  -8  -1  -8 126.793 6.17960   4
  -8   1  -8 127.645 6.32902   4
   8   1   8 120.583 5.93517   2
   8   1   8 125.940 6.46715   5
   9  -1   8 119.852 6.33325   5
  -9  -1  -8 116.317 6.16227   4
   9  -1   8 121.663 6.58508   2
  -9   1  -8 112.896 6.30107   4
   9   1   8 109.177 6.50670   5
   9   1   8 116.934 6.16241   2
  10  -2  -8 29.2944 4.15227   2
  10  -2  -8 32.3065 4.93832   6
 -10  -2   8 35.7219 4.15221   3
 -10   2   8 32.8507 4.16177   3
  10   2  -8 34.8735 4.26353   2
 -10   2   8 30.3310 4.72624   7
  10   2  -8 35.0557 4.33311   5
  -9  -2   8 14.6747 3.24411   7
   9  -2  -8 21.1225 4.22146   6
   9  -2  -8 19.0651 3.50907   2
  -9  -2   8 22.7053 3.47415   3
   9   2  -8 13.5399 3.23203   2
   9   2  -8 17.4329 3.37486   5
  -9   2   8 15.5527 3.00187   4
  -9   2   8 18.5899 3.48723   3
  -9   2   8 17.3234 3.38563   7
  -8  -2   8 263.814 7.84592   3
  -8  -2   8 277.203 7.82765   7
   8  -2  -8 266.163 8.12573   2
   8  -2  -8 280.946 9.35162   6
  -8  -2   8 274.960 8.14375   6
  -8   2   8 264.849 7.34230   4
   8   2  -8 255.616 7.86706   5
  -8   2   8 281.921 8.12891   7
   8   2  -8 290.123 8.16846   2
  -8   2   8 269.443 8.19143   3
  -7  -2   8 164.594 6.02863   6
   7  -2  -8 170.060 7.01081   6
  -7  -2   8 158.560 5.88006   3
  -7  -2   8 159.825 5.76592   7
   7  -2  -8 170.149 6.02647   2
   7  -2  -8 156.586 6.25185   3
   7   2  -8 166.731 6.03598   5
  -7   2   8 162.761 5.39972   4
  -7   2   8 152.169 5.95927   3
  -7   2   8 161.290 5.82234   7
   7   2  -8 158.045 5.82717   2
  -6  -2   8 121.009 4.96261   3
  -6  -2   8 122.783 5.21056   6
   6  -2  -8 121.466 5.44783   3
   6  -2  -8 108.221 4.82516   2
  -6  -2   8 126.179 4.77512   7
   6  -2  -8 123.517 4.13518   5
   6  -2  -8 130.573 6.01356   6
   6   2  -8 124.997 4.19394   1
   6   2  -8 119.820 4.84119   2
  -6   2   8 122.238 4.47792   4
  -6   2   8 124.119 5.16109   3
   6   2  -8 118.699 5.00976   5
  -6   2   8 122.243 4.75657   7
  -5  -2   8 38.9896 2.75784   7
   5  -2  -8 38.8838 2.92396   2
  -5  -2   8 44.0475 3.13564   6
   5  -2  -8 44.8373 2.49944   5
   5  -2  -8 44.2053 3.88921   6
  -5  -2   8 37.2610 2.90444   3
   5  -2  -8 38.5903 3.21907   3
   5   2  -8 41.7239 2.76134   1
  -5   2   8 47.9781 2.70376   4
  -5   2   8 33.9621 2.63340   7
   5   2  -8 41.8608 2.88582   2
   5   2  -8 42.0189 3.01724   5
  -4  -2   8 539.197 9.84032   6
   4  -2  -8 541.263 9.57693   2
  -4  -2   8 535.342 9.10553   7
   4  -2  -8 506.646 9.95758   3
  -4  -2   8 526.002 9.72203   3
   4  -2  -8 513.764 10.9527   6
   4  -2  -8 527.400 8.47505   5
  -4   2   8 526.814 8.74754   4
   4   2  -8 548.355 9.89798   5
   4   2  -8 537.245 9.42510   1
  -4   2   8 530.738 9.14501   7
   4   2  -8 535.669 9.36613   2
   3  -2  -8 1452.69 20.1019   1
   3  -2  -8 1544.30 23.1740   6
  -3  -2   8 1536.38 20.7557   7
   3  -2  -8 1543.31 20.3178   5
   3  -2  -8 1525.46 21.1747   2
   3  -2  -8 1531.71 22.0139   3
  -3  -2   8 1536.49 21.6950   6
  -3  -2   8 1551.22 21.6549   3
  -3   2   8 1511.98 20.0926   1
   3   2  -8 1549.65 21.7037   5
   3   2  -8 1566.37 21.2983   2
  -3   2   8 1554.83 20.6672   4
   3   2  -8 1586.19 21.8452   1
  -3   2   8 1532.09 20.9721   7
   2  -2  -8 769.722 11.4928   1
   2  -2  -8 786.573 11.0553   5
  -2  -2   8 777.087 11.9495   3
  -2  -2   8 810.651 12.2358   6
  -2  -2   8 803.600 11.7225   2
   2  -2  -8 787.177 12.3912   3
  -2  -2   8 800.980 11.0377   7
   2  -2  -8 805.431 11.5283   2
   2  -2  -8 760.454 13.1320   6
   2   2  -8 800.916 12.1288   5
   2   2  -8 796.567 11.8457   2
   2   2  -8 799.342 12.4492   1
  -2   2   8 804.104 11.3963   4
  -2   2   8 793.356 11.4947   1
  -1  -2   8 189.408 3.99407   3
   1  -2  -8 190.134 4.25793   1
  -1  -2   8 187.995 4.02604   2
   1  -2  -8 183.971 3.77267   4
   1  -2  -8 190.628 4.34119   3
   1  -2  -8 190.717 4.78687   6
   1  -2  -8 193.557 3.68604   2
  -1  -2   8 192.627 4.37906   6
   1  -2  -8 187.920 3.65298   5
   1   2  -8 191.590 4.22644   5
  -1   2   8 190.031 3.86855   4
  -1   2   8 183.757 4.15877   1
   1   2  -8 192.422 4.60347   1
   0  -2  -8 439.824 7.80974   1
   0  -2  -8 461.860 7.49859   6
   0  -2  -8 431.075 7.23905   3
   0  -2  -8 448.010 7.03210   4
   0  -2   8 442.467 7.18683   2
   0  -2   8 453.564 6.83650   3
   0  -2   8 448.805 7.54763   6
   0   2   8 443.986 6.59229   2
   0   2   8 437.394 7.75626   1
   0   2   8 443.741 7.00302   5
   0   2  -8 441.343 7.84614   1
   0   2  -8 455.742 6.35352   4
   1  -2   8 2196.18 28.7230   6
  -1  -2  -8 2201.61 29.5473   1
  -1  -2  -8 2168.21 28.2533   4
   1  -2   8 2189.61 27.4786   3
   1  -2   8 2187.10 28.4698   2
  -1  -2  -8 2180.54 28.0641   3
   1   2   8 2232.08 29.4547   1
   1   2   8 2163.78 28.4386   5
   1   2   8 2191.10 27.6504   2
  -1   2  -8 2177.53 28.0380   4
  -1   2  -8 2114.10 29.0218   1
   1   2   8 2185.28 27.5482   6
  -1   2  -8 2168.18 28.5469   5
   2  -2   8 298.774 4.39927   3
   2  -2   8 298.421 5.63390   5
   2  -2   8 288.109 5.65313   6
  -2  -2  -8 298.422 4.89713   3
   2  -2   8 281.070 5.56470   2
  -2  -2  -8 284.488 5.47452   4
  -2   2  -8 291.647 5.96766   1
   2   2   8 293.114 6.36653   1
   2   2   8 286.569 5.76243   5
   2   2   8 282.950 4.02780   6
   2   2   8 304.370 4.98848   2
  -2   2  -8 291.281 5.64927   4
  -2   2  -8 287.961 5.61721   5
  -3  -2  -8 1.60253 1.16199   4
   3  -2   8 0.79587 1.11442   5
   3  -2   8 -0.9720 0.99694   6
   3  -2   8 0.59068 1.13336   2
   3   2   8 0.97397 0.91304   2
   3   2   8 2.16694 1.28969   5
  -3   2  -8 0.20960 1.20518   4
  -3   2  -8 -0.3846 1.13109   1
   3   2   8 0.43544 1.38629   1
   4  -2   8 114.139 3.95503   2
   4  -2   8 117.830 3.89468   5
  -4  -2  -8 115.525 3.89697   4
   4  -2   8 119.538 3.83985   6
  -4   2  -8 118.694 3.81974   1
   4   2   8 118.022 4.24804   5
   4   2   8 120.127 3.54560   2
  -4   2  -8 120.599 4.25701   4
   4   2   8 116.903 4.53616   1
   5  -2   8 754.925 12.7787   2
  -5  -2  -8 754.226 12.6482   4
   5  -2   8 754.186 12.4869   6
   5  -2   8 744.992 12.4347   5
   5   2   8 745.529 13.2297   5
  -5   2  -8 758.086 12.3902   1
   5   2   8 760.501 13.3148   1
   5   2   8 760.704 12.1885   2
  -5   2  -8 737.132 13.1667   4
  -6  -2  -8 218.917 6.30798   4
   6  -2   8 205.951 6.30146   2
   6  -2   8 213.219 6.00950   5
   6   2   8 212.353 6.57357   1
   6   2   8 213.554 6.69341   5
   6   2   8 219.412 6.03607   2
  -6   2  -8 226.863 5.91376   1
  -6   2  -8 222.350 6.69906   4
   7  -2   8 3.85670 2.29241   5
   7  -2   8 0.44846 2.38988   2
  -7  -2  -8 -1.8795 2.18209   4
   7   2   8 0.65404 2.43559   5
  -7   2  -8 0.47935 2.43661   4
   7   2   8 1.82459 2.36201   1
   7   2   8 -2.1580 2.02585   2
   8  -2   8 39.2568 4.16611   2
  -8  -2  -8 36.6750 3.91035   4
   8  -2   8 35.0505 3.79566   5
   8   2   8 24.2371 3.80109   5
   8   2   8 33.5770 3.65365   1
  -8   2  -8 34.3117 3.99304   4
   9  -2   8 35.7716 4.10512   5
  -9  -2  -8 36.0584 5.16636   4
  10  -3  -8 3.18025 3.71143   6
 -10  -3   8 1.79582 3.11341   3
  10   3  -8 3.38254 3.18621   2
 -10   3   8 6.87611 3.09597   4
 -10   3   8 1.40659 3.16288   3
   9  -3  -8 2.48848 2.94290   2
  -9  -3   8 1.55676 2.82830   3
   9  -3  -8 0.31926 3.36271   6
   9   3  -8 0.81590 2.82240   5
  -9   3   8 2.72173 3.01933   3
   9   3  -8 1.84537 2.72149   2
  -9   3   8 1.65815 2.79954   4
  -9   3   8 1.89779 2.86146   7
  -8  -3   8 12.8469 3.06663   3
   8  -3  -8 13.8421 3.56537   6
   8  -3  -8 12.6331 3.16622   3
  -8  -3   8 9.94414 4.11520   6
   8  -3  -8 10.8192 2.88846   2
   8   3  -8 10.1606 2.81992   2
  -8   3   8 12.6482 3.02016   3
  -8   3   8 10.1168 2.89015   7
  -8   3   8 11.7881 2.88268   4
   8   3  -8 15.0656 3.13408   5
   7  -3  -8 6.68771 2.47490   2
   7  -3  -8 5.04969 2.61787   3
  -7  -3   8 5.13819 2.38997   6
   7  -3  -8 6.08255 3.16327   6
  -7  -3   8 7.14092 2.56699   3
  -7   3   8 6.19591 2.43146   3
  -7   3   8 6.10330 2.26023   4
  -7   3   8 8.66973 2.56645   7
   7   3  -8 2.10384 1.91468   5
   7   3  -8 4.35955 2.24104   2
   6  -3  -8 20.8680 3.35877   6
  -6  -3   8 25.6060 2.86500   6
  -6  -3   8 23.1254 2.82361   3
   6  -3  -8 24.0779 3.01450   3
   6  -3  -8 25.9637 2.84985   2
  -6   3   8 27.6086 2.74831   4
   6   3  -8 24.3586 2.78086   2
   6   3  -8 25.0519 2.62220   1
  -6   3   8 25.7414 2.85811   7
   6   3  -8 28.2434 3.11298   5
   5  -3  -8 7.62015 2.14677   3
  -5  -3   8 11.6247 2.15376   6
  -5  -3   8 11.5180 2.20980   3
   5  -3  -8 20.8934 3.22404   6
   5  -3  -8 9.59544 1.99485   2
  -5   3   8 8.74310 1.91775   7
   5   3  -8 9.73932 1.99851   1
   5   3  -8 7.25824 2.02784   5
  -5   3   8 4.85276 1.74995   4
   5   3  -8 8.75875 1.89346   2
   4  -3  -8 3.27662 1.53613   2
   4  -3  -8 2.16903 1.92007   6
   4  -3  -8 0.99368 1.60432   3
  -4  -3   8 3.21481 1.61302   3
  -4  -3   8 3.42010 1.58707   6
   4   3  -8 3.55417 1.64934   5
   4   3  -8 0.09505 1.32806   2
   4   3  -8 2.73774 1.54064   1
  -4   3   8 1.35652 1.36379   4
  -4   3   8 2.25421 1.43244   7
   3  -3  -8 14.9003 2.33729   6
   3  -3  -8 19.8319 2.08109   3
   3  -3  -8 15.7431 1.13379   5
  -3  -3   8 15.1453 1.92484   6
   3  -3  -8 21.7816 1.82357   2
  -3  -3   8 14.1323 1.75251   3
   3   3  -8 17.1511 1.73840   2
   3   3  -8 15.5735 1.89348   5
   3   3  -8 14.8109 2.00440   1
  -3   3   8 14.9286 1.75018   7
  -3   3   8 15.7850 1.28401   1
  -3   3   8 19.4123 1.78679   4
   2  -3  -8 14.2184 2.04895   6
   2  -3  -8 15.2175 1.07451   5
  -2  -3   8 14.9510 1.60529   3
  -2  -3   8 16.0641 1.81740   6
   2  -3  -8 13.0167 1.69967   3
   2  -3  -8 16.6054 1.37584   2
  -2  -3   8 16.3104 1.56172   2
  -2   3   8 16.4747 1.53545   1
   2   3  -8 13.0240 1.85012   1
  -2   3   8 13.8160 1.46008   4
   2   3  -8 14.7964 1.55950   2
   2   3  -8 13.8766 1.62011   5
   1  -3  -8 38.3277 2.06786   4
   1  -3  -8 36.5745 1.56272   2
  -1  -3   8 33.2510 1.90483   2
   1  -3  -8 38.3856 2.69295   6
  -1  -3   8 34.3284 2.23376   6
   1  -3  -8 38.1945 2.34740   3
  -1  -3   8 39.7332 2.10854   3
   1   3  -8 35.3310 0.98359   4
  -1   3   8 34.6954 1.64839   5
  -1   3   8 40.9600 2.38783   1
  -1   3   8 40.5069 2.17897   4
   1   3  -8 33.2973 2.35684   1
   0  -3   8 97.7394 2.95219   2
   0  -3  -8 94.1262 2.88382   4
   0  -3   8 105.301 2.72456   3
   0  -3  -8 90.5030 2.97248   3
   0  -3   8 95.6212 3.26800   6
   0  -3  -8 88.2049 3.13583   6
   0   3   8 89.2747 3.35407   1
   0   3  -8 95.7514 3.42713   1
   0   3  -8 98.0814 2.34695   4
   0   3   8 90.8579 2.07189   2
   0   3  -8 92.8971 2.94568   5
   0   3   8 92.1554 2.62151   5
   1  -3   8 200.779 4.88323   6
   1  -3   8 206.063 3.95854   3
  -1  -3  -8 208.888 4.51404   4
   1  -3   8 211.393 4.57956   2
  -1  -3  -8 209.615 4.02494   6
  -1  -3  -8 207.137 4.38704   3
  -1   3  -8 212.214 5.08074   1
   1   3   8 203.331 5.32647   1
  -1   3  -8 206.005 4.52390   5
   1   3   8 203.070 4.45328   5
  -1   3  -8 204.069 4.34183   4
   1   3   8 210.639 3.50888   2
  -2  -3  -8 33.8916 1.87874   3
   2  -3   8 29.8115 2.22055   6
   2  -3   8 29.2683 1.48022   3
   2  -3   8 31.1776 1.95626   5
   2  -3   8 25.3601 1.87821   2
  -2  -3  -8 33.4258 2.14367   4
   2   3   8 32.1127 2.19511   5
  -2   3  -8 34.2507 2.36091   1
  -2   3  -8 27.3192 1.88756   5
   2   3   8 32.7701 2.72167   1
   2   3   8 29.3752 1.40841   2
  -2   3  -8 29.0642 2.07455   4
  -3  -3  -8 49.8165 2.70084   4
   3  -3   8 44.8027 2.66539   2
   3  -3   8 47.5266 2.89138   6
  -3  -3  -8 46.9816 2.14371   3
   3  -3   8 47.8391 2.55796   5
   3   3   8 43.6572 3.15670   1
  -3   3  -8 39.0819 2.53156   1
   3   3   8 44.9465 2.04564   2
  -3   3  -8 42.2523 2.81541   4
   3   3   8 45.8417 2.80422   5
   4  -3   8 29.9436 2.50198   2
   4  -3   8 28.4307 2.50601   6
   4  -3   8 31.3869 2.34225   5
  -4  -3  -8 28.4533 2.34727   4
  -4   3  -8 32.1109 2.39712   1
  -4   3  -8 34.0528 2.85972   4
   4   3   8 26.4582 2.63165   5
   4   3   8 29.2066 2.98551   1
   4   3   8 26.9895 2.30589   2
   5  -3   8 17.6218 2.17965   5
   5  -3   8 13.4307 2.32019   6
  -5  -3  -8 18.6871 2.45124   4
   5  -3   8 16.6821 2.44551   2
   5   3   8 16.9242 2.64386   5
  -5   3  -8 22.3003 2.25611   1
   5   3   8 24.3403 2.97752   1
  -5   3  -8 21.7261 2.77718   4
   6  -3   8 10.5048 2.40630   6
   6  -3   8 14.6429 2.34572   5
   6  -3   8 13.7541 2.61777   2
  -6  -3  -8 14.7422 2.59512   4
   6   3   8 12.8146 2.76320   5
  -6   3  -8 15.9795 2.88865   4
   6   3   8 12.4833 2.77064   1
   7  -3   8 7.62264 2.76148   2
  -7  -3  -8 10.6749 2.74455   4
   7  -3   8 11.2226 2.66542   5
  -7   3  -8 12.1926 3.15296   4
   7   3   8 9.19782 2.81377   1
   7   3   8 10.8961 3.11675   5
  -8  -3  -8 2.58490 2.74419   4
   8  -3   8 0.44213 2.92398   2
   8   3   8 0.49368 2.96216   5
  -8   3  -8 0.98246 2.99160   4
   8   3   8 1.39073 2.84026   1
  -9  -4   8 165.438 7.47641   3
   9  -4  -8 180.565 7.51824   2
   9  -4  -8 180.412 7.92386   3
   9  -4  -8 170.063 8.88829   6
  -9   4   8 175.275 7.45987   7
  -9   4   8 171.845 7.42219   3
  -9   4   8 166.407 7.25284   4
   9   4  -8 174.392 7.47573   5
   9   4  -8 180.185 7.38412   2
   8  -4  -8 393.497 10.6014   3
  -8  -4   8 389.182 10.0386   3
   8  -4  -8 396.950 11.6958   6
   8  -4  -8 378.056 9.90800   2
   8   4  -8 362.154 9.52533   2
  -8   4   8 355.598 9.63580   7
  -8   4   8 365.895 10.0547   3
  -8   4   8 398.638 9.73234   4
   8   4  -8 382.478 10.3265   5
  -7  -4   8 241.726 7.74674   3
   7  -4  -8 233.027 7.85159   3
  -7  -4   8 236.366 7.11821   6
   7  -4  -8 250.126 8.98382   6
   7  -4  -8 227.509 7.31475   2
  -7   4   8 227.444 7.00861   4
   7   4  -8 236.958 7.08305   1
  -7   4   8 244.051 7.46296   7
   7   4  -8 231.445 7.70299   5
   7   4  -8 238.528 7.21416   2
   6  -4  -8 1.42388 1.95461   2
   6  -4  -8 0.09217 2.17606   3
  -6  -4   8 0.67886 2.10096   3
  -6  -4   8 -1.3322 1.96139   6
   6  -4  -8 1.52684 2.59887   6
   6   4  -8 1.09883 2.30272   5
   6   4  -8 -0.1766 1.85525   1
   6   4  -8 -0.7139 1.90554   2
  -6   4   8 -1.3808 1.87417   4
  -6   4   8 -1.1285 2.02376   7
   5  -4  -8 309.039 7.23996   2
  -5  -4   8 295.203 7.54899   3
   5  -4  -8 285.663 8.64107   6
  -5  -4   8 282.860 7.08517   6
   5  -4  -8 297.823 7.68930   3
   5   4  -8 292.532 7.78559   5
  -5   4   8 287.180 7.01695   4
   5   4  -8 305.819 6.99488   2
   5   4  -8 292.151 7.52632   1
  -5   4   8 288.339 7.00972   7
   4  -4  -8 1107.28 18.9162   6
  -4  -4   8 1066.84 16.8462   6
  -4  -4   8 1070.41 17.0315   3
   4  -4  -8 1091.26 17.4551   3
   4  -4  -8 1066.77 16.5968   2
  -4   4   8 1065.85 16.5140   7
   4   4  -8 1083.88 17.6685   1
   4   4  -8 1114.64 17.5004   5
   4   4  -8 1111.89 16.4626   2
  -4   4   8 1107.89 16.5411   4
   3  -4  -8 1405.56 22.2983   6
   3  -4  -8 1413.06 21.0187   3
  -3  -4   8 1413.71 20.5719   6
  -3  -4   8 1422.55 20.5540   3
  -3  -4   8 1396.28 19.7393   2
   3  -4  -8 1395.57 19.7506   2
  -3   4   8 1411.42 20.0776   4
   3   4  -8 1407.91 21.5570   1
   3   4  -8 1414.39 20.7466   5
   3   4  -8 1436.81 20.0202   2
  -2  -4   8 206.986 5.38234   6
  -2  -4   8 216.696 5.22927   3
  -2  -4   8 212.622 4.73557   2
   2  -4  -8 207.622 4.22909   2
   2  -4  -8 204.954 6.16535   6
   2  -4  -8 216.636 5.57523   3
  -2   4   8 211.581 4.96578   1
  -2   4   8 211.174 4.98772   4
   2   4  -8 220.762 6.04941   1
   2   4  -8 211.798 5.23143   5
  -1  -4   8 288.049 5.81577   3
   1  -4  -8 291.687 6.88574   6
  -1  -4   8 288.076 5.59656   2
   1  -4  -8 286.289 6.27834   3
  -1  -4   8 279.554 6.28457   6
  -1   4   8 285.216 6.30984   1
  -1   4   8 290.981 4.92429   5
  -1   4   8 286.682 5.91730   4
   1   4  -8 300.198 6.90460   1
   1   4  -8 284.914 5.93324   5
   0  -4   8 612.869 10.6014   6
   0  -4   8 623.606 9.80528   3
   0  -4   8 635.393 9.88248   2
   0  -4  -8 615.404 10.7161   6
   0  -4  -8 607.029 10.3000   3
   0   4   8 646.456 11.1446   1
   0   4  -8 635.810 10.0251   5
   0   4  -8 620.618 11.0192   1
   0   4   8 619.394 10.1659   4
   0   4   8 627.959 9.47511   5
  -1  -4  -8 1952.57 26.5670   3
   1  -4   8 1999.43 27.2755   6
   1  -4   8 1980.56 26.3276   2
  -1  -4  -8 1942.65 26.4653   4
   1  -4   8 1971.78 25.9396   3
  -1   4  -8 1947.65 27.3535   1
  -1   4  -8 1985.97 26.4756   4
  -1   4  -8 1936.84 26.2493   5
   1   4   8 1969.11 26.3092   5
   1   4   8 1984.69 28.0605   1
   2  -4   8 729.892 11.3639   5
  -2  -4  -8 751.106 11.7298   4
  -2  -4  -8 741.268 11.5272   3
   2  -4   8 738.640 11.6397   2
   2  -4   8 745.368 12.4077   6
   2  -4   8 743.940 10.9415   3
   2   4   8 734.505 13.2261   1
  -2   4  -8 744.826 11.4300   5
  -2   4  -8 732.475 12.1007   4
   2   4   8 733.441 11.9272   5
  -2   4  -8 744.488 12.3067   1
  -3  -4  -8 5.82616 1.55278   4
   3  -4   8 6.17968 1.66603   2
   3  -4   8 3.50521 1.84188   6
   3  -4   8 4.13223 1.36633   5
  -3  -4  -8 3.20412 1.31245   3
   3   4   8 5.55908 2.15546   1
  -3   4  -8 3.09375 1.75006   4
  -3   4  -8 5.86888 1.57279   1
   3   4   8 12.0357 2.04820   5
   4  -4   8 154.140 5.33594   6
  -4  -4  -8 152.000 4.74999   4
   4  -4   8 148.245 4.32736   5
   4  -4   8 143.358 4.98990   2
  -4   4  -8 151.424 5.30799   4
   4   4   8 148.122 5.91317   1
  -4   4  -8 151.587 4.59089   1
   4   4   8 147.547 5.44622   5
   5  -4   8 599.892 11.6642   6
   5  -4   8 574.459 11.0869   2
  -5  -4  -8 589.508 10.9366   4
   5  -4   8 600.862 10.6470   5
   5   4   8 600.303 12.0094   5
   5   4   8 574.225 12.3194   1
  -5   4  -8 594.111 11.8706   4
  -5   4  -8 601.062 11.3563   1
   6  -4   8 363.799 9.04365   6
   6  -4   8 344.868 8.69086   2
  -6  -4  -8 373.465 8.64670   4
   6   4   8 345.903 9.42636   1
  -6   4  -8 376.338 9.40573   4
   6   4   8 364.106 9.51290   5
  -7  -4  -8 77.9925 4.73725   4
   7  -4   8 77.3307 5.14270   2
   7  -4   8 81.2939 5.24696   6
  -7   4  -8 81.6474 5.43453   4
   7   4   8 75.5240 5.17443   1
   7   4   8 80.9516 5.44500   5
  -8  -4  -8 17.3847 3.33997   4
   8  -4   8 15.1289 3.69483   2
   8   4   8 17.5102 3.72057   1
   8   4   8 15.7582 3.81157   5
  -8   4  -8 22.7202 3.88646   4
   9  -5  -8 22.9868 3.83852   2
   9  -5  -8 21.9817 4.18638   3
  -9  -5   8 14.7125 6.07591   3
  -9   5   8 24.3342 4.65330   4
  -9   5   8 20.3691 3.93205   3
   8  -5  -8 135.331 7.90539   6
   8  -5  -8 150.729 7.14691   3
  -8  -5   8 155.154 6.95817   3
   8  -5  -8 153.062 6.55174   2
  -8   5   8 153.175 7.05344   7
   8   5  -8 157.383 7.17151   5
  -8   5   8 155.148 6.89759   4
   7  -5  -8 181.982 6.61047   2
   7  -5  -8 179.911 7.11125   3
  -7  -5   8 173.707 6.89026   3
   7  -5  -8 170.910 8.07304   6
  -7   5   8 163.982 6.52216   7
   7   5  -8 175.662 7.14761   5
   7   5  -8 176.213 6.68535   1
  -7   5   8 181.159 6.64625   4
   6  -5  -8 87.7395 4.77522   2
   6  -5  -8 111.154 6.80279   6
   6  -5  -8 86.8359 5.15874   3
  -6  -5   8 94.6145 4.83586   6
  -6  -5   8 96.6014 5.33696   3
   6   5  -8 90.1125 5.11507   1
   6   5  -8 103.971 5.74092   5
  -6   5   8 84.0346 4.71396   4
  -6   5   8 90.6542 4.82907   7
   6   5  -8 96.7595 4.59051   2
  -5  -5   8 3.49259 2.19414   3
   5  -5  -8 1.16983 1.79718   2
   5  -5  -8 1.87986 2.71442   6
   5  -5  -8 2.65719 2.29969   3
  -5  -5   8 0.63757 1.98328   6
  -5   5   8 -0.7686 1.93700   4
  -5   5   8 -1.1410 1.91647   7
   5   5  -8 0.07560 2.13193   5
   5   5  -8 -2.0278 1.92049   1
   5   5  -8 -0.7173 1.63504   2
  -4  -5   8 187.358 4.92264   2
   4  -5  -8 168.875 6.67039   6
  -4  -5   8 177.490 5.64383   3
  -4  -5   8 171.569 5.53558   6
   4  -5  -8 178.358 5.91780   3
   4   5  -8 185.330 5.08461   2
  -4   5   8 170.400 5.39921   7
   4   5  -8 179.985 5.91969   5
  -4   5   8 188.088 5.47495   4
   4   5  -8 180.616 6.33489   1
  -3  -5   8 95.4902 3.40312   2
   3  -5  -8 90.5440 5.11702   6
  -3  -5   8 94.2832 4.19824   6
   3  -5  -8 89.6016 4.27077   3
  -3  -5   8 92.0110 4.06223   3
   3   5  -8 89.8226 4.73445   1
  -3   5   8 89.3744 3.85998   4
   3   5  -8 91.5643 3.94469   5
  -2  -5   8 193.130 4.61342   2
  -2  -5   8 195.003 5.28755   3
   2  -5  -8 180.536 5.61276   3
   2  -5  -8 188.525 6.21826   6
  -2  -5   8 190.473 5.43150   6
  -2   5   8 192.351 5.23155   4
   2   5  -8 187.259 5.12886   5
  -2   5   8 192.182 5.11052   1
   2   5  -8 187.974 6.13119   1
  -1  -5   8 13.3310 1.85354   3
  -1  -5   8 10.3813 1.46590   2
  -1  -5   8 9.17222 1.94653   6
   1  -5  -8 10.9585 1.93072   3
   1  -5  -8 11.2755 2.18553   6
  -1   5   8 13.0744 1.92028   4
   1   5  -8 10.7191 2.16093   1
   1   5  -8 9.66709 1.63938   5
  -1   5   8 10.1000 1.98866   1
   0  -5  -8 0.92298 1.46389   3
   0  -5   8 2.80358 1.63398   6
   0  -5  -8 1.02254 1.37002   4
   0  -5   8 2.81555 1.28895   2
   0  -5   8 1.45752 1.26141   3
   0   5  -8 1.40064 1.26229   5
   0   5  -8 1.51968 1.61222   1
   0   5   8 2.65039 1.79645   1
   0   5   8 0.46492 1.52586   4
   1  -5   8 24.5720 2.55304   6
   1  -5   8 26.0374 2.04945   3
  -1  -5  -8 28.2886 2.36258   4
  -1  -5  -8 23.1527 2.27202   3
   1  -5   8 25.0809 2.08515   2
  -1   5  -8 21.4046 2.44051   1
  -1   5  -8 22.4561 1.90527   5
   1   5   8 23.9582 2.27532   4
   1   5   8 28.1609 2.97235   1
   1   5   8 28.1331 2.25078   5
   2  -5   8 85.8809 4.17573   6
   2  -5   8 80.1499 3.07538   3
   2  -5   8 81.7006 3.15975   5
  -2  -5  -8 77.4839 3.47845   3
  -2  -5  -8 78.2097 3.53808   4
   2  -5   8 81.1966 3.54563   2
  -2   5  -8 83.8152 4.01240   4
   2   5   8 81.9866 3.75483   5
   2   5   8 79.7377 4.63222   1
  -2   5  -8 85.0022 3.94801   1
  -2   5  -8 83.0447 3.16956   5
   3  -5   8 1.81562 1.61625   2
   3  -5   8 1.69268 2.04075   6
  -3  -5  -8 3.20591 1.59608   3
  -3  -5  -8 3.68419 1.69317   4
   3   5   8 3.40330 2.32324   1
  -3   5  -8 3.25179 1.87245   4
  -3   5  -8 2.09440 1.71510   1
   3   5   8 4.40437 1.91891   5
  -4  -5  -8 180.137 5.54742   4
   4  -5   8 179.836 5.61114   2
   4  -5   8 184.063 6.29867   6
  -4   5  -8 182.449 6.25128   4
  -4   5  -8 183.923 5.34354   1
   4   5   8 177.085 6.79307   1
   4   5   8 170.910 6.14430   5
   5  -5   8 48.3844 4.01879   6
   5  -5   8 46.7439 3.59276   2
  -5  -5  -8 46.8004 3.53741   4
  -5   5  -8 51.0048 4.16641   4
   5   5   8 48.9243 4.47345   1
   5   5   8 55.5160 4.22585   5
  -6  -5  -8 1.65726 2.35790   4
   6  -5   8 6.01316 2.73844   2
   6  -5   8 4.63252 2.74449   6
   6   5   8 6.56387 3.10115   1
  -6   5  -8 3.75765 2.78757   4
   6   5   8 4.57394 2.94938   5
   7  -5   8 1.19968 3.07616   6
  -7  -5  -8 0.56663 2.59640   4
   7  -5   8 -2.1356 2.71210   2
   7   5   8 3.03059 3.05343   5
   7   5   8 0.68190 2.97090   1
  -7   5  -8 3.98181 3.06759   4
  -8  -6   8 308.346 10.1163   3
   8  -6  -8 318.039 10.3001   3
  -8   6   8 317.246 9.45474   7
   8   6  -8 327.597 9.57937   1
   8   6  -8 329.812 10.5804   5
  -8   6   8 321.747 9.94739   4
  -7  -6   8 378.535 10.4099   3
   7  -6  -8 398.602 10.7835   3
   7  -6  -8 377.654 11.8353   6
  -7   6   8 385.944 10.0341   4
  -7   6   8 384.043 9.84345   7
   7   6  -8 367.871 10.3785   5
   7   6  -8 385.377 10.1657   1
  -6  -6   8 53.3662 4.39966   3
   6  -6  -8 48.0569 4.46140   3
   6  -6  -8 58.5109 5.60809   6
  -6   6   8 55.9534 4.17031   7
   6   6  -8 60.1609 4.75848   1
   6   6  -8 52.6891 4.48750   5
  -6   6   8 50.2117 4.07366   4
   5  -6  -8 241.357 7.82864   3
   5  -6  -8 231.110 8.49721   6
  -5  -6   8 240.426 7.49361   3
  -5  -6   8 236.763 6.95944   6
   5   6  -8 237.737 7.75044   1
   5   6  -8 243.220 7.68681   5
  -5   6   8 235.801 6.99875   4
  -5   6   8 230.898 6.95350   7
  -4  -6   8 1076.89 17.4340   6
  -4  -6   8 1050.83 17.5846   3
   4  -6  -8 1036.39 17.9378   3
   4  -6  -8 1070.90 19.5207   6
   4   6  -8 1060.77 17.6206   5
  -4   6   8 1052.29 17.0890   7
   4   6  -8 1034.89 18.5519   1
  -4   6   8 1061.79 17.1954   4
   3  -6  -8 1350.85 22.6176   6
  -3  -6   8 1354.15 20.8689   3
  -3  -6   8 1356.62 20.9942   6
   3  -6  -8 1374.92 21.4797   3
   3   6  -8 1382.31 20.8481   5
   3   6  -8 1374.94 22.3553   1
  -3   6   8 1345.37 20.5238   4
   2  -6  -8 569.495 12.0287   6
  -2  -6   8 578.864 10.7445   3
   2  -6  -8 571.925 11.2290   3
  -2  -6   8 570.990 11.0501   6
  -2   6   8 569.776 10.5690   4
   2   6  -8 581.814 12.1712   1
   2   6  -8 578.371 10.4782   5
  -1  -6   8 122.747 4.56877   3
   1  -6  -8 117.180 4.79969   3
   1  -6  -8 122.355 5.27850   6
  -1  -6   8 125.023 5.10174   6
  -1  -6   8 125.011 3.85615   2
   1   6  -8 125.632 5.52668   1
  -1   6   8 129.170 4.58509   4
  -1   6   8 122.681 4.94856   1
   1   6  -8 127.455 4.21122   5
   0  -6   8 1303.33 19.1888   3
   0  -6   8 1296.77 18.4270   2
   0  -6  -8 1301.93 19.8760   3
   0  -6   8 1272.25 20.1174   6
   0   6  -8 1329.57 18.7104   5
   0   6   8 1264.04 19.3541   4
   0   6  -8 1308.55 20.5888   1
   0   6   8 1257.67 20.6522   1
  -1  -6  -8 1786.12 25.5235   3
  -1  -6  -8 1768.01 25.0400   4
   1  -6   8 1779.31 24.3779   2
   1  -6   8 1721.22 25.8364   6
   1  -6   8 1777.03 24.6922   3
   1   6   8 1767.03 25.2253   4
  -1   6  -8 1767.20 26.0096   1
   1   6   8 1721.55 26.8735   1
  -2  -6  -8 558.637 10.4426   4
  -2  -6  -8 551.887 10.5622   3
   2  -6   8 561.180 9.92901   3
   2  -6   8 559.745 10.0309   2
   2  -6   8 561.253 11.3945   6
   2   6   8 573.582 12.4324   1
   2   6   8 551.106 10.4930   4
  -2   6  -8 558.374 10.9021   1
   3  -6   8 16.3872 2.90535   6
  -3  -6  -8 15.4953 2.39829   4
   3  -6   8 16.8622 2.38050   2
  -3  -6  -8 18.7416 2.53681   3
  -3   6  -8 15.7916 2.75123   4
  -3   6  -8 21.5113 2.67888   1
   3   6   8 19.7905 3.48713   1
   4  -6   8 295.211 7.44576   2
  -4  -6  -8 291.540 7.26558   4
   4  -6   8 282.073 8.24994   6
   4   6   8 287.255 9.18374   1
   4   6   8 283.086 8.05061   5
  -4   6  -8 282.427 8.16173   4
  -5  -6  -8 1001.87 16.4914   4
   5  -6   8 965.916 16.7707   2
   5  -6   8 981.229 17.8537   6
  -5   6  -8 951.734 17.7357   4
   5   6   8 988.407 18.6930   1
   5   6   8 993.461 17.9089   5
   6  -6   8 297.659 8.52382   2
  -6  -6  -8 295.068 8.20292   4
   6  -6   8 303.262 9.26035   6
   6   6   8 296.573 9.68881   1
   6   6   8 291.045 9.41720   5
  -6   6  -8 292.419 9.23760   4
  -7  -6  -8 21.1516 3.48945   4
   7  -6   8 15.1003 4.03196   6
   7  -6   8 14.1047 3.65739   2
   7   6   8 18.0236 4.04352   5
  -7   6  -8 20.3810 4.04375   4
   7  -7  -8 42.0058 4.85855   3
   7   7  -8 40.1655 4.55420   1
   7   7  -8 52.5577 5.08393   5
  -7   7   8 48.6015 4.62720   7
   6  -7  -8 28.2096 4.77648   6
   6  -7  -8 25.1231 3.97227   3
  -6  -7   8 23.7071 3.84979   3
   6   7  -8 24.5412 3.94823   1
  -6   7   8 30.2875 3.88032   7
  -6   7   8 27.1473 3.70071   4
   6   7  -8 28.9725 3.99340   5
   5  -7  -8 48.2336 5.11069   6
   5  -7  -8 50.7022 4.62287   3
  -5  -7   8 49.4191 4.42434   3
   5   7  -8 54.5137 4.46237   5
   5   7  -8 64.6194 5.27780   1
  -5   7   8 52.2181 4.25467   7
  -5   7   8 49.2791 4.24050   4
   4  -7  -8 103.681 5.84292   3
  -4  -7   8 93.3194 5.29216   3
  -4  -7   8 100.292 5.28966   6
   4  -7  -8 92.6969 6.23683   6
   4   7  -8 87.7802 4.78434   5
  -4   7   8 102.117 5.12362   7
  -4   7   8 86.8677 4.92134   4
   4   7  -8 89.3822 5.72567   1
[truncated: 371,908 more chars]
