# Supplementary material for: Crystal structure of 1-bromo-2-(phenyl­selen­yl)benzene
Source: Acta Crystallogr E Crystallogr Commun. 2015 Feb 28;71(Pt 3):327–9. doi: 10.1107/S205698901500345X (PMC4350714; doi:10.1107/S205698901500345X)
Supplement: Supplementary file 2 [file e-71-00327-Isup2.hkl]

#
# h,k,l, Fc-squared, Fo-squared, sigma(Fo-squared), status flag
#
data_I
_shelx_title               
;
BC1501 in P21/c #14
;
_shelx_refln_list_code     4
_shelx_F_calc_maximum      198.68
_exptl_crystal_F_000       600.00
_reflns_d_resolution_high  0.7479

loop_
 _space_group_symop_operation_xyz
 'x, y, z'
 '-x, y+1/2, -z+1/2'
 '-x, -y, -z'
 'x, -y-1/2, z-1/2'

_cell_length_a     8.1171
_cell_length_b     7.6028
_cell_length_c    18.1345
_cell_angle_alpha  90.000
_cell_angle_beta   99.267
_cell_angle_gamma  90.000

_shelx_F_squared_multiplier     1.000

loop_
 _refln_index_h
 _refln_index_k
 _refln_index_l
 _refln_F_squared_calc
 _refln_F_squared_meas
 _refln_F_squared_sigma
 _refln_observed_status
   1   0   0      13307.85      12563.09       130.60 o
   2   0   0        518.76        634.49         4.42 o
   3   0   0      11410.56      11691.78        57.84 o
   4   0   0      29965.85      28879.11       239.90 o
   5   0   0      19365.10      19440.97        93.10 o
   6   0   0       1174.09       1152.64         9.76 o
   7   0   0       2699.27       2745.51        19.70 o
   8   0   0       2223.37       2333.62        23.71 o
   9   0   0       2066.45       2075.85        22.05 o
  10   0   0        791.45        811.77        16.61 o
   1   1   0         65.94         73.57         0.98 o
   2   1   0        876.23        963.03         5.12 o
   3   1   0       1934.16       2062.81         7.97 o
   4   1   0        395.81        356.55         2.90 o
   5   1   0        547.30        526.67         3.92 o
   6   1   0        202.88        204.42         3.29 o
   7   1   0        867.56        857.98         8.39 o
   8   1   0        638.16        627.04         7.99 o
   9   1   0        850.37        842.78        10.30 o
  10   1   0        103.08         90.94         5.55 o
   0   2   0       3022.13       3012.13        17.85 o
   1   2   0       8696.78       8807.04        31.02 o
   2   2   0       2044.43       2136.10         8.50 o
   3   2   0       6061.03       6612.05        24.07 o
   4   2   0       5266.75       5412.61        20.57 o
   5   2   0       1164.68       1159.63         6.94 o
   6   2   0         61.12         51.96         2.30 o
   7   2   0         26.47         32.29         2.52 o
   8   2   0        885.98        910.88         9.81 o
   9   2   0        394.16        381.89         8.28 o
  10   2   0         35.55         33.04         4.79 o
   1   3   0        103.95        104.27         1.31 o
   2   3   0        410.83        406.57         2.82 o
   3   3   0       1532.14       1700.53         7.64 o
   4   3   0        611.38        670.05         4.32 o
   5   3   0          6.19          6.56         1.56 o
   6   3   0        139.87        134.28         3.41 o
   7   3   0         43.31         52.55         2.94 o
   8   3   0          0.31         -0.75         3.19 o
   9   3   0          1.37          8.70         4.79 o
  10   3   0         14.33         -0.66        10.59 o
   0   4   0       9937.18       9906.33        75.60 o
   1   4   0       6462.06       6551.87        23.85 o
   2   4   0        101.98        107.15         2.51 o
   3   4   0       1499.92       1534.70         8.04 o
   4   4   0       5897.35       5887.91        26.26 o
   5   4   0       3586.86       3502.21        17.65 o
   6   4   0        521.11        561.59         8.42 o
   7   4   0          5.34          7.83         2.88 o
   8   4   0        666.25        647.65        10.59 o
   9   4   0        862.75        860.19        13.91 o
   1   5   0         29.78         30.59         1.58 o
   2   5   0        497.30        528.87         4.46 o
   3   5   0        470.47        467.23         4.55 o
   4   5   0        637.24        646.34         6.32 o
   5   5   0        165.29        163.59         3.98 o
   6   5   0         49.96         43.82         3.04 o
   7   5   0        617.85        614.73         9.19 o
   8   5   0        792.46        787.62        11.79 o
   9   5   0        250.25        231.98        28.88 o
   0   6   0      10850.75      10699.73        71.36 o
   1   6   0       5773.03       5657.71        28.81 o
   2   6   0        230.90        240.32         6.49 o
   3   6   0       3056.52       3080.71        16.90 o
   4   6   0       6729.84       6762.33        32.59 o
   5   6   0       2663.51       2699.14        17.68 o
   6   6   0        418.44        423.21         8.93 o
   7   6   0        191.78        190.81         7.10 o
   8   6   0        970.55       1007.89        15.41 o
   1   7   0        364.55        368.07         5.73 o
   2   7   0        379.16        405.92         6.55 o
   3   7   0          1.40         -2.69         3.44 o
   4   7   0        215.80        218.29         5.75 o
   5   7   0        115.04        120.43         5.56 o
   6   7   0          1.77          5.42         4.23 o
   7   7   0          0.50          0.85         5.06 o
   0   8   0        845.23        805.34        12.40 o
   1   8   0         30.16         29.25         3.38 o
   2   8   0          1.04          0.98         3.85 o
   3   8   0        567.89        544.81        10.55 o
   4   8   0        122.65        133.05         6.64 o
   5   8   0          6.58         12.29         4.97 o
   6   8   0         17.89         20.54         6.68 o
   1   9   0        458.95        446.99         9.91 o
   2   9   0         21.21         27.49         5.03 o
   3   9   0         75.70         80.10         6.17 o
   4   9   0        114.20        119.94         7.09 o
   0  10   0        699.82        737.54        29.84 o
   1  10   0        395.63        400.74        25.13 o
 -10   1   1        914.31        916.53        12.31 o
  -9   1   1        690.45        673.33         9.30 o
  -8   1   1        162.43        151.14         4.88 o
  -7   1   1        670.19        662.66         6.03 o
  -6   1   1       7005.78       6936.39        27.10 o
  -5   1   1       2807.39       2837.83        12.95 o
  -4   1   1        400.80        383.27         2.88 o
  -3   1   1       2376.63       2434.20         9.90 o
  -2   1   1      29218.03      27773.29       146.20 o
  -1   1   1       8070.89       8260.72        30.95 o
   0   1   1        655.00        716.26         3.45 o
   1   1   1       7676.30       7782.52        29.89 o
   2   1   1       1510.54       1477.20         7.24 o
   3   1   1       5078.95       4950.05        18.37 o
   4   1   1       3868.43       4047.65        14.74 o
   5   1   1         28.74         36.70         1.65 o
   6   1   1       1088.39       1074.54         7.05 o
   7   1   1        252.31        249.54         7.60 o
   8   1   1        619.72        623.04         8.54 o
   9   1   1        228.55        237.11         8.64 o
  10   1   1          0.14         -1.00         3.88 o
 -10   2   1         45.68         32.44         5.30 o
  -9   2   1        418.20        399.43         7.97 o
  -8   2   1        175.75        174.99         5.36 o
  -7   2   1         57.20         69.61         2.67 o
  -6   2   1          1.10          9.60         2.53 o
  -5   2   1        372.80        412.84         4.02 o
  -4   2   1        216.74        217.27         2.84 o
  -3   2   1       1364.17       1428.71         6.73 o
  -2   2   1        199.12        255.30         2.09 o
  -1   2   1       1160.78       1123.33         5.78 o
   0   2   1       4086.36       4292.91        15.33 o
   1   2   1       3007.52       3166.62        12.14 o
   2   2   1       1397.88       1347.68         5.99 o
   3   2   1       5141.73       5197.37        19.30 o
   4   2   1       3323.02       3341.24        13.54 o
   5   2   1          2.21          8.05         1.55 o
   6   2   1       2606.97       2605.82        12.87 o
   7   2   1       4058.31       4067.45        21.85 o
   8   2   1       1462.00       1465.94        12.30 o
   9   2   1          0.36          2.61         4.41 o
  10   2   1        414.28        413.26        14.72 o
 -10   3   1       1315.44       1306.56        43.09 o
  -9   3   1       1083.28       1101.82        13.77 o
  -8   3   1          1.56          8.49         3.34 o
  -7   3   1       3263.46       3283.75        16.90 o
  -6   3   1      11900.23      12002.33        50.81 o
  -5   3   1       9062.85       9080.66        35.27 o
  -4   3   1        403.32        388.18         3.27 o
  -3   3   1       6447.22       6515.43        24.88 o
  -2   3   1      25486.16      24513.80       123.06 o
  -1   3   1      25284.14      23795.47       150.59 o
   0   3   1       3490.97       3451.28        15.16 o
   1   3   1       1948.77       2003.90         8.95 o
   2   3   1      15637.32      15362.32        54.20 o
   3   3   1      14008.55      13748.57        48.36 o
   4   3   1       3879.43       3806.70        15.30 o
   5   3   1         33.24         35.61         1.89 o
   6   3   1       1887.15       1888.00        12.16 o
   7   3   1       2453.14       2487.20        18.34 o
   8   3   1       1741.15       1782.59        15.04 o
   9   3   1         41.43         36.20         4.66 o
  10   3   1         42.57         38.81        13.12 o
  -9   4   1         49.92         38.90         5.61 o
  -8   4   1          5.10         -0.98         3.84 o
  -7   4   1         16.09         17.48         2.85 o
  -6   4   1        322.32        301.70         4.84 o
  -5   4   1          8.53          9.55         1.85 o
  -4   4   1         50.56         48.07         2.10 o
  -3   4   1        357.13        397.40         3.63 o
  -2   4   1       1143.14       1170.96         6.26 o
  -1   4   1        120.18         86.26         1.77 o
   0   4   1       2426.06       2516.98        11.07 o
   1   4   1         34.70         44.76         1.28 o
   2   4   1       1285.08       1272.91         5.98 o
   3   4   1       4221.32       4343.97        17.80 o
   4   4   1       1934.86       1920.98        10.15 o
   5   4   1         29.78         30.91         2.29 o
   6   4   1       1070.24       1056.08         8.86 o
   7   4   1       2093.22       2076.16        15.34 o
   8   4   1        343.82        383.63         7.92 o
   9   4   1          3.49          1.99         5.87 o
  -9   5   1        151.39        131.14         9.35 o
  -8   5   1          2.22          1.66         4.25 o
  -7   5   1         15.43         15.25         3.39 o
  -6   5   1        637.27        633.86         7.99 o
  -5   5   1        586.06        610.28         6.61 o
  -4   5   1         35.43         34.65         2.31 o
  -3   5   1        918.95        925.56         6.32 o
  -2   5   1       1259.34       1255.06         7.35 o
  -1   5   1        246.75        221.58         3.41 o
   0   5   1        184.93        183.59         2.77 o
   1   5   1        563.82        569.28         4.35 o
   2   5   1       1660.32       1629.40         9.93 o
   3   5   1        204.34        203.89         5.40 o
   4   5   1         14.45         18.85         2.12 o
   5   5   1         84.99         93.76         3.32 o
   6   5   1        449.40        465.01         6.46 o
   7   5   1         47.84         51.34         3.95 o
   8   5   1          4.25          5.83         4.90 o
   9   5   1         63.29         72.33        15.84 o
  -8   6   1        176.31        209.39        10.53 o
  -7   6   1        202.35        212.68         6.11 o
  -6   6   1         14.38         19.32         3.38 o
  -5   6   1         15.98          8.61         2.85 o
  -4   6   1        350.52        362.33         6.39 o
  -3   6   1        708.42        727.65         7.57 o
  -2   6   1        706.62        708.81         6.91 o
  -1   6   1         66.02         66.04         2.73 o
   0   6   1        317.47        308.26         4.71 o
   1   6   1        754.44        747.03         7.06 o
   2   6   1       1539.30       1589.50         9.91 o
   3   6   1          1.60          1.33         1.82 o
   4   6   1          1.16          3.93         2.23 o
   5   6   1        142.70        158.58         4.30 o
   6   6   1        417.63        419.01         8.36 o
   7   6   1         84.52         88.48         5.71 o
   8   6   1          3.61          2.47         5.20 o
  -7   7   1        508.27        527.09        14.48 o
  -6   7   1       1140.17       1132.31        13.76 o
  -5   7   1       1729.03       1725.02        15.72 o
  -4   7   1         27.31         21.08         3.39 o
  -3   7   1        511.70        512.86         9.29 o
  -2   7   1       1585.99       1611.80        13.13 o
  -1   7   1       3002.09       3053.54        18.37 o
   0   7   1       1898.13       1896.65        13.12 o
   1   7   1          9.93          7.90         2.42 o
   2   7   1       1948.22       1942.85        14.55 o
   3   7   1       1473.65       1466.95        11.43 o
   4   7   1       2185.27       2212.95        18.63 o
   5   7   1        221.67        233.81         6.99 o
   6   7   1         87.08         83.48         6.15 o
   7   7   1        516.46        496.51        13.42 o
  -6   8   1         28.65         25.64         5.91 o
  -5   8   1        100.31         97.04         6.50 o
  -4   8   1          3.29          2.05         4.42 o
  -3   8   1        590.94        587.00        10.73 o
  -2   8   1        241.15        227.56         7.28 o
  -1   8   1         94.49         93.54         4.77 o
   0   8   1          2.57          1.69         2.76 o
   1   8   1        126.35        135.88         4.82 o
   2   8   1        598.85        609.98         9.83 o
   3   8   1       1255.33       1235.44        14.88 o
   4   8   1        169.12        161.28         7.02 o
   5   8   1        205.90        201.17         8.51 o
   6   8   1        273.13        265.59        16.17 o
  -5   9   1        502.22        460.94        25.30 o
  -4   9   1        106.43         91.48         6.67 o
  -3   9   1        374.53        364.51         9.95 o
  -2   9   1       2343.97       2335.24        22.31 o
  -1   9   1        677.25        670.64        11.72 o
   0   9   1        182.67        176.55         6.39 o
   1   9   1        121.09        116.82         6.48 o
   2   9   1        723.51        723.77        12.33 o
   3   9   1        709.57        704.90        12.57 o
   4   9   1        223.64        208.28         8.51 o
  -1  10   1         42.74         48.89        14.19 o
   0  10   1         79.33         78.08        14.23 o
   1  10   1         25.77         25.39         9.17 o
 -10   0   2        289.63        283.83         9.93 o
  -9   0   2        688.46        686.10        12.30 o
  -8   0   2       5849.51       5881.73        36.39 o
  -7   0   2       3861.42       3863.24        25.47 o
  -6   0   2       7485.03       7525.17        47.12 o
  -5   0   2        220.73        189.80         6.64 o
  -4   0   2      16620.96      16854.28        86.20 o
  -3   0   2      18656.00      18279.14       126.81 o
  -2   0   2       4152.25       4230.91        31.88 o
  -1   0   2       7540.06       7745.62        93.34 o
   0   0   2       3165.99       3301.04        24.83 o
   1   0   2      17301.45      16408.51       158.52 o
   2   0   2      19229.34      18105.52       100.09 o
   3   0   2        627.46        622.21         5.17 o
   4   0   2         74.81         62.15         2.46 o
   5   0   2       1500.52       1498.73        10.43 o
   6   0   2       4042.33       4083.89        26.09 o
   7   0   2         61.70         67.98         4.77 o
   8   0   2        283.08        277.16         9.61 o
   9   0   2          0.18          1.64         5.29 o
  10   0   2         69.53         97.06         8.25 o
 -10   1   2         19.30         17.36         4.29 o
  -9   1   2         39.63         46.52         4.00 o
  -8   1   2        263.01        271.70         4.87 o
  -7   1   2        137.70        151.91         4.78 o
  -6   1   2        698.59        688.65         5.40 o
  -5   1   2         33.02         24.60         1.45 o
  -4   1   2        420.16        366.62         3.73 o
  -3   1   2      12406.76      12600.34        61.91 o
  -2   1   2      17572.92      17504.35        63.66 o
  -1   1   2        571.01        621.56         3.48 o
   0   1   2       3273.30       3397.84        12.54 o
   1   1   2      30440.25      27722.30       101.59 o
   2   1   2      21620.81      20716.34        78.35 o
   3   1   2       2483.87       2493.34        10.06 o
   4   1   2       2157.05       2266.56         9.07 o
   5   1   2       9299.45       9489.30        34.81 o
   6   1   2       8502.32       8577.15        37.14 o
   7   1   2        715.40        703.96         7.83 o
   8   1   2         56.99         58.67         3.89 o
   9   1   2       1493.70       1505.78        14.06 o
  10   1   2       1024.38       1036.55        13.34 o
 -10   2   2         88.36         82.52         6.13 o
  -9   2   2          2.26          0.60         3.48 o
  -8   2   2        533.47        528.08         7.20 o
  -7   2   2       2143.42       2125.49        11.95 o
  -6   2   2        155.73        159.72         2.89 o
  -5   2   2          8.70         15.05         2.09 o
  -4   2   2        115.35         88.25         3.27 o
  -3   2   2       5755.14       6017.12        24.36 o
  -2   2   2       5116.75       5397.69        19.56 o
  -1   2   2        293.79        305.11         2.11 o
   0   2   2       6041.65       6214.46        23.84 o
   1   2   2        358.85        335.03         2.72 o
   2   2   2       3242.48       3455.55        12.98 o
   3   2   2        237.28        258.37         2.21 o
   4   2   2        762.40        790.71         4.80 o
   5   2   2        964.22       1004.83         5.92 o
   6   2   2         14.59         17.01         1.90 o
   7   2   2         13.34         13.98         2.53 o
   8   2   2         23.70         31.15         3.38 o
   9   2   2          5.62         14.06         4.06 o
  10   2   2         23.74         21.75         5.55 o
 -10   3   2          6.15          4.77         6.60 o
  -9   3   2        185.29        213.66         8.22 o
  -8   3   2         65.38         69.50         4.08 o
  -7   3   2         25.53         25.06         2.44 o
  -6   3   2        364.29        389.40         5.09 o
  -5   3   2        483.24        480.55         4.67 o
  -4   3   2          7.09         10.97         1.21 o
  -3   3   2        212.25        215.05         3.15 o
  -2   3   2         11.93         14.84         1.45 o
  -1   3   2        252.69        254.55         2.45 o
   0   3   2        825.75        857.58         4.59 o
   1   3   2          3.18          7.88         1.54 o
   2   3   2        182.78        200.25         2.27 o
   3   3   2         20.31         19.63         1.62 o
   4   3   2         29.40         47.08         2.61 o
   5   3   2        536.35        524.85         4.85 o
   6   3   2        235.41        218.48         4.85 o
   7   3   2          0.99          4.56         2.70 o
   8   3   2         18.10         18.76         3.80 o
   9   3   2         17.03         17.95         4.78 o
  10   3   2          4.98         16.63        10.58 o
  -9   4   2        165.82        150.84         7.43 o
  -8   4   2       1348.48       1320.81        13.29 o
  -7   4   2       1861.75       1853.08        14.13 o
  -6   4   2        589.87        583.68         6.22 o
  -5   4   2          4.96          7.73         1.84 o
  -4   4   2       2146.26       2126.50        10.99 o
  -3   4   2       5289.33       5231.98        21.00 o
  -2   4   2       4259.23       4326.85        16.66 o
  -1   4   2        208.80        212.00         3.25 o
   0   4   2        681.79        698.00         4.38 o
   1   4   2       3289.08       3191.53        13.30 o
   2   4   2       3918.64       3931.89        16.84 o
   3   4   2       1987.51       2019.61         9.51 o
   4   4   2         19.26         21.21         2.23 o
   5   4   2        600.94        540.17         5.91 o
   6   4   2        595.87        591.76         7.25 o
   7   4   2        463.36        493.40         7.92 o
   8   4   2        120.00        136.48         5.94 o
   9   4   2         11.84         13.66         6.10 o
  -9   5   2        116.42        115.26         9.07 o
  -8   5   2        405.01        437.43         8.76 o
  -7   5   2        120.57        117.92         6.07 o
  -6   5   2         87.91         79.74         3.86 o
  -5   5   2         35.03         41.74         2.96 o
  -4   5   2       3508.37       3467.65        17.51 o
  -3   5   2       4080.20       3996.80        18.66 o
  -2   5   2       1918.42       1927.28        10.52 o
  -1   5   2        143.08        140.96         3.98 o
   0   5   2       2530.39       2447.39        11.48 o
   1   5   2      10484.66      10663.73        40.02 o
   2   5   2       6362.81       6353.88        26.43 o
   3   5   2         39.90         42.42         2.61 o
   4   5   2       1723.46       1721.50        11.21 o
   5   5   2       3448.68       3555.43        22.46 o
   6   5   2       2938.68       2935.08        20.12 o
   7   5   2        704.03        702.96        10.52 o
   8   5   2         42.93         52.54         5.73 o
   9   5   2        593.51        592.87        29.44 o
  -8   6   2       1104.13       1118.46        13.18 o
  -7   6   2       2084.16       2108.78        16.35 o
  -6   6   2       1106.56       1122.29        11.02 o
  -5   6   2         35.75         35.66         3.25 o
  -4   6   2       2456.42       2473.22        17.36 o
  -3   6   2       3437.28       3414.31        19.62 o
  -2   6   2       4579.06       4565.13        22.77 o
  -1   6   2        513.12        502.13         5.31 o
   0   6   2       2238.99       2249.10        13.94 o
   1   6   2       3721.85       3692.86        20.37 o
   2   6   2       3349.52       3269.11        17.52 o
   3   6   2        242.66        240.58         3.88 o
   4   6   2         88.11         80.05         3.50 o
   5   6   2        745.34        731.84         8.34 o
   6   6   2        666.03        661.03         9.30 o
   7   6   2         77.00         78.28         6.12 o
   8   6   2          0.17          5.54         5.66 o
  -7   7   2         42.89         49.09         5.46 o
  -6   7   2        493.96        485.00         8.83 o
  -5   7   2         15.42         14.86         3.66 o
  -4   7   2          6.49          5.87         3.17 o
  -3   7   2        323.90        294.70         7.57 o
  -2   7   2       2112.10       2137.03        15.75 o
  -1   7   2        518.56        528.41         6.68 o
   0   7   2        495.85        472.59         6.28 o
   1   7   2       2026.13       2014.03        14.74 o
   2   7   2       1284.71       1281.81        11.29 o
   3   7   2        389.82        396.91         6.82 o
   4   7   2         69.96         66.34         4.72 o
   5   7   2       1627.69       1635.99        16.02 o
   6   7   2        688.86        694.27        12.40 o
   7   7   2         49.55         44.51         6.79 o
  -6   8   2          0.64          3.48         5.48 o
  -5   8   2         19.89         14.95         5.13 o
  -4   8   2          2.09          1.78         3.91 o
  -3   8   2         76.84         70.46         5.46 o
  -2   8   2         50.97         55.30         4.88 o
  -1   8   2        104.90        114.32         4.69 o
   0   8   2         20.44         27.54         3.96 o
   1   8   2          4.00          4.00         3.07 o
   2   8   2         17.52         13.27         3.65 o
   3   8   2        103.38        104.41         5.92 o
   4   8   2        223.43        239.32         8.07 o
   5   8   2          1.56          0.57         4.86 o
   6   8   2          0.99         13.03         8.46 o
  -4   9   2        459.60        484.42        13.71 o
  -3   9   2          8.00          6.03         4.95 o
  -2   9   2         29.00         25.89         5.06 o
  -1   9   2        149.75        148.95         7.07 o
   0   9   2        572.42        573.73         9.95 o
   1   9   2        252.95        247.11         8.13 o
   2   9   2          5.48          3.95         5.35 o
   3   9   2         52.44         59.13         5.76 o
   4   9   2          8.93          8.99         6.27 o
  -1  10   2         25.43         26.66        12.77 o
   0  10   2          9.40          4.28        11.10 o
   1  10   2        260.13        256.42        15.25 o
 -10   1   3        325.28        314.85         9.26 o
  -9   1   3        546.00        531.76         7.44 o
  -8   1   3        697.96        694.58         6.94 o
  -7   1   3        431.30        428.40         5.07 o
  -6   1   3         90.48         86.43         2.41 o
  -5   1   3       3480.80       3532.10        14.55 o
  -4   1   3       2274.58       2275.71        10.16 o
  -3   1   3        310.96        301.96         2.67 o
  -2   1   3       1379.94       1468.34         6.83 o
  -1   1   3         65.02         59.87         1.05 o
   0   1   3      24250.60      22749.02       152.91 o
   1   1   3         32.89         44.99         1.50 o
   2   1   3          8.79          9.87         0.81 o
   3   1   3        367.16        417.94         3.01 o
   4   1   3        970.57       1006.75         5.18 o
   5   1   3        272.79        288.40         2.96 o
   6   1   3        125.99        126.47         3.36 o
   7   1   3          2.93          4.17         2.38 o
   8   1   3        200.00        183.32         5.44 o
   9   1   3          8.93         11.36         4.15 o
  10   1   3         65.07         74.48         5.61 o
 -10   2   3        269.03        265.85         8.55 o
  -9   2   3       1337.22       1357.62        14.83 o
  -8   2   3        788.88        794.33         9.23 o
  -7   2   3         37.52         45.93         3.14 o
  -6   2   3        756.91        750.14         5.89 o
  -5   2   3       9382.71       9372.84        36.26 o
  -4   2   3      18188.36      18341.56        67.12 o
  -3   2   3       1248.21       1226.36         6.25 o
  -2   2   3       6563.64       6847.43        24.53 o
  -1   2   3      16363.60      15658.60        72.57 o
   0   2   3      39472.70      35204.29       227.66 o
   1   2   3       9848.95       9835.17        36.76 o
   2   2   3         27.70         35.16         1.02 o
   3   2   3      16681.92      17030.02        62.42 o
   4   2   3      14441.31      14046.95        51.75 o
   5   2   3       8267.66       8174.39        31.81 o
   6   2   3        269.77        258.26         6.42 o
   7   2   3       2276.65       2268.54        14.37 o
   8   2   3       2156.38       2202.73        16.87 o
   9   2   3       2484.17       2525.20        31.64 o
  10   2   3        338.04        360.06        16.92 o
 -10   3   3        437.39        454.32        12.04 o
  -9   3   3       2152.53       2147.24        19.40 o
  -8   3   3       2448.30       2493.71        21.24 o
  -7   3   3       1281.04       1261.77        10.39 o
  -6   3   3        982.96        965.42         7.31 o
  -5   3   3       6354.01       6359.49        27.07 o
  -4   3   3      11570.27      11812.09        44.29 o
  -3   3   3       2989.74       3174.59        13.20 o
  -2   3   3       1272.68       1325.25         6.77 o
  -1   3   3       6442.48       6625.86        26.05 o
   0   3   3       9260.40       9460.22        34.75 o
   1   3   3       1529.64       1554.63         7.42 o
   2   3   3         29.66         32.16         1.07 o
   3   3   3        942.10       1020.84         5.29 o
   4   3   3        377.29        370.71         3.50 o
   5   3   3         34.32         32.93         2.03 o
   6   3   3         17.31         27.92         2.49 o
   7   3   3        688.91        663.44         7.96 o
   8   3   3         11.49         10.08         3.49 o
   9   3   3         16.63         22.68         5.52 o
  -9   4   3        204.20        197.34         8.08 o
  -8   4   3       1090.89       1113.30        12.36 o
  -7   4   3         42.45         46.34         3.30 o
  -6   4   3       1164.27       1161.07         9.60 o
  -5   4   3       4295.29       4334.04        19.87 o
  -4   4   3       2887.46       2815.64        14.30 o
  -3   4   3       1370.04       1432.87         7.49 o
  -2   4   3        791.51        831.61         4.68 o
  -1   4   3       8621.13       8608.84        35.40 o
   0   4   3      11799.32      11602.96        44.67 o
   1   4   3       2197.38       2026.01         9.26 o
   2   4   3        140.60        152.44         2.03 o
   3   4   3       3010.48       2992.83        13.79 o
   4   4   3       7401.92       7508.13        32.57 o
   5   4   3       2669.63       2708.04        15.47 o
   6   4   3        566.92        529.86         7.34 o
   7   4   3       1061.98       1033.67        12.14 o
   8   4   3       2342.45       2362.36        20.45 o
   9   4   3        681.16        681.14        12.79 o
  -9   5   3        202.61        213.40         8.78 o
  -8   5   3        350.70        326.62         7.20 o
  -7   5   3         17.03         12.35         3.34 o
  -6   5   3        285.52        275.96         5.85 o
  -5   5   3        170.45        164.68         4.41 o
  -4   5   3       1427.02       1402.98         9.93 o
  -3   5   3        168.08        170.25         3.96 o
  -2   5   3       1288.66       1329.93         7.69 o
  -1   5   3       1202.68       1186.97         7.31 o
   0   5   3        505.04        513.98         4.10 o
   1   5   3        145.89        159.55         2.51 o
   2   5   3        253.67        245.72         3.79 o
   3   5   3        873.88        915.17         6.80 o
   4   5   3         10.68          6.14         2.03 o
   5   5   3         36.83         48.51         4.08 o
   6   5   3         59.82         89.70         4.33 o
   7   5   3         52.57         56.27         4.76 o
   8   5   3         10.85         10.26         4.43 o
   9   5   3        112.38        137.36        18.23 o
  -8   6   3          0.64         -4.11         4.11 o
  -7   6   3        188.23        201.22         5.96 o
  -6   6   3        432.42        423.59         7.39 o
  -5   6   3        287.52        282.77         6.35 o
  -4   6   3        208.48        205.80         5.27 o
  -3   6   3        260.63        253.28         7.95 o
  -2   6   3        267.17        262.96         6.17 o
  -1   6   3        213.53        211.32         4.92 o
   0   6   3        389.27        394.98         5.29 o
   1   6   3        554.06        549.41         6.72 o
   2   6   3        388.24        384.55         4.68 o
   3   6   3          5.97          9.28         2.13 o
   4   6   3        160.30        180.95         4.61 o
   5   6   3        357.87        349.74         6.37 o
   6   6   3        261.52        240.18         6.34 o
   7   6   3         11.63         14.19         5.03 o
   8   6   3        169.47        151.32         8.84 o
  -7   7   3         52.96         53.63         5.05 o
  -6   7   3         32.10         35.74         4.31 o
  -5   7   3        324.90        313.59         7.96 o
  -4   7   3       1347.59       1349.00        12.58 o
  -3   7   3        542.24        533.87         8.66 o
  -2   7   3         18.63         21.73         3.29 o
  -1   7   3        319.91        324.11         6.09 o
   0   7   3        397.04        394.22         6.33 o
   1   7   3        648.05        631.92         7.82 o
   2   7   3        179.46        180.28         4.90 o
   3   7   3        112.43        121.18         4.49 o
   4   7   3         43.11         41.74         3.68 o
   5   7   3        169.01        163.83         6.10 o
   6   7   3        163.51        173.32         7.68 o
   7   7   3        111.93        113.13         8.75 o
  -6   8   3        628.52        656.68        12.55 o
  -5   8   3       1217.98       1202.88        14.24 o
  -4   8   3        873.19        861.66        11.82 o
  -3   8   3        155.97        156.53         6.76 o
  -2   8   3        147.24        143.54         6.22 o
  -1   8   3       3976.79       3954.42        25.22 o
   0   8   3       2201.99       2225.48        18.22 o
   1   8   3        358.98        370.51         8.65 o
   2   8   3         61.41         62.21         4.26 o
   3   8   3       1332.12       1323.73        13.99 o
   4   8   3       2257.46       2268.50        21.86 o
   5   8   3        941.87        928.09        16.33 o
   6   8   3         32.27         25.98        13.06 o
  -4   9   3        493.32        483.13        11.03 o
  -3   9   3        371.83        349.46        12.98 o
  -2   9   3         92.40        101.64         6.39 o
  -1   9   3        197.06        200.27         7.78 o
   0   9   3        380.23        357.76         8.40 o
   1   9   3        150.11        142.49         6.07 o
   2   9   3          2.08         -5.13         5.13 o
   3   9   3         47.20         49.35         7.03 o
   4   9   3         83.20         78.03         8.08 o
  -1  10   3         82.83         65.85         9.85 o
   0  10   3        255.38        292.13        21.47 o
   1  10   3        126.98        134.20        12.63 o
 -10   0   4       1722.11       1706.79        20.16 o
  -9   0   4        963.98        932.92        12.46 o
  -8   0   4         63.97         59.44         4.04 o
  -7   0   4        567.48        573.34         8.06 o
  -6   0   4       5627.93       5617.01        37.23 o
  -5   0   4       1449.34       1449.12        10.41 o
  -4   0   4         20.28         38.12         1.80 o
  -3   0   4       1164.17       1222.08        10.59 o
  -2   0   4       4352.01       4599.03        23.80 o
  -1   0   4          1.97         30.30         2.18 o
   0   0   4        265.36        290.00         2.99 o
   1   0   4       1069.32       1154.50         8.70 o
   2   0   4         47.54         44.93         2.11 o
   3   0   4       2106.58       2322.33        35.65 o
   4   0   4          3.87          9.87         1.32 o
   5   0   4         24.19         17.24         2.35 o
   6   0   4        926.91        916.29        11.28 o
   7   0   4        995.54        956.18        18.79 o
   8   0   4        229.09        205.71         8.74 o
   9   0   4          3.19          3.56         5.64 o
  10   0   4        355.91        341.77        12.62 o
 -10   1   4        792.60        792.72        15.06 o
  -9   1   4        216.24        226.38         4.92 o
  -8   1   4        229.11        213.91         4.07 o
  -7   1   4       2328.27       2343.32        13.31 o
  -6   1   4       9069.71       9114.60        34.59 o
  -5   1   4       4585.21       4569.86        17.42 o
  -4   1   4         51.39         62.96         1.55 o
  -3   1   4       9062.32       9174.52        34.15 o
  -2   1   4      18333.30      17803.43       100.97 o
  -1   1   4      19724.64      18792.61       204.07 o
   0   1   4      11719.19      11567.08        73.98 o
   1   1   4      14845.78      14694.47        54.71 o
   2   1   4      16978.36      16637.68        62.59 o
   3   1   4      19749.83      19302.72        81.13 o
   4   1   4       2588.75       2490.47        10.54 o
   5   1   4        305.34        305.68         3.70 o
   6   1   4       4482.80       4498.35        21.58 o
   7   1   4       3561.29       3611.35        21.12 o
   8   1   4       1007.35       1003.85        11.79 o
   9   1   4          0.36          3.57         4.09 o
  10   1   4        167.98        185.42         9.37 o
 -10   2   4        187.19        170.57         6.83 o
  -9   2   4        184.60        171.83         5.83 o
  -8   2   4         26.62         30.48         3.40 o
  -7   2   4        819.45        828.85         6.82 o
  -6   2   4       1067.53       1048.50         6.64 o
  -5   2   4          7.57         11.57         1.41 o
  -4   2   4        317.46        307.91         3.13 o
  -3   2   4       1379.91       1481.55         7.60 o
  -2   2   4         69.41         77.52         1.98 o
  -1   2   4        166.03        178.84         1.46 o
   0   2   4       6238.77       6547.95        23.21 o
   1   2   4        379.04        440.91         5.03 o
   2   2   4          3.25          5.15         0.75 o
   3   2   4        212.31        209.68         2.68 o
   4   2   4        174.48        175.86         2.58 o
   5   2   4         35.79         39.90         1.87 o
   6   2   4          5.42          8.75         2.14 o
   7   2   4        509.56        491.90         6.46 o
   8   2   4          2.03         -0.17         3.16 o
   9   2   4          4.31          9.97         4.75 o
  10   2   4         19.63         15.77        12.09 o
 -10   3   4         53.92         49.58         6.19 o
  -9   3   4         19.66         17.64         4.06 o
  -8   3   4         12.15         13.55         3.08 o
  -7   3   4        127.27        127.49         3.83 o
  -6   3   4       1115.56       1063.62         7.73 o
  -5   3   4        156.05        135.99         4.18 o
  -4   3   4        522.03        526.37         4.17 o
  -3   3   4       1339.82       1418.09         6.97 o
  -2   3   4          3.75         12.13         1.75 o
  -1   3   4       1907.23       2103.90         9.37 o
   0   3   4        292.06        323.79         2.80 o
   1   3   4       1861.42       2001.72         9.39 o
   2   3   4        179.68        166.40         2.18 o
   3   3   4         81.51         71.72         2.02 o
   4   3   4         96.92         84.41         2.01 o
   5   3   4        107.75        108.26         2.75 o
   6   3   4          1.06          2.25         2.15 o
   7   3   4        119.62        123.10         5.10 o
   8   3   4        123.43        119.47         5.56 o
   9   3   4         90.87        109.40         8.64 o
  -9   4   4        289.42        292.06         8.33 o
  -8   4   4        149.76        150.86         5.30 o
  -7   4   4        189.38        174.22         4.91 o
  -6   4   4        805.88        764.26         7.74 o
  -5   4   4        323.84        325.15         4.69 o
  -4   4   4         98.53         94.85         2.49 o
  -3   4   4        827.47        826.78         5.27 o
  -2   4   4        342.38        355.13         3.11 o
  -1   4   4        955.61       1002.19         5.76 o
   0   4   4          6.43          4.90         0.95 o
   1   4   4        629.28        645.40         4.46 o
   2   4   4        769.13        783.48         4.60 o
   3   4   4         12.05         18.99         1.68 o
   4   4   4        240.07        256.68         3.56 o
   5   4   4        267.50        278.17         5.29 o
   6   4   4        322.99        333.48         7.18 o
   7   4   4        286.76        271.58        10.30 o
   8   4   4          0.61          1.07         4.06 o
   9   4   4         40.93         65.20        10.50 o
  -9   5   4        130.15        119.01         7.42 o
  -8   5   4        470.99        439.79         8.22 o
  -7   5   4       2765.50       2777.75        19.00 o
  -6   5   4       2417.83       2476.06        16.94 o
  -5   5   4       2196.02       2160.67        14.85 o
  -4   5   4        107.85         96.98         3.00 o
  -3   5   4       3340.89       3298.23        16.36 o
  -2   5   4      14023.39      14007.02        57.13 o
  -1   5   4       7037.43       6798.36        29.31 o
   0   5   4       1672.73       1730.58         9.61 o
   1   5   4        635.10        610.47         4.56 o
   2   5   4      10965.83      10877.38        45.09 o
   3   5   4       8390.95       8339.20        38.05 o
   4   5   4       4044.97       4046.06        22.49 o
   5   5   4        330.45        300.95         7.08 o
   6   5   4       2216.12       2155.51        18.14 o
   7   5   4       2291.86       2300.71        19.69 o
   8   5   4        870.65        924.21        12.83 o
  -8   6   4         78.14         71.14         4.87 o
  -7   6   4        240.52        248.96         6.53 o
  -6   6   4        892.71        875.12        10.66 o
  -5   6   4        664.29        660.64         9.38 o
  -4   6   4         27.48         31.89         4.31 o
  -3   6   4        862.74        872.45         8.99 o
  -2   6   4         52.45         63.96         2.88 o
  -1   6   4         47.00         47.67         2.61 o
   0   6   4         24.95         20.18         2.24 o
   1   6   4         67.00         62.11         2.74 o
   2   6   4          1.64          5.51         1.94 o
   3   6   4        441.11        467.36         5.75 o
   4   6   4          3.30          9.85         2.60 o
   5   6   4        159.35        156.07         5.13 o
   6   6   4        163.43        161.69         6.19 o
   7   6   4        357.16        365.06         8.82 o
   8   6   4         11.85         16.13         7.05 o
  -7   7   4        173.06        169.74         6.54 o
  -6   7   4       1023.48       1024.62        13.11 o
  -5   7   4        290.57        278.58         6.84 o
  -4   7   4         80.27         81.27         4.33 o
  -3   7   4        556.10        562.37         7.94 o
  -2   7   4       1502.13       1486.45        13.79 o
  -1   7   4       1843.55       1826.44        14.18 o
   0   7   4        479.49        464.19         7.11 o
   1   7   4        887.10        874.21         9.21 o
   2   7   4       1169.63       1151.08        10.83 o
   3   7   4       2172.07       2137.79        15.97 o
   4   7   4         97.89        107.77         5.04 o
   5   7   4        115.87        121.10         5.64 o
   6   7   4        524.84        546.51        12.14 o
   7   7   4        444.27        453.69        31.52 o
  -6   8   4        111.81        110.65         7.33 o
  -5   8   4         70.57         67.74         5.42 o
  -4   8   4        181.09        178.83         6.57 o
  -3   8   4        250.91        244.12         7.85 o
  -2   8   4        329.36        312.74         7.59 o
  -1   8   4        117.92        116.83         4.83 o
   0   8   4        380.75        369.27         9.27 o
   1   8   4        357.10        358.20        13.32 o
   2   8   4         91.42         91.40         4.93 o
   3   8   4         41.88         45.75         4.47 o
   4   8   4        189.01        202.65         6.22 o
   5   8   4        139.94        161.43         8.60 o
   6   8   4          4.91          1.53        15.17 o
  -4   9   4         14.82         17.68         5.64 o
  -3   9   4        391.29        382.72        10.20 o
  -2   9   4        318.59        331.22         9.40 o
  -1   9   4        372.53        386.37        11.50 o
   0   9   4         24.99         21.53         4.38 o
   1   9   4         53.72         48.69         4.79 o
   2   9   4        212.30        212.17         7.84 o
   3   9   4        240.97        242.15        10.74 o
   4   9   4        290.46        303.11        20.87 o
  -1  10   4          2.80         11.46        10.98 o
   0  10   4        498.61        470.75        18.18 o
 -10   1   5        102.64         93.56         5.62 o
  -9   1   5          4.41          7.29         2.94 o
  -8   1   5        159.67        158.82         3.69 o
  -7   1   5         45.26         47.44         2.40 o
  -6   1   5        440.38        423.05         4.51 o
  -5   1   5        112.07        129.87         2.65 o
  -4   1   5         86.72        118.19         2.84 o
  -3   1   5        949.54       1065.53         8.27 o
  -2   1   5          5.84          9.13         1.05 o
  -1   1   5          2.92          5.06         0.62 o
   0   1   5        881.70        926.37         4.45 o
   1   1   5        528.33        519.33         5.15 o
   2   1   5       3543.25       3701.97        13.83 o
   3   1   5        266.35        288.06         2.13 o
   4   1   5       2312.89       2439.88        10.41 o
   5   1   5       1131.02       1116.30         7.11 o
   6   1   5        744.58        709.61         6.36 o
   7   1   5        438.12        439.41         7.00 o
   8   1   5        147.43        139.52         5.59 o
   9   1   5       1007.32        992.11        13.06 o
  10   1   5        217.88        214.84        13.31 o
 -10   2   5        126.48        124.09         7.02 o
  -9   2   5        623.67        626.05         8.91 o
  -8   2   5       5077.15       5136.79        29.08 o
  -7   2   5       5121.23       5161.84        24.19 o
  -6   2   5       2469.64       2464.32        12.05 o
  -5   2   5       1806.29       1755.89        10.09 o
  -4   2   5       9094.87       8928.87        32.87 o
  -3   2   5      28368.75      27773.64       122.04 o
  -2   2   5      12399.54      12473.98        61.17 o
  -1   2   5        261.80        263.76         2.26 o
   0   2   5      13028.62      12920.50        50.58 o
   1   2   5      27352.65      25993.83       131.06 o
   2   2   5       8982.46       8851.29        32.72 o
   3   2   5        597.12        593.81         3.89 o
   4   2   5        889.26        820.19         5.35 o
   5   2   5       4661.20       4615.38        21.47 o
   6   2   5       4729.65       4755.05        24.06 o
   7   2   5        408.39        432.95         7.33 o
   8   2   5         16.81         16.72         3.88 o
   9   2   5        173.20        179.73         7.44 o
 -10   3   5         37.87         38.93         6.09 o
  -9   3   5          6.22          4.11         3.56 o
  -8   3   5         14.79         12.65         3.12 o
  -7   3   5         98.57         92.19         3.48 o
  -6   3   5         18.67         18.75         2.38 o
  -5   3   5        246.49        243.24         3.68 o
  -4   3   5        475.15        486.54         4.30 o
  -3   3   5        755.10        782.48         4.46 o
  -2   3   5        596.03        596.25         3.30 o
  -1   3   5        850.74        987.75         5.31 o
   0   3   5        398.99        342.10         2.63 o
   1   3   5       9861.42      10202.29        41.69 o
   2   3   5       1094.11        997.64         5.12 o
   3   3   5         13.96         11.04         1.12 o
   4   3   5        699.30        685.89         4.90 o
   5   3   5       3940.94       3995.22        19.34 o
   6   3   5       3456.00       3474.73        20.40 o
   7   3   5        292.67        272.84         6.87 o
   8   3   5        422.91        392.72         9.42 o
   9   3   5       1064.74       1085.04        20.02 o
  -9   4   5         79.56         92.24         5.05 o
  -8   4   5       1200.51       1264.83        11.44 o
  -7   4   5       2334.89       2379.76        15.72 o
  -6   4   5       2772.61       2750.84        15.66 o
  -5   4   5          7.09          6.96         2.02 o
  -4   4   5       8007.29       8039.84        35.02 o
  -3   4   5      10325.29      10250.25        40.58 o
  -2   4   5       6727.02       6826.40        27.71 o
  -1   4   5          8.39         12.86         2.20 o
   0   4   5       6294.89       6252.76        24.30 o
   1   4   5      11555.88      11733.88        45.51 o
   2   4   5       7934.06       7964.84        30.49 o
   3   4   5         89.35         94.19         2.55 o
   4   4   5       1716.66       1752.43        10.26 o
   5   4   5       2103.28       2145.01        16.79 o
   6   4   5        853.52        833.04        10.30 o
   7   4   5        114.63        101.29         5.21 o
   8   4   5          4.03          5.63         4.22 o
   9   4   5        231.24        268.59        18.37 o
  -9   5   5         39.52         48.26         5.81 o
  -8   5   5         15.42         18.56         3.92 o
  -7   5   5          1.02          1.99         3.22 o
  -6   5   5        144.01        146.54         5.60 o
  -5   5   5        268.60        264.91         5.05 o
  -4   5   5         17.28         17.42         2.10 o
  -3   5   5        169.94        150.26         4.21 o
  -2   5   5        449.59        448.03         4.88 o
  -1   5   5         38.73         36.43         1.79 o
   0   5   5         60.36         65.15         3.13 o
   1   5   5        284.17        274.26         3.25 o
   2   5   5        168.46        179.28         3.18 o
   3   5   5        865.36        849.74         7.54 o
   4   5   5         47.30         48.93         2.66 o
   5   5   5        323.82        323.22         7.48 o
   6   5   5        185.17        181.84         6.05 o
   7   5   5         63.63         74.59         5.13 o
   8   5   5          4.87         11.80         4.61 o
  -8   6   5        238.77        230.14         6.89 o
  -7   6   5         87.22         83.06         5.08 o
  -6   6   5         33.16         35.97         3.96 o
  -5   6   5          8.76          6.80         3.18 o
  -4   6   5       1410.60       1411.02        11.97 o
  -3   6   5        193.20        194.66         6.55 o
  -2   6   5        154.56        160.66         5.32 o
  -1   6   5          0.64          2.14         2.00 o
   0   6   5         11.49         12.13         2.20 o
   1   6   5        657.64        653.71         6.32 o
   2   6   5       1195.82       1195.09         8.93 o
   3   6   5          4.50          5.47         2.20 o
   4   6   5         11.69         21.32         2.89 o
   5   6   5         75.86         68.79         4.13 o
   6   6   5        278.41        312.53         9.52 o
   7   6   5        264.51        293.21         8.23 o
   8   6   5          1.41         -3.66        10.90 o
  -7   7   5         30.76         27.36         4.73 o
  -6   7   5        210.91        225.61         6.86 o
  -5   7   5        276.48        287.85         7.05 o
  -4   7   5        226.23        223.32         6.03 o
  -3   7   5        225.73        207.47         5.56 o
  -2   7   5        104.33        107.79         4.74 o
  -1   7   5        987.52        980.66        11.02 o
   0   7   5        693.28        700.30         9.13 o
   1   7   5        322.47        344.13         6.92 o
   2   7   5         13.48         16.13         2.81 o
   3   7   5        137.27        148.30         5.18 o
   4   7   5        355.64        377.61        11.96 o
   5   7   5        627.89        639.35        10.34 o
   6   7   5         69.76         52.99         5.22 o
   7   7   5          0.08          6.41         8.15 o
  -6   8   5        407.66        387.55        10.65 o
  -5   8   5        407.27        409.12         9.85 o
  -4   8   5       1630.84       1676.64        16.62 o
  -3   8   5       2346.02       2371.14        22.13 o
  -2   8   5       1654.77       1641.75        16.78 o
  -1   8   5         15.89         15.55         4.15 o
   0   8   5       1587.69       1614.27        15.20 o
   1   8   5       2553.27       2551.80        20.26 o
   2   8   5       1061.86       1082.03        12.34 o
   3   8   5        290.76        295.99         7.45 o
   4   8   5        149.19        164.49         6.41 o
   5   8   5       1153.46       1120.38        17.66 o
  -4   9   5         13.36         18.22         6.43 o
  -3   9   5         36.56         33.78         5.53 o
  -2   9   5         11.81          6.83         5.26 o
  -1   9   5         34.32         39.57         5.21 o
   0   9   5        145.13        141.76         6.20 o
   1   9   5        174.10        172.46         7.17 o
   2   9   5        136.86        146.62         7.04 o
   3   9   5          3.76          4.84         4.99 o
   4   9   5         35.45         43.95        13.12 o
 -10   0   6          1.14          2.75         5.15 o
  -9   0   6         41.12         46.95         4.98 o
  -8   0   6         10.83         10.71         3.35 o
  -7   0   6        155.62        162.01         5.09 o
  -6   0   6       1292.11       1304.28        11.77 o
  -5   0   6       1531.75       1525.35        15.68 o
  -4   0   6        905.55        857.79        10.82 o
  -3   0   6       4097.31       4497.39        23.59 o
  -2   0   6       3738.06       3813.66        26.88 o
  -1   0   6      13645.80      13352.15        61.06 o
   0   0   6      22144.05      21293.11       123.12 o
   1   0   6       6370.29       6451.84        45.31 o
   2   0   6       1886.26       1968.86        13.23 o
   3   0   6      15758.91      15834.66       101.03 o
   4   0   6      11292.22      11019.45        58.39 o
   5   0   6       4999.30       4939.18        32.20 o
   6   0   6         37.13         39.79         3.84 o
   7   0   6       4399.48       4476.69        44.28 o
   8   0   6       3237.79       3245.63        33.88 o
   9   0   6        707.18        744.42        16.27 o
 -10   1   6       1098.79       1077.98        12.02 o
  -9   1   6       4003.72       4100.91        23.47 o
  -8   1   6       2434.09       2450.91        13.83 o
  -7   1   6          0.96          4.58         1.91 o
  -6   1   6       2806.08       2754.85        13.21 o
  -5   1   6      14210.12      14169.52        49.17 o
  -4   1   6      13377.07      13543.58        61.70 o
  -3   1   6        351.93        327.26         2.68 o
  -2   1   6       5500.75       5678.24        20.72 o
  -1   1   6      11441.21      11205.73        61.69 o
   0   1   6      24743.27      23920.57       134.80 o
   1   1   6       1494.21       1463.57         6.89 o
   2   1   6         34.26         28.71         1.10 o
   3   1   6       4508.65       4531.82        17.93 o
   4   1   6       4067.67       4033.81        19.60 o
   5   1   6       2250.72       2280.99        12.32 o
   6   1   6         27.55         26.96         2.40 o
   7   1   6        395.69        390.62         7.19 o
   8   1   6        172.17        178.13         6.11 o
   9   1   6        261.12        256.25        13.17 o
 -10   2   6         45.60         48.78         4.79 o
  -9   2   6          0.23          3.25         3.41 o
  -8   2   6          5.05          8.83         2.79 o
  -7   2   6        277.40        266.81         5.89 o
  -6   2   6        148.55        141.23         3.03 o
  -5   2   6        548.23        550.11         4.55 o
  -4   2   6        265.37        258.70         2.96 o
  -3   2   6          5.88         11.44         0.89 o
  -2   2   6        107.61         99.95         2.66 o
  -1   2   6        877.17        802.77         4.41 o
   0   2   6       1133.02       1039.75         5.35 o
   1   2   6       1410.46       1431.22         7.80 o
   2   2   6          0.37          2.46         0.70 o
   3   2   6       1653.18       1635.64         7.80 o
   4   2   6       2709.74       2778.88        13.83 o
   5   2   6        504.03        525.35         5.83 o
   6   2   6          0.31          2.54         2.17 o
   7   2   6        707.22        687.25         8.71 o
   8   2   6        276.80        284.26         7.33 o
   9   2   6        337.77        323.58        10.33 o
 -10   3   6         35.17         31.81         5.92 o
  -9   3   6        163.45        142.91         6.66 o
  -8   3   6         68.50         60.51         3.79 o
  -7   3   6         97.81         98.43         3.75 o
  -6   3   6        381.96        382.55         5.33 o
  -5   3   6        202.68        189.07         4.78 o
  -4   3   6        238.36        247.46         4.70 o
  -3   3   6          8.22          5.24         1.02 o
  -2   3   6         48.73         53.67         1.85 o
  -1   3   6        290.24        345.36         3.04 o
   0   3   6        226.43        245.00         2.37 o
   1   3   6       1325.79       1366.80         7.82 o
   2   3   6         18.47         25.43         1.79 o
   3   3   6        158.89        156.80         3.54 o
   4   3   6        226.03        227.59         4.06 o
   5   3   6        485.43        484.83         5.58 o
   6   3   6         48.16         65.48         3.99 o
   7   3   6          2.73          5.07         3.45 o
   8   3   6         42.11         40.79         5.02 o
   9   3   6         92.85        106.77         8.13 o
  -9   4   6        147.01        144.91         5.70 o
  -8   4   6          5.06          0.76         3.24 o
  -7   4   6        758.75        745.20         8.37 o
  -6   4   6        476.15        477.93         6.08 o
  -5   4   6        506.50        492.48         5.66 o
  -4   4   6       1214.75       1172.79         8.23 o
  -3   4   6         41.78         46.88         1.84 o
  -2   4   6       1927.62       1977.15        10.60 o
  -1   4   6       3031.71       3015.88        12.89 o
   0   4   6       1697.60       1654.88         8.57 o
   1   4   6       1207.70       1246.16         7.22 o
   2   4   6        478.57        505.64         4.26 o
   3   4   6       3868.55       3864.00        18.28 o
   4   4   6       1611.48       1602.11        10.40 o
   5   4   6       1137.07       1104.85        11.31 o
   6   4   6          7.56          4.94         3.32 o
   7   4   6       1039.25       1004.86        13.90 o
   8   4   6        643.53        656.37        11.42 o
   9   4   6        222.54        203.23        16.99 o
  -9   5   6       1520.47       1487.97        15.70 o
  -8   5   6       2251.54       2199.43        17.64 o
  -7   5   6         19.27         18.48         3.50 o
  -6   5   6       2987.49       2960.34        19.30 o
  -5   5   6       4946.27       4964.47        24.29 o
  -4   5   6       6609.65       6571.89        28.42 o
  -3   5   6        346.42        334.27         5.02 o
  -2   5   6        925.76        941.13         7.30 o
  -1   5   6       7241.56       7369.19        33.74 o
   0   5   6       6521.10       6557.20        29.95 o
   1   5   6       1162.70       1090.10         6.95 o
   2   5   6          4.80          8.69         2.03 o
   3   5   6       1245.05       1258.77         9.07 o
   4   5   6       1894.45       1867.79        13.01 o
   5   5   6        906.78        903.54        10.82 o
   6   5   6        319.59        317.06         7.59 o
   7   5   6         18.10         18.40         4.44 o
   8   5   6        233.38        226.66         7.65 o
  -8   6   6         14.93         11.68         4.38 o
  -7   6   6         27.95         30.25         4.31 o
  -6   6   6        180.06        187.30         6.55 o
  -5   6   6       1206.92       1164.37        11.77 o
  -4   6   6        119.52        105.80         3.97 o
  -3   6   6          6.38          5.00         2.63 o
  -2   6   6        114.68        110.86         3.58 o
  -1   6   6       2642.05       2569.90        15.85 o
   0   6   6       2615.42       2616.63        15.04 o
   1   6   6        833.86        817.44         7.20 o
   2   6   6         94.24         92.44         3.13 o
   3   6   6       2380.87       2374.29        14.49 o
   4   6   6       3809.15       3824.52        24.17 o
   5   6   6        832.98        834.85        10.99 o
   6   6   6         50.86         51.83         4.84 o
   7   6   6        538.72        522.84        10.57 o
  -7   7   6         15.05         17.64         4.58 o
  -6   7   6        536.44        534.54        11.79 o
  -5   7   6       2078.61       2082.47        17.20 o
  -4   7   6        689.43        680.88         9.27 o
  -3   7   6         78.96         74.42         4.08 o
  -2   7   6        580.73        575.75         8.79 o
  -1   7   6       1752.24       1729.08        13.99 o
   0   7   6       1120.01       1091.00        11.45 o
   1   7   6         67.38         64.91         4.07 o
   2   7   6         15.36         21.11         3.18 o
   3   7   6        996.91       1011.65        10.57 o
   4   7   6        467.68        447.78         8.86 o
   5   7   6         43.49         32.01         5.01 o
   6   7   6          0.62          3.05         4.44 o
  -6   8   6        120.48        115.89         8.97 o
  -5   8   6         31.73         33.96         5.03 o
  -4   8   6          3.99         -0.35         4.18 o
  -3   8   6        235.43        245.36         8.24 o
  -2   8   6        231.83        245.38         7.12 o
  -1   8   6          7.58          1.27         3.97 o
   0   8   6        237.10        220.33         8.30 o
   1   8   6         63.61         72.75         5.41 o
   2   8   6         15.30         16.80         4.13 o
   3   8   6         16.75         13.88         4.37 o
   4   8   6         41.46         43.36         5.28 o
   5   8   6         61.14         76.96         7.57 o
  -4   9   6         46.81         50.52         9.68 o
  -3   9   6         54.71         60.43         6.29 o
  -2   9   6         93.41         90.15         8.88 o
  -1   9   6         71.68         72.47         5.85 o
   0   9   6        135.47        145.63         6.30 o
   1   9   6        353.93        371.09         8.88 o
   2   9   6         52.18         52.83         5.72 o
   3   9   6          5.38          9.22         6.69 o
 -10   1   7         32.24         28.30         4.17 o
  -9   1   7         93.91         95.61         3.99 o
  -8   1   7        281.16        281.43         5.90 o
  -7   1   7        858.31        872.15         7.28 o
  -6   1   7       1306.90       1280.48         8.00 o
  -5   1   7        939.71        986.76         6.16 o
  -4   1   7         21.64         32.19         1.24 o
  -3   1   7       4391.56       4517.92        17.39 o
  -2   1   7      11539.75      11785.42        54.73 o
  -1   1   7       4075.77       4168.52        15.31 o
   0   1   7        467.74        508.45         2.86 o
   1   1   7       2491.43       2512.03        10.31 o
   2   1   7       3206.36       2978.61        12.28 o
   3   1   7       6158.71       6117.09        23.65 o
   4   1   7        288.70        286.53         4.07 o
   5   1   7        444.70        428.16         4.77 o
   6   1   7       1823.41       1795.10        11.79 o
   7   1   7        373.97        366.93         7.14 o
   8   1   7        423.30        425.75         8.81 o
   9   1   7         62.76         61.08         5.25 o
 -10   2   7       1136.67       1116.05        14.64 o
  -9   2   7        230.60        233.01         6.25 o
  -8   2   7        175.32        153.84         4.45 o
  -7   2   7       1688.59       1712.53        11.29 o
  -6   2   7       6147.17       6029.23        24.65 o
  -5   2   7       2901.65       2864.83        13.80 o
  -4   2   7         22.41         23.81         1.31 o
  -3   2   7       3171.07       3157.12        13.08 o
  -2   2   7       6081.71       6000.33        22.31 o
  -1   2   7       5372.55       5573.46        20.69 o
   0   2   7       1388.77       1468.08         6.59 o
   1   2   7       3034.17       3171.22        12.86 o
   2   2   7       1787.98       1752.68         8.10 o
   3   2   7       1189.18       1141.02         6.40 o
   4   2   7        116.71        102.56         3.08 o
   5   2   7         52.34         59.80         2.77 o
   6   2   7         12.68         13.20         2.37 o
   7   2   7         29.04         23.61         3.42 o
   8   2   7          0.72          8.34         3.81 o
   9   2   7         54.33         60.63         6.05 o
 -10   3   7        107.29        111.60         6.84 o
  -9   3   7          0.74          0.84         3.60 o
  -8   3   7         69.89         66.70         3.92 o
  -7   3   7       1483.88       1462.79        10.97 o
  -6   3   7       2474.25       2531.90        14.75 o
  -5   3   7       3255.73       3249.94        17.02 o
  -4   3   7          1.46          1.49         1.55 o
  -3   3   7       7384.13       7241.49        28.26 o
  -2   3   7      12480.29      12218.03        45.32 o
  -1   3   7       9484.60       9342.54        36.39 o
   0   3   7       2984.06       3169.50        14.23 o
   1   3   7       9266.87       9345.63        34.88 o
   2   3   7      14494.84      14482.04        53.08 o
   3   3   7       9701.30       9662.69        38.24 o
   4   3   7        784.29        751.29         6.44 o
   5   3   7        601.12        590.05         6.92 o
   6   3   7       2988.60       2996.58        19.89 o
   7   3   7       4423.32       4430.10        27.98 o
   8   3   7        364.69        385.50        10.19 o
   9   3   7          3.43          0.79        11.07 o
  -9   4   7        194.07        182.00         5.92 o
  -8   4   7        434.94        406.01         7.70 o
  -7   4   7       1772.08       1762.22        13.18 o
  -6   4   7       2111.42       2135.49        14.08 o
  -5   4   7        194.62        193.23         4.07 o
  -4   4   7         24.44         24.63         2.11 o
  -3   4   7       3131.27       3113.77        15.65 o
  -2   4   7       3880.29       3981.43        18.62 o
  -1   4   7        348.48        312.78         4.40 o
   0   4   7         41.39         44.41         1.57 o
   1   4   7        443.36        420.02         4.07 o
   2   4   7       1415.16       1372.29         7.85 o
   3   4   7         99.09         87.99         3.14 o
   4   4   7          6.42          7.98         2.44 o
   5   4   7         85.63         85.78         5.74 o
   6   4   7         18.23         16.34         3.62 o
   7   4   7         46.19         53.35         4.71 o
   8   4   7          6.38          5.87         4.77 o
  -9   5   7         42.40         40.18         5.65 o
  -8   5   7        315.95        318.42         9.12 o
  -7   5   7          3.07          4.40         3.34 o
  -6   5   7        147.68        149.35         4.54 o
  -5   5   7        204.51        200.76         5.44 o
  -4   5   7        201.56        193.63         6.45 o
  -3   5   7        225.45        231.59         5.54 o
  -2   5   7       1075.84       1058.46         8.00 o
  -1   5   7       1160.02       1131.86         8.62 o
   0   5   7         98.12         93.83         2.84 o
   1   5   7        194.94        187.02         3.17 o
   2   5   7        161.52        162.32         4.28 o
   3   5   7        909.55        929.32         7.72 o
   4   5   7         16.47         17.14         2.83 o
   5   5   7        107.98         99.98         4.84 o
   6   5   7         95.88        111.87         5.37 o
   7   5   7         67.94         77.08         5.41 o
   8   5   7         20.25         27.65         6.58 o
  -8   6   7          0.60          0.62         4.34 o
  -7   6   7         56.25         54.61         5.04 o
  -6   6   7         43.63         62.75         8.91 o
  -5   6   7        268.48        255.91         5.86 o
  -4   6   7        156.66        145.60         4.53 o
  -3   6   7          0.35          4.58         2.72 o
  -2   6   7         74.92         77.99         3.59 o
  -1   6   7        134.73        140.46         3.54 o
   0   6   7        528.05        512.66         6.11 o
   1   6   7        670.07        665.83         7.06 o
   2   6   7         45.80         44.06         2.68 o
   3   6   7         69.96         68.64         3.16 o
   4   6   7        796.82        781.12         9.38 o
   5   6   7        166.45        190.14         6.31 o
   6   6   7         80.87         88.27         5.55 o
   7   6   7         33.85         35.43         5.23 o
  -7   7   7        999.02        989.80        13.01 o
  -6   7   7        550.10        529.45         9.59 o
  -5   7   7          8.51         12.92         3.87 o
  -4   7   7        282.90        287.01         6.27 o
  -3   7   7       1228.37       1245.71        12.08 o
  -2   7   7       1912.35       1912.33        15.64 o
  -1   7   7       1193.11       1201.46        12.29 o
   0   7   7         15.29         13.83         3.34 o
   1   7   7        793.50        790.04         9.93 o
   2   7   7       2441.21       2455.08        23.26 o
   3   7   7       1235.49       1266.07        13.00 o
   4   7   7        252.82        263.24         7.17 o
   5   7   7        177.78        169.12         7.17 o
   6   7   7        436.69        442.99        11.52 o
  -6   8   7        618.35        639.29        37.15 o
  -5   8   7        378.74        398.15        11.40 o
  -4   8   7         18.66         13.72         4.48 o
  -3   8   7        139.30        144.97         6.20 o
  -2   8   7        835.61        848.15        12.53 o
  -1   8   7        943.85        919.07        12.66 o
   0   8   7        225.94        217.37         6.56 o
   1   8   7        107.56         98.85         5.15 o
   2   8   7        130.76        119.97         5.50 o
   3   8   7        154.29        147.36         8.25 o
   4   8   7        279.94        297.92        14.49 o
   5   8   7         31.02         29.43         7.99 o
  -4   9   7          2.17          0.04         9.06 o
  -3   9   7        600.10        606.08        14.21 o
  -2   9   7        873.13        934.02        14.27 o
  -1   9   7        775.06        784.01        12.90 o
   0   9   7         14.42         13.91         4.78 o
   1   9   7        478.42        466.65         9.78 o
   2   9   7        628.29        671.50        12.47 o
   3   9   7        669.09        686.72        28.49 o
 -10   0   8         61.53         63.11         5.38 o
  -9   0   8       1136.68       1120.06        13.42 o
  -8   0   8       4254.79       4256.30        31.99 o
  -7   0   8       5878.71       6077.01        37.30 o
  -6   0   8       1107.43       1116.27        11.20 o
  -5   0   8       6162.23       6313.34        40.86 o
  -4   0   8      15704.43      15405.78        88.43 o
  -3   0   8      28114.65      27452.50       181.89 o
  -2   0   8       3311.33       3273.17        16.67 o
  -1   0   8       1034.95        994.86         6.52 o
   0   0   8      14520.50      13712.75        73.57 o
   1   0   8      27399.85      25976.15       127.02 o
   2   0   8      15659.71      15877.20       111.10 o
   3   0   8        348.83        385.74         5.16 o
   4   0   8       7890.97       8045.41        44.15 o
   5   0   8       6304.68       6210.62        39.61 o
   6   0   8       6207.41       6285.57        45.87 o
   7   0   8        861.26        872.73        13.58 o
   8   0   8        207.54        203.64         9.34 o
   9   0   8       2070.23       2089.01        27.32 o
 -10   1   8        182.02        185.62         6.11 o
  -9   1   8        130.95        127.09         4.63 o
  -8   1   8       1574.75       1554.15        11.41 o
  -7   1   8       1497.78       1502.49         9.94 o
  -6   1   8        809.17        784.29         6.77 o
  -5   1   8        362.21        346.18         3.60 o
  -4   1   8       1914.50       1951.29         9.28 o
  -3   1   8       1976.18       2014.13         8.76 o
  -2   1   8         33.47         31.07         1.03 o
  -1   1   8         68.01         71.34         1.99 o
   0   1   8        231.72        243.35         2.17 o
   1   1   8         42.89         54.63         2.26 o
   2   1   8        198.71        209.26         2.33 o
   3   1   8        224.56        217.05         3.56 o
   4   1   8       1008.93       1037.30         7.12 o
   5   1   8        926.70        909.49         7.42 o
   6   1   8        228.70        234.82         4.96 o
   7   1   8          0.13          2.57         3.07 o
   8   1   8        466.21        452.50         9.17 o
   9   1   8        453.64        426.17         9.48 o
 -10   2   8        128.80        121.54         6.04 o
  -9   2   8         68.32         65.59         4.15 o
  -8   2   8       1005.67        998.13        10.42 o
  -7   2   8        589.32        593.15         6.60 o
  -6   2   8        440.17        447.39         4.92 o
  -5   2   8        161.05        152.10         3.31 o
  -4   2   8       1960.28       1946.91        10.01 o
  -3   2   8       5651.04       5632.41        20.77 o
  -2   2   8       2791.64       2907.11        11.70 o
  -1   2   8        654.64        694.53         4.16 o
   0   2   8       1718.65       1635.31         7.60 o
   1   2   8       7816.32       7994.87        28.85 o
   2   2   8       1167.30       1068.80         6.02 o
   3   2   8          0.63          2.09         1.37 o
   4   2   8        452.63        432.55         4.85 o
   5   2   8       2682.31       2757.99        15.54 o
   6   2   8        770.99        795.04         8.16 o
   7   2   8          0.14          1.42         3.17 o
   8   2   8        135.47        125.73         5.80 o
   9   2   8        131.18        131.51        11.78 o
 -10   3   8         19.17         12.25         5.30 o
  -9   3   8          4.88          6.15         3.76 o
  -8   3   8         42.31         44.45         3.59 o
  -7   3   8         21.97         20.72         2.79 o
  -6   3   8         99.91         92.71         3.34 o
  -5   3   8         30.47         37.38         3.45 o
  -4   3   8          9.66          8.25         1.78 o
  -3   3   8         47.26         61.35         2.22 o
  -2   3   8         63.88         55.31         1.63 o
  -1   3   8        133.40        133.91         2.64 o
   0   3   8        359.14        346.47         4.01 o
   1   3   8        778.00        759.55         4.64 o
   2   3   8        104.94        111.59         2.53 o
   3   3   8        155.38        166.78         2.98 o
   4   3   8        104.28        109.07         3.07 o
   5   3   8         65.58         70.43         4.06 o
   6   3   8         41.20         50.21         3.61 o
   7   3   8         24.23         38.13         4.28 o
   8   3   8          0.48          4.40         4.73 o
  -9   4   8        603.63        637.79         9.29 o
  -8   4   8       1407.04       1392.29        17.16 o
  -7   4   8        877.49        866.29         8.69 o
  -6   4   8          0.40         -0.21         2.37 o
  -5   4   8       1079.84       1077.79         8.59 o
  -4   4   8       3969.98       3989.51        21.89 o
  -3   4   8       5207.62       5174.40        23.86 o
  -2   4   8        780.31        776.60         5.99 o
  -1   4   8       1036.05       1055.93         6.96 o
   0   4   8       2317.27       2289.62        11.91 o
   1   4   8       7130.90       7209.43        30.92 o
   2   4   8       2796.31       2712.71        13.07 o
   3   4   8         17.42         21.38         2.34 o
   4   4   8        571.70        548.43         6.50 o
   5   4   8       2195.86       2170.33        14.83 o
   6   4   8       1322.27       1325.90        17.32 o
   7   4   8        284.65        289.80         7.75 o
   8   4   8         90.15         65.92         6.02 o
  -9   5   8         75.95         79.61         7.15 o
  -8   5   8        551.44        557.85         9.79 o
  -7   5   8        654.34        644.00         8.96 o
  -6   5   8        340.97        342.99         7.79 o
  -5   5   8          1.74          1.45         2.32 o
  -4   5   8        670.95        658.46         6.68 o
  -3   5   8        335.25        336.95         5.33 o
  -2   5   8        687.70        696.85         6.54 o
  -1   5   8         46.01         40.55         2.27 o
   0   5   8          3.51          6.05         1.76 o
   1   5   8         85.59         92.21         2.63 o
   2   5   8        306.11        298.90         3.98 o
   3   5   8          8.49         10.72         2.34 o
   4   5   8        642.79        660.03         8.23 o
   5   5   8        183.37        181.09         5.92 o
   6   5   8         23.24         16.19         4.11 o
   7   5   8          5.30          4.15         4.33 o
  -8   6   8       1201.35       1174.90        14.92 o
  -7   6   8       1393.50       1403.14        14.47 o
  -6   6   8        228.74        197.93         6.24 o
  -5   6   8        854.39        869.21         9.68 o
  -4   6   8       3820.18       3869.69        23.09 o
  -3   6   8       4993.51       4994.50        29.57 o
  -2   6   8       2152.47       2105.49        15.42 o
  -1   6   8        435.03        455.97         5.72 o
   0   6   8       4681.69       4738.97        27.74 o
   1   6   8       6453.77       6458.66        32.93 o
   2   6   8       2013.54       2048.86        13.86 o
   3   6   8         69.04         65.49         3.71 o
   4   6   8       1041.66       1053.61        11.96 o
   5   6   8       3551.59       3594.83        26.23 o
   6   6   8       1107.04       1085.14        13.48 o
   7   6   8         65.80         66.98         6.28 o
  -7   7   8        178.09        168.97        10.04 o
  -6   7   8        101.58         98.91         5.52 o
  -5   7   8        207.16        193.27         6.35 o
  -4   7   8        343.37        346.76         7.84 o
  -3   7   8        293.12        294.50         6.69 o
  -2   7   8          7.90          7.21         3.15 o
  -1   7   8        308.85        294.53         7.97 o
   0   7   8        106.89        107.62         6.57 o
   1   7   8         20.75         25.40         3.58 o
   2   7   8        153.64        141.75         6.08 o
   3   7   8          7.05          8.13         3.28 o
   4   7   8          0.20          2.49         4.66 o
   5   7   8        112.31        100.17         6.35 o
   6   7   8        190.14        228.11         9.65 o
  -6   8   8        197.95        199.95        18.91 o
  -5   8   8          5.64          4.70         4.29 o
  -4   8   8          8.68         12.90         4.49 o
  -3   8   8         84.84         87.60         5.50 o
  -2   8   8          1.59          2.11         4.31 o
  -1   8   8         44.49         39.94         4.80 o
   0   8   8          9.03          7.17         3.84 o
   1   8   8         52.89         55.14         7.85 o
   2   8   8         21.01         17.71         4.10 o
   3   8   8          8.58          7.09         4.59 o
   4   8   8         61.77         48.41         6.48 o
   5   8   8          3.04         14.45         8.69 o
  -4   9   8          1.07         -0.73        14.12 o
  -2   9   8        157.33        138.92         7.30 o
  -1   9   8        207.62        204.84         8.06 o
   0   9   8        103.32        114.61         6.59 o
   1   9   8         13.07         15.58         4.60 o
   2   9   8         59.20         78.58         8.26 o
 -10   1   9        275.87        273.89         7.79 o
  -9   1   9        866.73        868.50         9.44 o
  -8   1   9        451.07        440.20         6.19 o
  -7   1   9         72.84         86.10         5.56 o
  -6   1   9       2650.16       2656.48        15.15 o
  -5   1   9       3290.58       3268.47        14.38 o
  -4   1   9       1447.37       1382.71         8.61 o
  -3   1   9       1094.25       1210.40         5.96 o
  -2   1   9       2271.10       2246.16         9.06 o
  -1   1   9       5062.28       4986.82        17.47 o
   0   1   9      11382.39      11823.72        40.08 o
   1   1   9        544.43        526.88         4.47 o
   2   1   9        852.91        881.69         5.25 o
   3   1   9       2361.52       2360.95        12.16 o
   4   1   9       2804.18       2716.55        14.04 o
   5   1   9       1100.57       1079.17         9.03 o
   6   1   9          0.31          1.60         2.37 o
   7   1   9        821.89        816.69         9.78 o
   8   1   9        198.78        211.18         6.86 o
   9   1   9         84.12         89.09         8.50 o
 -10   2   9        190.58        171.51         7.82 o
  -9   2   9        705.20        660.55         8.43 o
  -8   2   9        168.86        170.01         4.75 o
  -7   2   9          0.58          5.35         2.40 o
  -6   2   9          8.42         10.28         1.99 o
  -5   2   9        165.25        163.69         3.38 o
  -4   2   9          1.35          3.79         1.48 o
  -3   2   9        272.82        306.38         2.95 o
  -2   2   9       1024.09       1021.90         5.41 o
  -1   2   9       2080.44       2214.42         8.46 o
   0   2   9        233.49        194.97         2.76 o
   1   2   9        399.74        397.46         3.09 o
   2   2   9        485.84        483.91         3.77 o
   3   2   9       4506.41       4420.63        21.38 o
   4   2   9       1610.89       1578.05        10.68 o
   5   2   9         14.34         10.89         2.20 o
   6   2   9         90.68         98.79         4.11 o
   7   2   9        616.67        609.98         8.94 o
   8   2   9        984.47        978.34        12.59 o
   9   2   9        189.67        175.75        17.25 o
 -10   3   9       1217.15       1239.96        20.97 o
  -9   3   9       2637.49       2686.77        19.52 o
  -8   3   9       1248.40       1226.79        10.76 o
  -7   3   9        545.09        537.91         7.09 o
  -6   3   9       2701.55       2720.72        15.78 o
  -5   3   9      12125.35      12123.01        51.70 o
  -4   3   9      10541.65      10535.75        44.95 o
  -3   3   9         74.64         73.06         1.92 o
  -2   3   9       6813.30       6860.18        27.00 o
  -1   3   9      17633.89      17462.32        61.42 o
   0   3   9      12760.42      12456.82        46.06 o
   1   3   9       3231.35       3278.57        13.87 o
   2   3   9       2201.71       2228.48        10.41 o
   3   3   9      12155.05      11982.37        52.31 o
   4   3   9       4019.60       4000.26        21.95 o
   5   3   9       1266.22       1275.83        10.34 o
   6   3   9         24.42         22.34         3.39 o
   7   3   9       1151.91       1124.05        12.91 o
   8   3   9        624.19        648.97        15.28 o
  -9   4   9        182.83        175.73         5.86 o
  -8   4   9        210.64        201.76         5.73 o
  -7   4   9          5.77          6.30         2.89 o
  -6   4   9        609.75        598.66         7.05 o
  -5   4   9         46.88         49.33         2.81 o
  -4   4   9        203.67        213.34         4.12 o
  -3   4   9        123.97        121.46         4.20 o
  -2   4   9         10.36         15.57         2.46 o
  -1   4   9        218.05        201.66         3.66 o
   0   4   9        310.97        299.32         4.17 o
   1   4   9        458.27        466.77         4.52 o
   2   4   9        956.54        965.58         6.53 o
   3   4   9         11.21         11.48         2.17 o
   4   4   9        909.07        887.48         8.30 o
   5   4   9        434.76        442.69         6.95 o
   6   4   9         42.98         41.19         4.27 o
   7   4   9        431.81        421.50        13.14 o
   8   4   9        184.38        174.84        10.14 o
  -9   5   9         34.14         36.33         9.81 o
  -8   5   9         76.45         73.14         5.27 o
  -7   5   9         66.15         62.03         4.33 o
  -6   5   9        219.43        215.59         4.99 o
  -5   5   9       1018.29       1015.90         8.70 o
  -4   5   9        117.85        115.03         4.79 o
  -3   5   9        139.25        123.85         3.78 o
  -2   5   9        266.00        244.50         4.72 o
  -1   5   9       1994.97       1926.10        12.02 o
   0   5   9        996.78        988.02         7.72 o
   1   5   9        255.92        270.09         4.12 o
   2   5   9        107.78        108.93         3.56 o
   3   5   9        756.56        746.32         8.41 o
   4   5   9        771.16        762.47         8.94 o
   5   5   9         42.66         43.87         4.28 o
   6   5   9        455.56        481.69        10.98 o
   7   5   9         49.92         49.88         5.33 o
  -8   6   9         37.98         32.47         8.69 o
  -7   6   9        139.86        129.00         5.98 o
  -6   6   9        302.40        291.53         7.35 o
  -5   6   9        214.55        196.67         5.55 o
  -4   6   9        234.45        215.08         5.39 o
  -3   6   9        287.67        258.99         8.55 o
  -2   6   9        524.24        530.81         6.79 o
  -1   6   9        164.13        162.33         4.16 o
   0   6   9          1.51          1.04         2.25 o
   1   6   9         61.03         65.03         3.21 o
   2   6   9        425.89        445.91         6.38 o
   3   6   9        143.41        144.88         5.38 o
   4   6   9          6.95          2.49         3.48 o
   5   6   9         22.46         13.25         4.09 o
   6   6   9         15.69         31.94         4.86 o
   7   6   9         73.99         70.83         9.69 o
  -7   7   9         42.50         48.39         9.69 o
  -6   7   9        794.97        799.92        11.45 o
  -5   7   9       1603.41       1579.13        14.10 o
  -4   7   9       1146.75       1147.14        11.46 o
  -3   7   9          0.33          4.32         3.37 o
  -2   7   9        351.00        376.63        13.24 o
  -1   7   9       2973.73       2902.85        21.70 o
   0   7   9       1007.81       1022.78        11.57 o
   1   7   9        471.33        468.00         8.34 o
   2   7   9          8.28          8.13         3.21 o
   3   7   9        597.56        571.47         9.02 o
   4   7   9       1023.56       1017.32        15.41 o
   5   7   9        372.52        390.86        15.10 o
   6   7   9         13.39         20.19        11.03 o
  -5   8   9         18.52         17.47         4.71 o
  -4   8   9         10.79         10.97         4.23 o
  -3   8   9         37.94         31.53         4.86 o
  -2   8   9        244.15        240.72         7.94 o
  -1   8   9        305.66        324.71         8.71 o
   0   8   9         97.83        105.95         6.34 o
   1   8   9         73.00         67.39         4.95 o
   2   8   9        108.04        105.39         6.27 o
   3   8   9        432.24        439.51        11.70 o
   4   8   9        245.81        268.84        12.83 o
  -3   9   9         60.21         59.31        14.18 o
  -2   9   9        184.28        188.27         9.46 o
  -1   9   9       1124.52       1142.08        15.61 o
   0   9   9       1176.12       1147.32        15.44 o
   1   9   9         81.38         77.21         6.21 o
   2   9   9         74.24         57.30        10.26 o
 -10   0  10       1323.94       1313.08        17.22 o
  -9   0  10        587.50        597.17        10.60 o
  -8   0  10       1299.13       1301.94        14.14 o
  -7   0  10       4261.31       4341.41        29.60 o
  -6   0  10       9518.08       9327.41        56.35 o
  -5   0  10       4103.63       4152.78        34.05 o
  -4   0  10        430.00        389.24         4.81 o
  -3   0  10      12622.10      12516.09        57.40 o
  -2   0  10      21352.96      21130.75       114.81 o
  -1   0  10       5269.37       5136.55        24.69 o
   0   0  10         32.86         44.41         1.87 o
   1   0  10       9594.34       9764.42        53.38 o
   2   0  10       4796.71       4426.04        27.88 o
   3   0  10       3934.31       3918.82        25.62 o
   4   0  10         90.93         79.91         4.12 o
   5   0  10        489.72        483.64         7.89 o
   6   0  10        780.49        781.30        11.75 o
   7   0  10         96.97        105.26         6.63 o
   8   0  10        158.57        159.71         9.07 o
   9   0  10         77.83         37.93        13.34 o
 -10   1  10         10.89         11.89         4.22 o
  -9   1  10         11.36         12.42         3.39 o
  -8   1  10          7.60         12.26         2.92 o
  -7   1  10        433.49        409.05         5.57 o
  -6   1  10        425.85        434.64         5.27 o
  -5   1  10        395.43        392.26         4.35 o
  -4   1  10         82.02         83.40         2.13 o
  -3   1  10       1391.16       1338.03         7.28 o
  -2   1  10       4095.83       4098.37        14.24 o
  -1   1  10       2397.57       2356.94         9.63 o
   0   1  10        193.78        202.94         2.04 o
   1   1  10       2271.79       2125.62         9.52 o
   2   1  10       4950.87       4861.39        22.05 o
   3   1  10       4508.05       4541.56        20.87 o
   4   1  10        201.96        199.81         3.63 o
   5   1  10        346.26        336.07         5.53 o
   6   1  10       2319.01       2332.12        14.69 o
   7   1  10       2247.01       2239.77        17.16 o
   8   1  10        178.75        182.08         6.70 o
 -10   2  10        228.95        220.59         8.63 o
  -9   2  10         46.05         48.10         4.13 o
  -8   2  10         12.51         20.25         3.17 o
  -7   2  10       1490.05       1446.63        10.50 o
  -6   2  10       1425.42       1475.04        10.12 o
  -5   2  10        288.69        274.71         5.72 o
  -4   2  10        104.17        108.28         2.56 o
  -3   2  10       3524.02       3533.48        14.86 o
  -2   2  10       1082.27       1008.73         5.75 o
  -1   2  10        609.30        582.58         3.26 o
   0   2  10         39.82         31.48         1.52 o
   1   2  10       1539.89       1514.62         8.02 o
   2   2  10        908.52        932.15         6.45 o
   3   2  10        186.65        188.51         6.66 o
   4   2  10         86.13         91.35         3.11 o
   5   2  10          5.47          4.03         2.21 o
   6   2  10         57.59         61.35         3.55 o
   7   2  10        150.56        125.06         5.56 o
   8   2  10          0.13          1.21         4.21 o
  -9   3  10          3.89          9.58         3.98 o
  -8   3  10        111.82        118.17         4.52 o
  -7   3  10        186.15        176.48         5.33 o
  -6   3  10        178.17        190.59         4.60 o
  -5   3  10        413.01        410.38         5.49 o
  -4   3  10         94.06         96.05         3.11 o
  -3   3  10        982.90        971.50         6.07 o
  -2   3  10         95.67        111.48         2.28 o
  -1   3  10         13.90         18.08         1.50 o
   0   3  10        314.10        306.47         3.51 o
   1   3  10        524.50        497.81         4.11 o
   2   3  10        279.32        267.64         3.39 o
   3   3  10         24.56         26.31         2.48 o
   4   3  10        143.58        143.82         3.85 o
   5   3  10          0.91          1.72         2.51 o
   6   3  10         25.78         28.83         3.86 o
   7   3  10         28.14         27.42         4.33 o
   8   3  10          7.77         11.63         5.14 o
  -9   4  10         43.32         43.00         4.38 o
  -8   4  10        279.61        284.04         7.41 o
  -7   4  10       1999.04       1989.08        13.89 o
  -6   4  10       1367.13       1345.99        10.55 o
  -5   4  10        868.77        880.97         7.97 o
  -4   4  10         33.06         41.17         2.38 o
  -3   4  10       3315.52       3366.16        17.19 o
  -2   4  10       2761.80       2724.29        15.28 o
  -1   4  10       1954.73       1919.33        10.88 o
   0   4  10        151.36        149.43         3.79 o
   1   4  10        841.06        819.42        12.10 o
   2   4  10       1755.46       1724.06        10.27 o
   3   4  10        813.33        801.76         7.67 o
   4   4  10        395.56        401.16         6.10 o
   5   4  10          8.94         10.38         2.87 o
   6   4  10        164.02        148.92         7.31 o
   7   4  10        406.69        440.30        14.67 o
   8   4  10         39.22         54.16        15.71 o
  -8   5  10        172.89        172.64         6.61 o
  -7   5  10        387.60        363.28         6.60 o
  -6   5  10         19.16         19.32         3.27 o
  -5   5  10        146.03        144.42         4.12 o
  -4   5  10        515.88        514.98         6.20 o
  -3   5  10       1055.83       1067.39         9.50 o
  -2   5  10       1989.38       1973.50        12.59 o
  -1   5  10        928.27        853.22         7.52 o
   0   5  10        129.03        115.67         4.08 o
   1   5  10        922.28        928.23         7.65 o
   2   5  10       2976.99       2971.85        16.58 o
   3   5  10       2510.38       2501.32        16.03 o
   4   5  10        115.41        118.43         4.53 o
   5   5  10        558.72        577.65         9.52 o
   6   5  10       1618.70       1611.89        16.23 o
   7   5  10       1031.29        996.89        13.79 o
  -7   6  10       1910.97       1925.15        17.54 o
  -6   6  10       2799.07       2865.28        20.08 o
  -5   6  10        570.89        579.93         8.48 o
  -4   6  10        298.69        295.02         7.13 o
  -3   6  10       3131.00       3174.87        19.75 o
  -2   6  10       3474.65       3546.09        21.05 o
  -1   6  10       1375.87       1359.28        10.77 o
   0   6  10         42.19         41.82         2.93 o
   1   6  10       1216.69       1228.10         9.56 o
   2   6  10       1486.44       1492.26        12.67 o
   3   6  10        784.63        765.49        10.96 o
   4   6  10         21.08         14.51         4.05 o
   5   6  10         69.00         65.81         5.04 o
   6   6  10         51.55         43.16         5.11 o
  -7   7  10          2.18         10.43        19.44 o
  -6   7  10        143.73        152.48         6.43 o
  -5   7  10         89.12         83.60         4.77 o
  -4   7  10         15.63         13.60         3.62 o
  -3   7  10         73.25         81.39         4.59 o
  -2   7  10        194.31        195.81         6.01 o
  -1   7  10        322.14        325.35        11.88 o
   0   7  10        108.91         89.74         4.75 o
   1   7  10         92.27         99.98         4.94 o
   2   7  10        344.05        351.58         7.16 o
   3   7  10        636.14        657.62        10.08 o
   4   7  10         44.20         53.68         6.03 o
   5   7  10         31.25         30.75         6.90 o
  -5   8  10         10.77         16.50        18.26 o
  -4   8  10          3.69          0.91         4.19 o
  -3   8  10         88.43         85.26         6.12 o
  -2   8  10        175.27        163.94         7.08 o
  -1   8  10         13.83          8.54         4.55 o
   0   8  10        134.17        134.15         5.95 o
   1   8  10        325.29        334.22         8.47 o
   2   8  10          2.30          1.18         4.66 o
   3   8  10          3.86          4.21         5.45 o
  -3   9  10        347.24        336.98        22.72 o
  -2   9  10        109.51        117.77        10.98 o
  -1   9  10         20.62         17.81         7.23 o
   0   9  10        210.53        202.15        10.24 o
   1   9  10        133.81        143.80         9.84 o
 -10   1  11         34.27         41.98         5.28 o
  -9   1  11        193.57        185.24         5.70 o
  -8   1  11       1248.77       1245.00        11.41 o
  -7   1  11        978.14        970.52         9.03 o
  -6   1  11        247.15        230.53         4.87 o
  -5   1  11       1095.80       1091.21         7.53 o
  -4   1  11       2237.56       2245.12        10.60 o
  -3   1  11       1670.18       1647.04         7.92 o
  -2   1  11        239.46        205.64         2.97 o
  -1   1  11        233.09        209.62         2.30 o
   0   1  11        773.46        724.63         4.30 o
   1   1  11        823.42        831.48         4.78 o
   2   1  11        237.40        225.41         3.29 o
   3   1  11          9.68          9.78         1.68 o
   4   1  11         32.98         37.22         3.66 o
   5   1  11          1.29          0.63         2.40 o
   6   1  11        127.02        130.54         4.13 o
   7   1  11          9.10         11.21         3.75 o
   8   1  11         50.05         49.08         5.48 o
  -9   2  11        554.87        553.10         8.68 o
  -8   2  11       1146.58       1141.87        11.03 o
  -7   2  11        752.41        746.06         7.66 o
  -6   2  11         43.16         38.02         2.70 o
  -5   2  11       2040.07       2037.78        10.87 o
  -4   2  11       3603.06       3573.04        16.35 o
  -3   2  11       7770.74       7671.45        28.00 o
  -2   2  11       1781.66       1852.17         8.94 o
  -1   2  11       2483.05       2484.79        10.19 o
   0   2  11       9711.98       9583.31        34.78 o
   1   2  11       9265.92       9165.82        33.37 o
   2   2  11       3070.26       3027.48        14.32 o
   3   2  11          3.01          2.88         1.77 o
   4   2  11       5320.15       5308.77        26.01 o
   5   2  11       5057.76       5060.88        27.27 o
   6   2  11       1500.72       1493.77        13.11 o
   7   2  11          9.09         11.91         4.03 o
   8   2  11        406.94        385.46         9.17 o
  -9   3  11       1357.02       1390.07        15.42 o
  -8   3  11       3274.86       3254.69        19.56 o
  -7   3  11       1880.36       1901.31        13.42 o
  -6   3  11         73.91         73.51         3.05 o
  -5   3  11       1466.55       1467.75         9.78 o
  -4   3  11       3797.55       3787.96        19.79 o
  -3   3  11       6360.03       6333.90        25.96 o
  -2   3  11        263.80        267.45         3.45 o
  -1   3  11        536.05        542.02         4.80 o
   0   3  11       1053.46       1050.11         6.29 o
   1   3  11       2801.97       2824.93        13.26 o
   2   3  11       1329.07       1295.49        13.62 o
   3   3  11          3.59          6.68         2.11 o
   4   3  11         46.07         45.35         2.93 o
   5   3  11        346.18        318.50         5.87 o
   6   3  11        110.61        110.40         5.21 o
   7   3  11         77.23         76.60         5.26 o
   8   3  11         16.62         16.84        11.90 o
  -9   4  11         76.14         77.23         8.10 o
  -8   4  11        164.75        160.32         5.17 o
  -7   4  11        455.90        450.69         7.50 o
  -6   4  11        209.68        176.88         4.58 o
  -5   4  11        104.30        113.12         3.71 o
  -4   4  11       3237.30       3225.03        17.88 o
  -3   4  11       3275.75       3206.36        17.74 o
  -2   4  11        821.74        783.48         7.08 o
  -1   4  11        100.92        112.60         3.90 o
   0   4  11       3270.37       3186.01        16.38 o
   1   4  11      10757.71      10887.78        48.20 o
   2   4  11       1003.18       1034.62         8.72 o
   3   4  11        227.65        231.75         5.55 o
   4   4  11       2955.79       2981.43        18.32 o
   5   4  11       2006.59       2064.86        14.82 o
   6   4  11        738.14        758.03        10.95 o
   7   4  11          0.11          4.47         4.95 o
  -8   5  11        190.70        190.16         6.49 o
  -7   5  11        205.34        217.62         5.88 o
  -6   5  11         23.13         25.45         3.41 o
  -5   5  11        714.97        696.91         7.64 o
  -4   5  11        245.77        248.83         4.86 o
  -3   5  11         50.14         59.49         3.31 o
  -2   5  11         29.03         30.94         2.60 o
  -1   5  11         39.84         40.96         2.74 o
   0   5  11        980.14        940.50         7.88 o
   1   5  11         48.16         47.37         2.65 o
   2   5  11         39.73         43.92         2.95 o
   3   5  11          8.51         11.01         2.92 o
   4   5  11         22.26         24.91         3.42 o
   5   5  11        110.70        111.89         5.42 o
   6   5  11          0.56         -0.04         4.25 o
   7   5  11         49.31         59.20        11.38 o
  -7   6  11         11.88         12.06         4.47 o
  -6   6  11        159.98        142.09         5.52 o
  -5   6  11        217.04        200.33         7.38 o
  -4   6  11        597.99        583.82         8.31 o
  -3   6  11         60.64         58.43         3.61 o
  -2   6  11        139.39        125.57         4.26 o
  -1   6  11        167.02        154.46         4.36 o
   0   6  11        246.16        233.16         5.01 o
   1   6  11        225.20        234.53         5.26 o
   2   6  11         41.32         42.68         3.93 o
   3   6  11         95.22         97.73         5.36 o
   4   6  11         53.52         41.91         5.57 o
   5   6  11         44.87         46.56         5.38 o
   6   6  11         20.53         20.81         6.70 o
  -6   7  11          4.83          0.07         4.33 o
  -5   7  11         67.64         71.07         4.72 o
  -4   7  11        386.76        401.99         8.97 o
  -3   7  11        252.64        244.78         6.57 o
  -2   7  11        532.27        483.34         8.79 o
  -1   7  11         35.34         35.57         4.50 o
   0   7  11        139.99        138.40         5.55 o
   1   7  11        406.26        394.00         8.20 o
   2   7  11        230.15        241.05         6.88 o
   3   7  11        107.64        109.50         5.48 o
   4   7  11         63.07         64.20         6.43 o
   5   7  11        176.29        186.90        16.64 o
  -5   8  11        425.81        461.43        20.57 o
  -4   8  11        626.69        616.52        10.55 o
  -3   8  11        764.26        750.49        13.01 o
  -2   8  11         62.79         63.59         5.81 o
  -1   8  11        246.51        274.70         8.47 o
   0   8  11       1388.13       1417.94        15.22 o
   1   8  11       1219.27       1245.39        16.71 o
   2   8  11        342.30        345.62        10.98 o
   3   8  11         76.61         90.77        11.88 o
  -1   9  11         70.53         73.21        13.27 o
   0   9  11        121.28        139.97        15.04 o
 -10   0  12        865.11        875.58        25.31 o
  -9   0  12       1495.41       1508.58        16.46 o
  -8   0  12        574.11        585.90        10.41 o
  -7   0  12        227.37        232.09         6.92 o
  -6   0  12       1487.96       1540.20        14.67 o
  -5   0  12       3048.72       3018.90        21.76 o
  -4   0  12       1089.36       1076.60         9.62 o
  -3   0  12         98.56         95.43         2.85 o
  -2   0  12       1147.65       1164.39         8.09 o
  -1   0  12        396.56        381.20         4.39 o
   0   0  12       1269.98       1378.77        10.20 o
   1   0  12        134.72        139.78         4.05 o
   2   0  12         32.29         33.73         2.51 o
   3   0  12         26.12         35.32         5.04 o
   4   0  12        134.54        134.18         5.35 o
   5   0  12          2.90          3.43         3.21 o
   6   0  12         65.61         64.10         4.76 o
   7   0  12        106.28        109.99         6.69 o
   8   0  12        430.89        390.86        13.80 o
 -10   1  12        407.48        406.54        17.19 o
  -9   1  12        750.27        788.28        12.13 o
  -8   1  12        413.57        411.55         7.55 o
  -7   1  12        237.44        241.18         5.85 o
  -6   1  12       2799.82       2812.42        16.45 o
  -5   1  12       6626.49       6697.11        31.36 o
  -4   1  12       3106.13       3084.98        13.70 o
  -3   1  12         52.37         59.79         1.84 o
  -2   1  12       8835.21       8829.58        28.67 o
  -1   1  12      12004.31      11905.70        41.14 o
   0   1  12       5468.36       5308.06        19.70 o
   1   1  12        451.18        457.65         4.43 o
   2   1  12       2349.52       2326.68        12.91 o
   3   1  12       7756.48       7748.12        35.44 o
   4   1  12       3411.30       3382.68        18.39 o
   5   1  12        281.40        294.66         5.61 o
   6   1  12        102.78         96.40         3.91 o
   7   1  12        976.37        975.81        10.68 o
   8   1  12        720.05        723.42        16.64 o
  -9   2  12        313.53        344.15         8.11 o
  -8   2  12         52.31         49.23         3.99 o
  -7   2  12         39.97         31.57         3.29 o
  -6   2  12        330.26        313.22         7.70 o
  -5   2  12        558.54        572.14         5.44 o
  -4   2  12        419.26        440.61         4.50 o
  -3   2  12         66.62         72.15         2.05 o
  -2   2  12        487.07        491.82         4.24 o
  -1   2  12        850.03        871.21         5.29 o
   0   2  12         34.35         29.88         1.58 o
   1   2  12         62.72         55.08         1.96 o
   2   2  12         80.53         79.11         2.36 o
   3   2  12        498.22        491.87         5.27 o
   4   2  12        336.39        324.62         5.02 o
   5   2  12         14.71         20.96         2.94 o
   6   2  12         20.87         22.41         3.69 o
   7   2  12         20.17         25.54         4.42 o
   8   2  12         18.91         18.84         8.06 o
  -9   3  12          6.70         13.74         4.23 o
  -8   3  12         12.04         12.89         3.41 o
  -7   3  12        107.71        105.78         4.23 o
  -6   3  12        231.96        223.01         4.45 o
  -5   3  12          2.02          2.54         2.15 o
  -4   3  12        160.93        170.33         4.53 o
  -3   3  12          2.27          3.44         1.65 o
  -2   3  12        398.04        408.10         4.06 o
  -1   3  12         48.81         51.44         2.14 o
   0   3  12         10.06         12.23         1.50 o
   1   3  12        312.71        295.76         4.16 o
   2   3  12        159.69        160.67         3.55 o
   3   3  12        940.39        910.75         8.30 o
   4   3  12         94.36         83.98         3.52 o
   5   3  12          6.60          5.24         2.89 o
   6   3  12         68.48         69.31         4.83 o
   7   3  12          8.96         11.57         4.35 o
  -9   4  12        371.76        353.77        19.99 o
  -8   4  12        187.64        182.27         5.52 o
  -7   4  12         12.56         19.09         3.36 o
  -6   4  12          7.27         10.20         2.91 o
  -5   4  12        374.56        358.33         5.43 o
  -4   4  12        791.51        765.84         6.93 o
  -3   4  12         11.98         13.90         2.54 o
  -2   4  12          1.19          4.03         2.04 o
  -1   4  12          1.46          1.68         1.82 o
   0   4  12        131.86        136.69         3.15 o
   1   4  12        705.22        684.49         7.01 o
   2   4  12          1.78          2.77         2.27 o
   3   4  12          2.28          3.47         2.43 o
   4   4  12        218.77        195.48         4.89 o
   5   4  12         90.30         96.91         4.29 o
   6   4  12        229.99        243.17        11.46 o
   7   4  12         22.46         22.82         7.27 o
  -8   5  12        179.84        172.70        11.74 o
  -7   5  12        230.41        217.65         5.97 o
  -6   5  12       2441.87       2462.44        15.89 o
  -5   5  12       4374.37       4387.12        23.06 o
  -4   5  12       1228.67       1262.95        10.56 o
  -3   5  12         40.20         35.47         3.08 o
  -2   5  12       3276.15       3350.15        20.03 o
  -1   5  12       7761.10       7824.49        39.07 o
   0   5  12       2964.39       3025.07        17.94 o
   1   5  12        142.67        127.33         4.20 o
   2   5  12       2431.43       2423.38        15.78 o
   3   5  12       1999.35       2026.85        15.37 o
   4   5  12       1716.94       1714.89        15.64 o
   5   5  12        668.84        651.78        10.34 o
   6   5  12        105.66        106.77         6.00 o
  -7   6  12          2.03         -0.93         4.29 o
  -6   6  12        444.52        440.12        10.34 o
  -5   6  12        650.60        663.98         9.33 o
  -4   6  12        346.13        347.44         6.82 o
  -3   6  12         22.55         20.15         3.23 o
  -2   6  12         94.62         93.59         4.23 o
  -1   6  12       1101.73       1053.98         9.83 o
   0   6  12         87.37         90.41         3.77 o
   1   6  12        105.00         99.05         3.98 o
   2   6  12         36.87         36.43         3.93 o
   3   6  12         24.98         21.37         4.40 o
   4   6  12          2.94          1.61         4.27 o
   5   6  12         21.84         19.29         5.12 o
  -6   7  12        157.33        162.94         8.86 o
  -5   7  12        944.69        954.20        11.46 o
  -4   7  12        404.54        388.75         7.80 o
  -3   7  12          0.57          3.17         3.87 o
  -2   7  12        566.60        575.19         9.52 o
  -1   7  12       1319.91       1373.19        15.42 o
   0   7  12        810.10        819.97        10.12 o
   1   7  12         16.74         16.80         3.61 o
   2   7  12        228.26        240.20         6.97 o
   3   7  12        773.97        781.89        11.37 o
   4   7  12        377.31        361.34        18.16 o
  -4   8  12         22.49         27.91         9.09 o
  -3   8  12        103.10         85.42         6.46 o
  -2   8  12        303.23        280.25         8.80 o
  -1   8  12         40.86         55.41         5.54 o
   0   8  12          0.98         -4.70         5.22 o
   1   8  12        148.54        158.46         7.44 o
   2   8  12        138.73        133.61         8.22 o
  -9   1  13          4.62          2.93         3.57 o
  -8   1  13         19.91         19.24         3.50 o
  -7   1  13          3.10          4.09         2.75 o
  -6   1  13        111.80        100.42         3.63 o
  -5   1  13         12.04         14.45         2.18 o
  -4   1  13         67.09         71.72         2.40 o
  -3   1  13        270.50        268.69         3.96 o
  -2   1  13        179.95        171.24         2.59 o
  -1   1  13         30.07         33.66         1.69 o
   0   1  13        304.26        307.29         3.07 o
   1   1  13         21.00         14.43         1.54 o
   2   1  13        629.16        611.49         5.78 o
   3   1  13        526.43        513.89         6.32 o
   4   1  13        168.70        153.14         3.89 o
   5   1  13        147.09        146.13         4.45 o
   6   1  13        254.49        267.13         5.67 o
   7   1  13        103.57         97.08         4.79 o
  -9   2  13         41.70         45.67         4.38 o
  -8   2  13        886.05        901.11        10.18 o
  -7   2  13       4123.64       4146.80        23.99 o
  -6   2  13       4251.82       4297.42        21.50 o
  -5   2  13        555.92        536.35         5.45 o
  -4   2  13       1111.71       1110.89         7.33 o
  -3   2  13       7572.45       7492.94        28.60 o
  -2   2  13       8890.96       8901.70        32.22 o
  -1   2  13       3197.45       3168.64        13.71 o
   0   2  13          6.68          7.87         1.43 o
   1   2  13       5794.61       5815.83        24.85 o
   2   2  13       5855.83       5810.58        25.11 o
   3   2  13       3335.84       3312.07        17.00 o
   4   2  13          0.52          1.12         2.41 o
   5   2  13        357.44        363.18         6.96 o
   6   2  13       1336.17       1339.45        12.87 o
   7   2  13        907.83        912.46        13.32 o
  -9   3  13        101.98        113.21         7.62 o
  -8   3  13         56.94         64.33         4.46 o
  -7   3  13        469.91        464.06         6.83 o
  -6   3  13         81.15         82.30         3.32 o
  -5   3  13         24.13         24.66         2.69 o
  -4   3  13         29.41         29.96         2.36 o
  -3   3  13        335.26        347.56         4.65 o
  -2   3  13        512.88        511.71         5.31 o
  -1   3  13        487.09        459.59         4.41 o
   0   3  13         90.98         92.13         3.41 o
   1   3  13        560.98        561.68        10.25 o
   2   3  13       1991.56       1993.71        13.27 o
   3   3  13        705.69        704.94         7.48 o
   4   3  13         50.39         46.08         3.26 o
   5   3  13        754.26        731.16         9.88 o
   6   3  13        939.09        936.60        11.30 o
   7   3  13        436.55        450.83         9.94 o
  -8   4  13        541.49        550.81         8.44 o
  -7   4  13       1953.51       1976.11        14.41 o
  -6   4  13       1069.10       1108.96         9.98 o
  -5   4  13        729.02        723.20         7.35 o
  -4   4  13        716.23        726.41         7.36 o
  -3   4  13       3146.28       3224.96        18.40 o
  -2   4  13       3812.62       3877.51        20.80 o
  -1   4  13        977.70        943.00         7.91 o
   0   4  13        188.55        173.35         4.66 o
   1   4  13       1009.50       1012.49         9.49 o
   2   4  13       2408.27       2417.90        15.58 o
   3   4  13       1599.33       1579.49        13.01 o
   4   4  13          7.29          7.66         2.96 o
   5   4  13        270.24        283.60         8.89 o
   6   4  13        667.55        686.39        12.20 o
   7   4  13        254.07        236.25        20.27 o
  -8   5  13         69.93         49.57         8.02 o
  -7   5  13         57.54         52.20         4.01 o
  -6   5  13        142.69        142.55         4.71 o
  -5   5  13        220.70        198.63         4.96 o
  -4   5  13        354.91        287.08         6.80 o
  -3   5  13        294.04        271.03         5.74 o
  -2   5  13         64.41         60.92         3.43 o
  -1   5  13        382.82        384.42         8.51 o
   0   5  13        342.07        309.00         6.16 o
   1   5  13         13.44         14.58         2.97 o
   2   5  13        157.92        159.36         4.55 o
   3   5  13        185.21        193.12         5.46 o
   4   5  13        145.50        145.34         6.09 o
   5   5  13          6.27          4.88         4.56 o
   6   5  13        101.77        119.87        16.36 o
  -7   6  13        298.75        288.88        11.75 o
  -6   6  13          1.94          3.94         3.95 o
  -5   6  13         22.06         19.16         3.94 o
  -4   6  13        132.59        140.94         4.79 o
  -3   6  13        460.04        473.12         7.55 o
  -2   6  13        165.38        167.65         5.45 o
  -1   6  13         42.49         31.90         3.26 o
   0   6  13         46.28         45.15         3.70 o
   1   6  13         25.07         23.43         3.47 o
   2   6  13        562.16        529.10         9.02 o
   3   6  13         49.44         44.96         4.92 o
   4   6  13         69.78         61.53         5.46 o
   5   6  13          1.05          1.02         7.74 o
  -6   7  13         45.24         39.23        13.31 o
  -5   7  13        168.19        160.66         6.06 o
  -4   7  13        140.01        126.14         5.47 o
  -3   7  13         16.59         19.35         4.34 o
  -2   7  13         38.86         34.71         4.44 o
  -1   7  13         18.60         16.83         4.08 o
   0   7  13        206.96        200.51         6.56 o
   1   7  13        244.33        260.80         7.25 o
   2   7  13        135.52        121.65         5.83 o
   3   7  13         10.37         12.46         4.44 o
   4   7  13         51.05         47.31        12.05 o
  -4   8  13        211.20        203.41        17.91 o
  -3   8  13       1032.35       1044.06        20.37 o
  -2   8  13       1206.61       1274.06        16.24 o
  -1   8  13        548.95        549.62        11.40 o
   0   8  13         94.57         99.83         7.43 o
   1   8  13        601.22        614.01        31.17 o
   2   8  13        623.19        618.15        37.61 o
  -9   0  14         34.28         27.80         5.18 o
  -8   0  14          2.56          5.54         4.35 o
  -7   0  14        196.71        174.72         6.53 o
  -6   0  14         55.72         42.75         4.21 o
  -5   0  14        703.98        703.42        10.24 o
  -4   0  14       1773.13       1767.52        14.44 o
  -3   0  14       1612.62       1637.94        12.25 o
  -2   0  14          5.82          4.50         1.96 o
  -1   0  14        901.98        865.65         7.99 o
   0   0  14       4221.27       4145.11        34.49 o
   1   0  14       3712.68       3626.30        22.63 o
   2   0  14        502.23        544.84         8.54 o
   3   0  14        286.28        256.32         8.28 o
   4   0  14       3435.13       3506.79        29.05 o
   5   0  14       1348.15       1383.50        21.05 o
   6   0  14        609.80        611.51        10.71 o
   7   0  14         20.03         27.06         5.70 o
  -9   1  14       1018.40       1022.70        10.98 o
  -8   1  14       2882.83       2942.78        18.65 o
  -7   1  14       1771.48       1775.27        12.58 o
  -6   1  14          7.12          9.51         2.63 o
  -5   1  14       3144.04       3147.17        16.80 o
  -4   1  14       5496.40       5491.34        23.93 o
  -3   1  14       7629.75       7691.03        27.68 o
  -2   1  14        380.14        374.57         3.81 o
  -1   1  14       2597.42       2593.05        12.99 o
   0   1  14       6000.16       5890.07        25.11 o
   1   1  14       4605.97       4557.06        20.14 o
   2   1  14        354.70        346.18         4.75 o
   3   1  14        188.39        176.20         6.39 o
   4   1  14       1708.27       1655.07        12.15 o
   5   1  14        668.15        653.52         7.70 o
   6   1  14        158.78        165.51         4.96 o
   7   1  14          1.20          1.14         3.64 o
  -9   2  14         65.98         62.57         4.60 o
  -8   2  14          7.55          4.03         3.54 o
  -7   2  14         11.54         11.47         3.38 o
  -6   2  14         53.33         49.06         3.37 o
  -5   2  14          2.88          2.02         2.14 o
  -4   2  14        469.16        446.88         4.82 o
  -3   2  14        146.11        139.83         3.22 o
  -2   2  14        612.09        589.75         4.79 o
  -1   2  14        345.81        346.00         3.93 o
   0   2  14        911.00        905.80         6.91 o
   1   2  14        827.29        827.97         6.81 o
   2   2  14         11.95         14.40         1.94 o
   3   2  14         10.73         10.71         2.17 o
   4   2  14        447.81        425.40         6.62 o
   5   2  14        515.36        537.34         8.25 o
   6   2  14         81.23         92.67         4.94 o
   7   2  14         76.22         64.46         5.98 o
  -9   3  14         13.04          7.69        13.15 o
  -8   3  14        122.40        113.57         5.47 o
  -7   3  14         20.20         11.12         3.56 o
  -6   3  14         37.01         36.53         3.31 o
  -5   3  14        133.00        118.88         3.54 o
  -4   3  14         10.44         14.67         3.49 o
  -3   3  14        140.74        133.10         3.59 o
  -2   3  14         90.43         89.61         2.39 o
  -1   3  14        231.91        232.81         3.35 o
   0   3  14         10.29         14.77         2.10 o
   1   3  14          8.45         11.40         2.50 o
   2   3  14         40.71         40.38         2.89 o
   3   3  14         92.69         87.48         3.93 o
   4   3  14          0.75          4.07         2.83 o
   5   3  14          6.66          4.20         3.44 o
   6   3  14          2.66          6.94         3.83 o
   7   3  14         57.04         59.74         9.41 o
  -8   4  14         17.67         17.33         4.20 o
  -7   4  14         10.80         20.62         3.61 o
  -6   4  14         58.14         50.95         3.45 o
  -5   4  14        682.08        641.79         7.21 o
  -4   4  14        561.43        559.92         6.80 o
  -3   4  14         43.41         47.38         3.09 o
  -2   4  14         23.39         30.95         2.71 o
  -1   4  14        483.61        488.39         6.01 o
   0   4  14       2190.47       2152.02        13.42 o
   1   4  14        435.63        449.85         6.76 o
   2   4  14          5.17          7.07         2.69 o
   3   4  14         77.68         72.14         4.00 o
   4   4  14        573.49        579.83         9.02 o
   5   4  14        715.02        694.58        10.55 o
   6   4  14         96.36         83.03         6.27 o
  -7   5  14        911.60        901.09        10.61 o
  -6   5  14         23.37         27.62         3.56 o
  -5   5  14        763.54        786.94         8.65 o
  -4   5  14       3957.60       3970.42        22.60 o
  -3   5  14       2361.62       2322.72        16.35 o
  -2   5  14        101.90        106.11         4.34 o
  -1   5  14        263.90        278.48         5.56 o
   0   5  14       2485.62       2480.14        16.37 o
   1   5  14       2964.72       2987.51        20.33 o
   2   5  14        608.78        603.95         8.42 o
   3   5  14        154.61        151.83         5.24 o
   4   5  14        367.94        358.50         8.23 o
   5   5  14        538.35        529.59        12.56 o
  -7   6  14          8.13         10.14         7.67 o
  -6   6  14          8.30          1.27         4.04 o
  -5   6  14          3.93          7.73         3.56 o
  -4   6  14        598.07        580.96         8.27 o
  -3   6  14        830.73        806.81        10.09 o
  -2   6  14          2.65          2.76         3.30 o
  -1   6  14        605.36        616.70         8.55 o
   0   6  14        840.04        884.52        10.20 o
   1   6  14        938.96        969.13        10.69 o
   2   6  14        181.15        171.14         6.13 o
   3   6  14        205.16        207.35        11.16 o
   4   6  14       1001.34       1027.18        14.39 o
   5   6  14        361.61        375.37        23.40 o
  -5   7  14        520.80        511.17        11.28 o
  -4   7  14        709.92        755.98        11.02 o
  -3   7  14        939.33        980.92        13.19 o
  -2   7  14         30.51         30.90         4.78 o
  -1   7  14        443.71        455.42         8.43 o
   0   7  14        909.98        911.89        12.03 o
   1   7  14        607.30        617.23        10.22 o
   2   7  14          0.37         -0.33         4.24 o
   3   7  14         44.94         43.13         6.41 o
  -3   8  14         12.31         16.01        11.60 o
  -2   8  14         13.70          8.91        10.73 o
  -1   8  14         94.03         78.70        14.19 o
   0   8  14          2.20          2.59        10.97 o
   1   8  14         29.88          3.03        13.20 o
  -9   1  15         71.49         74.10         6.79 o
  -8   1  15          1.11          3.08         3.48 o
  -7   1  15        122.72        119.02         4.64 o
  -6   1  15        990.78        962.45         8.83 o
  -5   1  15        281.14        279.27         5.29 o
  -4   1  15         11.39         11.00         2.14 o
  -3   1  15        171.98        182.71         3.50 o
  -2   1  15       1191.65       1197.97         7.59 o
  -1   1  15       2499.36       2534.17        12.32 o
   0   1  15        694.15        703.64         6.09 o
   1   1  15         12.15         23.57         2.44 o
   2   1  15        308.52        314.93         4.76 o
   3   1  15       1518.85       1519.60        10.85 o
   4   1  15       1033.97        995.89         9.02 o
   5   1  15         90.30         87.88         3.96 o
   6   1  15        125.34        111.74         4.59 o
   7   1  15        342.77        327.42        11.97 o
  -9   2  15       1302.08       1351.27        24.61 o
  -8   2  15        311.14        296.95         6.63 o
  -7   2  15        755.41        768.65         9.04 o
  -6   2  15       2382.23       2409.38        17.52 o
  -5   2  15       3299.64       3288.50        17.95 o
  -4   2  15        729.05        716.65         6.03 o
  -3   2  15        132.57        133.76         3.00 o
  -2   2  15       3662.23       3713.94        15.71 o
  -1   2  15       1859.91       1849.47         9.26 o
   0   2  15        282.92        269.32         4.48 o
   1   2  15         23.82         23.25         2.22 o
   2   2  15        181.70        176.24         4.66 o
   3   2  15        685.46        657.42         6.66 o
   4   2  15         36.76         36.00         3.56 o
   5   2  15         60.40         67.33         4.38 o
   6   2  15         45.82         50.05         4.58 o
  -8   3  15         11.41         10.93         4.24 o
  -7   3  15        172.90        170.87         5.66 o
  -6   3  15       1118.13       1102.00        10.96 o
  -5   3  15       1998.45       2005.20        12.24 o
  -4   3  15        520.43        491.70         6.01 o
  -3   3  15        111.21        115.30         3.19 o
  -2   3  15       2561.14       2582.09        11.71 o
  -1   3  15       4061.07       4093.74        17.61 o
   0   3  15       2111.10       2091.83        14.08 o
   1   3  15         55.30         59.26         3.48 o
   2   3  15       1617.36       1614.38        12.17 o
   3   3  15       2676.63       2722.52        27.57 o
   4   3  15       2589.58       2635.94        20.50 o
   5   3  15         41.97         51.95         4.30 o
   6   3  15        265.12        261.57         7.07 o
  -8   4  15         93.94         89.84         8.86 o
  -7   4  15        120.95        115.13         4.98 o
  -6   4  15       1814.76       1803.69        12.30 o
  -5   4  15       2115.11       2134.70        14.29 o
  -4   4  15        282.32        296.54         5.83 o
  -3   4  15        297.31        277.97         5.44 o
  -2   4  15       1703.40       1687.15        12.10 o
  -1   4  15       1694.20       1706.08        11.76 o
   0   4  15        394.91        398.44         6.16 o
   1   4  15        281.05        255.41         7.30 o
   2   4  15        562.50        530.31         7.28 o
   3   4  15        272.12        274.54         7.63 o
   4   4  15         10.18         15.10         3.62 o
   5   4  15          3.06          6.46         4.14 o
  -7   5  15          7.08          8.91         4.05 o
  -6   5  15         39.60         35.64         3.83 o
  -5   5  15         97.61         89.38         4.36 o
  -4   5  15        117.18        107.14         4.39 o
  -3   5  15         21.69         16.78         3.29 o
  -2   5  15         32.99         33.41         3.51 o
  -1   5  15          7.81         10.60         3.16 o
   0   5  15        185.28        174.22         5.17 o
   1   5  15        175.38        163.66         5.22 o
   2   5  15        211.68        208.63         5.76 o
   3   5  15         49.12         57.19         4.25 o
   4   5  15         54.30         60.25         5.01 o
   5   5  15          5.68         15.05         8.73 o
  -6   6  15         12.14         14.49         5.05 o
  -5   6  15          8.36         14.59         3.79 o
  -4   6  15        337.01        349.55         6.91 o
  -3   6  15         99.09         82.94         4.68 o
  -2   6  15          5.41          4.81         3.45 o
  -1   6  15         42.37         34.44         4.17 o
   0   6  15         70.10         67.44         4.75 o
   1   6  15        468.11        447.74         9.66 o
   2   6  15         13.87         18.89         4.29 o
   3   6  15          6.53          4.26         4.72 o
   4   6  15         41.69         46.41         8.27 o
  -5   7  15        375.82        371.46        21.58 o
  -4   7  15         59.99         65.93         5.41 o
  -3   7  15        324.26        310.53        11.03 o
  -2   7  15        923.05        915.92        12.47 o
  -1   7  15        642.22        690.42        10.82 o
   0   7  15        174.99        179.24         7.49 o
   1   7  15          0.25         -0.42         4.21 o
   2   7  15        464.75        460.99        12.79 o
  -9   0  16         20.23         30.20        12.67 o
  -8   0  16        786.48        848.96        24.03 o
  -7   0  16       2318.22       2353.31        22.52 o
  -6   0  16       1836.89       1832.45        18.52 o
  -5   0  16        777.95        779.09        11.22 o
  -4   0  16        576.23        578.00         7.69 o
  -3   0  16       7398.20       7366.70        43.13 o
  -2   0  16      11429.05      11538.70        69.55 o
  -1   0  16       1366.13       1340.48        14.59 o
   0   0  16        973.25       1021.28         9.99 o
   1   0  16       4377.06       4301.70        26.77 o
   2   0  16       7068.50       6938.60        49.48 o
   3   0  16       3457.34       3497.11        29.06 o
   4   0  16        532.28        488.50         9.33 o
   5   0  16       1287.85       1294.08        14.96 o
   6   0  16       1310.53       1355.46        16.18 o
  -9   1  16          0.00          0.19         6.90 o
  -8   1  16        456.69        478.43         8.16 o
  -7   1  16        905.64        923.44         9.92 o
  -6   1  16        406.94        415.60         6.70 o
  -5   1  16          0.64          3.26         2.68 o
  -4   1  16        239.26        229.03         4.82 o
  -3   1  16        675.19        675.52         5.83 o
  -2   1  16        126.80        128.15         3.55 o
  -1   1  16          8.48          8.43         1.89 o
   0   1  16          2.68          3.41         1.91 o
   1   1  16         80.98         82.36         3.08 o
   2   1  16          7.69          8.34         2.37 o
   3   1  16         24.65         20.51         2.74 o
   4   1  16         20.93         20.02         3.03 o
   5   1  16         74.15         66.98         3.92 o
   6   1  16         41.49         48.36         4.34 o
  -8   2  16         10.29         20.65         4.25 o
  -7   2  16        262.19        270.90         6.71 o
  -6   2  16        639.88        623.77         8.70 o
  -5   2  16        196.82        173.41         4.29 o
  -4   2  16        459.24        469.93         5.57 o
  -3   2  16        348.68        349.12         5.32 o
  -2   2  16       1110.28       1107.00         7.67 o
  -1   2  16        640.21        618.57         5.49 o
   0   2  16          4.25          4.62         2.18 o
   1   2  16       1532.26       1503.17        10.19 o
   2   2  16        861.10        878.29         8.09 o
   3   2  16         64.90         66.81         4.03 o
   4   2  16         33.62         27.86         3.66 o
   5   2  16        183.03        175.21         5.89 o
   6   2  16        309.62        310.80         9.10 o
  -8   3  16         10.84          9.21         4.97 o
  -7   3  16          1.25          3.23         3.79 o
  -6   3  16          0.36         -0.12         3.16 o
  -5   3  16         59.42         48.88         3.09 o
  -4   3  16         38.78         26.21         2.55 o
  -3   3  16         23.68         21.66         2.36 o
  -2   3  16         12.95         10.87         2.01 o
  -1   3  16         65.38         58.09         2.86 o
   0   3  16        243.89        217.47         4.91 o
   1   3  16         10.67         10.57         2.70 o
   2   3  16          6.95          9.97         2.88 o
   3   3  16         60.65         57.66         3.97 o
   4   3  16         76.12         78.63         4.93 o
   5   3  16          0.64          5.48         4.25 o
   6   3  16          3.11          8.83         6.29 o
  -8   4  16        355.11        331.83        21.70 o
  -7   4  16        624.55        619.69         9.75 o
  -6   4  16        596.83        568.74         7.71 o
  -5   4  16          1.12         -0.38         3.00 o
  -4   4  16        775.73        737.06         8.47 o
  -3   4  16       1602.98       1627.57        12.28 o
  -2   4  16       1428.34       1440.85        12.61 o
  -1   4  16        327.56        327.53         6.10 o
   0   4  16        281.09        275.33         6.07 o
   1   4  16       1305.30       1308.33        11.18 o
   2   4  16       1405.88       1404.65        12.74 o
   3   4  16        312.34        321.78         6.97 o
   4   4  16          0.29         -1.04         3.75 o
   5   4  16        232.12        216.39         7.34 o
  -7   5  16        535.35        548.32        14.14 o
  -6   5  16        243.52        256.11         6.14 o
  -5   5  16         54.04         54.06         4.12 o
  -4   5  16         59.18         66.97         4.04 o
  -3   5  16        477.20        492.86         7.78 o
  -2   5  16        100.30        102.32         4.62 o
  -1   5  16         57.76         49.23         3.97 o
   0   5  16          1.11          4.45         3.27 o
   1   5  16         10.61          8.85         3.49 o
   2   5  16         55.40         51.48         4.15 o
   3   5  16          1.78          7.01         3.93 o
   4   5  16          0.62          4.37         4.27 o
  -6   6  16        516.80        544.65        24.14 o
  -5   6  16         92.89         86.69         4.83 o
  -4   6  16        447.55        483.15         8.42 o
  -3   6  16       1342.79       1401.54        13.76 o
  -2   6  16       2003.76       2050.66        16.75 o
  -1   6  16        507.35        531.82         9.51 o
   0   6  16        247.80        283.43         7.54 o
   1   6  16       1268.87       1365.28        12.47 o
   2   6  16       1715.43       1713.40        16.85 o
   3   6  16        403.41        442.82        25.95 o
  -4   7  16         92.11         63.67         9.90 o
  -3   7  16         39.44         37.89         7.43 o
  -2   7  16         40.40         43.90         5.14 o
  -1   7  16          5.04          1.81         4.32 o
   0   7  16        101.23         94.23         7.00 o
   1   7  16         60.27         43.17         7.36 o
   2   7  16         76.51         61.30        16.59 o
  -8   1  17        581.91        613.68         9.84 o
  -7   1  17        583.14        571.87         9.06 o
  -6   1  17         63.11         60.08         4.02 o
  -5   1  17       1900.32       1877.09        13.09 o
  -4   1  17       1780.04       1795.05        11.11 o
  -3   1  17       1231.07       1230.39         9.04 o
  -2   1  17         69.42         70.09         3.04 o
  -1   1  17        861.70        859.25         7.35 o
   0   1  17       2135.65       2076.94        12.44 o
   1   1  17        921.50        905.69         8.16 o
   2   1  17         21.93         26.40         3.16 o
   3   1  17         97.27         84.12         3.63 o
   4   1  17        898.30        903.70         9.11 o
   5   1  17         74.70         78.79         4.24 o
   6   1  17        100.00        100.93         6.28 o
  -8   2  17        191.00        195.22         6.99 o
  -7   2  17        173.31        173.48         5.91 o
  -6   2  17         18.93         15.15         3.64 o
  -5   2  17         47.54         44.01         3.31 o
  -4   2  17          4.49          5.37         2.22 o
  -3   2  17        141.30        129.55         3.47 o
  -2   2  17          4.22          4.28         1.86 o
  -1   2  17          2.22          4.66         2.01 o
   0   2  17        216.29        217.68         4.54 o
   1   2  17         60.39         61.14         2.99 o
   2   2  17         41.58         40.86         3.32 o
   3   2  17         51.79         50.06         3.98 o
   4   2  17        347.19        357.27         8.07 o
   5   2  17        410.18        436.40         9.49 o
   6   2  17         61.84         60.48         7.74 o
  -8   3  17       1786.71       1789.74        45.03 o
  -7   3  17        684.90        655.17         9.65 o
  -6   3  17        118.79        115.93         4.55 o
  -5   3  17       2848.16       2893.64        16.31 o
  -4   3  17       5614.51       5700.81        24.71 o
  -3   3  17       2336.67       2393.11        12.81 o
  -2   3  17          8.19         13.07         2.28 o
  -1   3  17       2772.63       2816.55        16.74 o
   0   3  17       5103.03       5181.59        28.44 o
   1   3  17       2600.45       2648.90        17.31 o
   2   3  17        114.16        110.29         4.32 o
   3   3  17        323.92        323.67         8.24 o
   4   3  17       1559.78       1568.32        15.55 o
   5   3  17       1088.64       1131.21        13.82 o
  -7   4  17         24.54         32.75         5.31 o
  -6   4  17         24.65         18.85         4.00 o
  -5   4  17         71.39         65.70         3.95 o
  -4   4  17         60.19         68.15         3.77 o
  -3   4  17         20.80         30.53         3.12 o
  -2   4  17        237.88        199.05         6.94 o
  -1   4  17         11.55          8.73         3.18 o
   0   4  17          1.70          3.58         3.13 o
   1   4  17        278.08        283.15         6.01 o
   2   4  17         27.33         27.20         3.54 o
   3   4  17         14.13         19.07         3.87 o
   4   4  17        278.69        289.16         7.79 o
   5   4  17        128.62        131.85        10.54 o
  -6   5  17          2.90          6.09         3.98 o
  -5   5  17         69.88         78.32         4.59 o
  -4   5  17        378.60        376.73         7.14 o
  -3   5  17        355.76        354.03         6.97 o
  -2   5  17         17.30         11.92         3.95 o
  -1   5  17        264.88        276.86         7.84 o
   0   5  17        271.76        296.92         8.32 o
   1   5  17        217.84        229.33         6.20 o
   2   5  17          7.04          4.88         3.72 o
   3   5  17         82.32         76.91         5.36 o
   4   5  17        187.60        191.20        10.07 o
  -5   6  17        228.85        196.76         8.20 o
  -4   6  17         18.26         15.77         4.09 o
  -3   6  17          1.35         -1.30         3.62 o
  -2   6  17         57.18         53.13         4.95 o
  -1   6  17        149.29        124.71         6.42 o
   0   6  17        111.36        112.31         5.82 o
   1   6  17         12.22         13.71         3.79 o
   2   6  17         76.09         68.54         5.71 o
   3   6  17         43.09         27.24        15.26 o
  -3   7  17        316.98        320.62        14.58 o
  -2   7  17          6.50          4.60         6.22 o
  -1   7  17        276.90        266.89        12.70 o
   0   7  17        485.76        452.99        21.90 o
  -8   0  18         73.67         69.22        11.08 o
  -7   0  18       1236.64       1290.83        22.76 o
  -6   0  18       4537.56       4645.05        40.10 o
  -5   0  18       2386.62       2422.33        22.08 o
  -4   0  18         23.28         20.97         4.08 o
  -3   0  18         14.31         11.25         3.69 o
  -2   0  18       5646.79       5794.62        43.82 o
  -1   0  18       3826.22       3846.62        31.45 o
   0   0  18        530.05        552.70         8.97 o
   1   0  18         67.65         57.99         5.79 o
   2   0  18        741.01        762.91        11.69 o
   3   0  18       1470.65       1512.71        17.39 o
   4   0  18        809.23        801.30        12.03 o
   5   0  18         10.94          8.79         4.79 o
  -8   1  18          1.19         -2.87         7.92 o
  -7   1  18         49.26         42.88         4.62 o
  -6   1  18         13.06         15.93         3.64 o
  -5   1  18        129.82        128.30         4.40 o
  -4   1  18        201.89        187.24         4.46 o
  -3   1  18          5.09          4.78         2.53 o
  -2   1  18        212.24        215.93         5.93 o
  -1   1  18       1104.42       1097.62         9.34 o
   0   1  18        844.98        829.92         8.18 o
   1   1  18          2.04          0.86         2.53 o
   2   1  18        605.69        593.64         8.17 o
   3   1  18        885.99        900.47         9.71 o
   4   1  18        794.34        784.42         8.84 o
   5   1  18          7.80          5.87         3.80 o
  -8   2  18          0.70          4.44        12.04 o
  -7   2  18         93.47         85.68         5.07 o
  -6   2  18        275.39        279.16         6.28 o
  -5   2  18        832.37        862.24         9.25 o
  -4   2  18        174.34        175.25         4.63 o
  -3   2  18        410.28        391.51         5.47 o
  -2   2  18        527.32        529.44         6.48 o
  -1   2  18        488.26        498.10         6.00 o
   0   2  18        356.35        352.83         5.82 o
   1   2  18         37.75         37.16         2.95 o
   2   2  18        573.93        564.58         8.48 o
   3   2  18        272.71        275.64         6.73 o
   4   2  18         15.39         18.61         4.40 o
   5   2  18          0.81          8.75         4.76 o
  -7   3  18          3.07          4.85         3.86 o
  -6   3  18        128.18        111.83         4.63 o
  -5   3  18          4.13          9.12         2.99 o
  -4   3  18         38.71         28.84         2.97 o
  -3   3  18        145.09        130.97         4.01 o
  -2   3  18         50.96         38.77         3.19 o
  -1   3  18          1.35          0.84         2.66 o
   0   3  18         37.39         38.11         3.44 o
   1   3  18         90.95         84.42         4.53 o
   2   3  18          1.97          0.92         3.36 o
   3   3  18        109.55        111.34         6.83 o
   4   3  18         11.87         14.06         4.49 o
   5   3  18          4.46         11.15        11.65 o
  -6   4  18        954.60        957.89        10.76 o
  -5   4  18        657.47        646.97         8.78 o
  -4   4  18        127.31        124.28         4.53 o
  -3   4  18        121.71        124.48         4.75 o
  -2   4  18        568.69        568.89         9.91 o
  -1   4  18       1019.44       1029.77        12.03 o
   0   4  18        334.61        310.40         6.79 o
   1   4  18          7.87          8.57         3.26 o
   2   4  18        187.36        176.20         5.50 o
   3   4  18        398.14        406.33         8.17 o
   4   4  18        145.74        127.89         8.76 o
  -6   5  18         76.77         79.19        11.84 o
  -5   5  18        177.14        177.39         5.79 o
  -4   5  18          0.56         -0.66         3.61 o
  -3   5  18         41.76         32.16         3.92 o
  -2   5  18        347.47        346.66         8.58 o
  -1   5  18        950.51        980.40        13.35 o
   0   5  18        160.57        164.69         5.76 o
   1   5  18        117.51        119.35         5.03 o
   2   5  18        547.91        562.52         9.38 o
   3   5  18        309.98        311.45        27.69 o
  -4   6  18        197.96        190.26         7.41 o
  -3   6  18        190.27        180.67         6.78 o
  -2   6  18       1188.57       1205.88        15.61 o
  -1   6  18        989.29       1018.27        14.34 o
   0   6  18        300.10        293.87         8.11 o
   1   6  18          4.67          4.44         4.40 o
  -7   1  19        432.98        445.98         9.78 o
  -6   1  19        142.99        142.96         5.70 o
  -5   1  19         13.60         11.25         3.26 o
  -4   1  19        158.69        153.73         4.34 o
  -3   1  19        438.51        423.05         6.45 o
  -2   1  19        825.35        829.73         9.05 o
  -1   1  19          1.30          1.33         2.65 o
   0   1  19         56.90         60.72         3.48 o
   1   1  19         70.14         72.35         4.78 o
   2   1  19        216.12        199.54         5.35 o
   3   1  19        156.87        145.80         5.43 o
   4   1  19         42.89         38.91         4.49 o
   5   1  19          1.23          3.60         7.91 o
  -7   2  19        504.15        468.84        11.04 o
  -6   2  19        695.13        686.20         9.48 o
  -5   2  19          1.93          2.57         3.16 o
  -4   2  19        676.74        684.60         8.59 o
  -3   2  19       1508.72       1526.30        12.10 o
  -2   2  19       2184.86       2188.49        14.62 o
  -1   2  19        193.04        190.67         4.84 o
   0   2  19        549.98        524.42         6.71 o
   1   2  19       2090.10       2116.54        14.57 o
   2   2  19       1616.61       1655.61        14.56 o
   3   2  19        279.63        292.99         7.18 o
   4   2  19         46.58         43.15         4.98 o
  -7   3  19       1340.56       1399.31        27.26 o
  -6   3  19        928.32        928.93        10.42 o
  -5   3  19          9.08         12.88         3.15 o
  -4   3  19        840.95        841.74         9.39 o
  -3   3  19       2018.10       2103.27        16.05 o
  -2   3  19       1111.71       1103.27        12.77 o
  -1   3  19         69.32         66.38         3.66 o
   0   3  19        388.41        379.91         6.51 o
   1   3  19        834.47        816.45         9.44 o
   2   3  19        226.98        221.33         6.30 o
   3   3  19         21.62         26.32         4.51 o
   4   3  19         16.67         17.58         5.80 o
  -6   4  19        157.55        145.89        10.95 o
  -5   4  19        148.94        125.99         5.05 o
  -4   4  19        342.33        375.63         8.08 o
  -3   4  19        691.42        710.79         9.89 o
  -2   4  19        876.70        897.99        11.42 o
  -1   4  19         43.65         49.46         5.22 o
   0   4  19        115.78        134.55         5.30 o
   1   4  19        545.45        543.80         9.04 o
   2   4  19        723.68        748.27         9.61 o
   3   4  19        216.21        227.53         8.17 o
  -5   5  19          2.22          6.04         4.59 o
  -4   5  19        195.22        181.81         6.06 o
  -3   5  19        186.16        167.44         7.78 o
  -2   5  19         79.28         93.57         6.05 o
  -1   5  19          8.03          4.71         4.63 o
   0   5  19        107.29        109.61         5.34 o
   1   5  19        141.45        131.65         5.32 o
   2   5  19          5.78         -1.09         5.28 o
  -3   6  19         64.66         59.72         7.07 o
  -2   6  19          0.53          2.68         6.04 o
  -1   6  19          4.15          2.87         6.23 o
   0   6  19        167.72        191.70        17.15 o
  -7   0  20        304.26        279.18        15.05 o
  -6   0  20        207.36        228.51         8.51 o
  -5   0  20       1239.01       1235.43        15.67 o
  -4   0  20        552.27        547.30        11.90 o
  -3   0  20        367.89        369.52         9.90 o
  -2   0  20         51.14         48.13         5.28 o
  -1   0  20        466.74        457.93         9.34 o
   0   0  20        314.72        294.25         8.85 o
   1   0  20          0.37         -2.25         5.25 o
   2   0  20          3.11         -0.09         5.33 o
   3   0  20         39.86         47.08         6.59 o
   4   0  20        111.01        124.31        12.47 o
  -7   1  20         63.15         54.97         9.08 o
  -6   1  20        139.53        134.83         5.46 o
  -5   1  20       1175.54       1204.73        11.97 o
  -4   1  20       2047.00       2060.45        14.96 o
  -3   1  20        642.39        646.91         9.30 o
  -2   1  20          4.91         12.92         3.28 o
  -1   1  20       1571.67       1596.73        12.99 o
   0   1  20       2548.35       2683.80        18.06 o
   1   1  20       1074.24       1121.00        11.79 o
   2   1  20          6.69         11.82         3.86 o
   3   1  20        378.55        360.91         7.26 o
   4   1  20       1299.23       1351.92        24.65 o
  -7   2  20          0.94         21.91        12.38 o
  -6   2  20         50.47         41.59         4.73 o
  -5   2  20        321.78        324.83         7.82 o
  -4   2  20        251.52        256.26         6.02 o
  -3   2  20          5.80         10.16         3.64 o
  -2   2  20        230.95        214.15         5.58 o
  -1   2  20         35.75         28.70         3.32 o
   0   2  20         20.22         14.81         3.54 o
   1   2  20          7.09         10.86         3.47 o
   2   2  20         12.07         11.83         3.89 o
   3   2  20         20.20         19.79         4.25 o
   4   2  20         11.52         18.42        11.21 o
  -6   3  20         26.29         20.68         5.38 o
  -5   3  20         88.56         83.40         5.35 o
  -4   3  20         39.51         32.99         4.17 o
  -3   3  20         25.67         26.92         5.67 o
  -2   3  20         46.06         42.22         5.72 o
  -1   3  20         63.23         58.28         3.97 o
   0   3  20        113.75        103.32         4.08 o
   1   3  20         24.16         30.15         3.79 o
   2   3  20          3.63          6.10         4.20 o
   3   3  20          0.43          2.50         5.43 o
  -5   4  20         66.50         72.82         5.59 o
  -4   4  20        145.86        137.96         5.66 o
  -3   4  20         48.64         44.08         5.42 o
  -2   4  20          0.44          0.54         4.46 o
  -1   4  20          0.79          4.58         4.12 o
   0   4  20          0.67          4.78         3.81 o
   1   4  20         24.69         16.16         3.97 o
   2   4  20         46.23         48.57         5.24 o
  -4   5  20       1030.48       1054.97        24.57 o
  -3   5  20        158.14        148.13         7.30 o
  -2   5  20          2.14          8.10         4.94 o
  -1   5  20        575.81        572.67        11.75 o
   0   5  20       1414.64       1496.46        16.45 o
   1   5  20        804.04        789.62        13.97 o
  -6   1  21         93.50         96.57         5.78 o
  -5   1  21          1.49          0.76         3.40 o
  -4   1  21         26.98         33.40         4.38 o
  -3   1  21         48.01         33.00         4.17 o
  -2   1  21         78.50         78.54         4.07 o
  -1   1  21         13.96         12.07         3.48 o
   0   1  21        115.09        100.83         4.95 o
   1   1  21         10.55         11.69         4.10 o
   2   1  21         36.33         27.42         4.39 o
   3   1  21         24.18         13.21         7.99 o
  -6   2  21       1574.61       1590.84        20.19 o
  -5   2  21       1330.24       1357.44        13.52 o
  -4   2  21         46.43         40.20         4.60 o
  -3   2  21        449.59        474.51         8.77 o
  -2   2  21       2176.87       2252.08        15.72 o
  -1   2  21       1547.71       1602.88        14.86 o
   0   2  21        385.59        359.70         7.37 o
   1   2  21        217.76        216.73         7.00 o
   2   2  21        649.65        644.20        10.14 o
   3   2  21        768.98        791.59        21.41 o
  -5   3  21          6.10         10.85         7.19 o
  -4   3  21         21.02         20.84         4.80 o
  -3   3  21         17.05         17.31         5.62 o
  -2   3  21          0.24          0.07         5.18 o
  -1   3  21         47.89         35.98         4.86 o
   0   3  21          9.49          9.89         3.67 o
   1   3  21          3.39          2.53         3.64 o
   2   3  21         24.03         19.55         6.51 o
  -4   4  21        133.51        116.71        10.04 o
  -3   4  21        123.60        127.21         8.17 o
  -2   4  21       1059.15       1079.15        18.46 o
  -1   4  21       1241.33       1258.06        17.38 o
   0   4  21        147.61        164.95         5.86 o
   1   4  21        119.11        133.71         7.10 o
  -2   5  21         54.59         32.06        11.12 o
  -1   5  21          6.08         13.29        10.38 o
  -6   0  22         43.65         36.80         9.66 o
  -5   0  22         31.93         19.80         6.23 o
  -4   0  22         24.21         27.70         6.89 o
  -3   0  22        627.52        629.73        12.98 o
  -2   0  22        261.89        281.77        14.81 o
  -1   0  22         89.19         80.71         6.53 o
   0   0  22         63.50         70.98         6.37 o
   1   0  22        879.08        903.40        17.46 o
   2   0  22        745.10        774.45        21.64 o
  -5   1  22         49.28         52.93         4.90 o
  -4   1  22       1067.11       1074.48        13.56 o
  -3   1  22       1183.17       1225.72        13.03 o
  -2   1  22       1056.71       1075.15        11.38 o
  -1   1  22          0.25          7.14         3.37 o
   0   1  22        332.13        310.89         7.47 o
   1   1  22        864.34        839.46        11.21 o
   2   1  22        383.39        378.79        15.28 o
  -5   2  22          3.49          4.51         5.19 o
  -4   2  22         11.63         14.34         4.77 o
  -3   2  22         10.43          9.18         4.84 o
  -2   2  22        151.92        155.74         6.09 o
  -1   2  22         34.04         26.76         4.42 o
   0   2  22          6.68          7.91         4.19 o
   1   2  22         57.47         62.13         5.18 o
   2   2  22        128.91        126.48        16.83 o
  -4   3  22          1.18         -8.74        11.35 o
  -3   3  22          2.53         -0.20         6.28 o
  -2   3  22         25.80         17.23         6.06 o
  -1   3  22          9.79          8.35         4.63 o
   0   3  22          0.59         -2.33         5.00 o
   1   3  22          3.49         -4.48         7.89 o
  -1   4  22          0.21        -11.27        13.46 o
   0   4  22         92.81         86.52        12.98 o
  -4   1  23        316.59        330.95         9.97 o
  -3   1  23         29.31         35.61         4.80 o
  -2   1  23        104.11        102.90         5.09 o
  -1   1  23        121.11        118.29         5.31 o
   0   1  23        338.21        344.18         8.51 o
   1   1  23        225.89        230.85        18.96 o
  -4   2  23        610.17        617.23        19.30 o
  -3   2  23        148.49        143.64        21.81 o
  -2   2  23         26.42         25.91         6.44 o
  -1   2  23        603.85        601.03        11.91 o
   0   2  23        603.01        645.96        22.26 o
  -2   3  23          2.46         -9.03        15.00 o
  -1   3  23        814.99        827.94        22.59 o
  -3   0  24        442.21        437.87        24.56 o
  -2   0  24        947.21        933.28        23.01 o
  -1   0  24        865.60        890.75        29.69 o
  -2   1  24        348.56        348.34         9.35 o
  -1   1  24         22.70         34.73         8.18 o
                                                
